# Supplementary material for: Humic Acid Enhances the Growth of Tomato Promoted by Endophytic Bacterial Strains Through the Activation of Hormone-, Growth-, and Transcription-Related Processes
Source: Front Plant Sci. 2020 Sep 16;11:582267. doi: 10.3389/fpls.2020.582267 (PMC7524882; doi:10.3389/fpls.2020.582267)
Supplement: Supplementary file 2 [file Table_1.xlsx]

## Sheet: Table S1
TABLE S1 | Conversion of optical density (OD600 = 0.1) and colony forming units (CFU mL-1) for each endophytic bacterial strain.
Strain	Abbreviation	CFU/ml at OD600=0.1
Microbacterium sp. C9D	C9D	384000000
Bacillus sp. 54A	54A	67200000
Pantoea eucalypti 727	727	118000000
Paraburkholderia phytofirmans PsJN	PsJN	234000000
Pantoea agglomerans D7G	D7G	119000000
Enterobacter sp. 32A	32A	69000000
Sphingomonas sp. 11E	11E	204000000

## Sheet: Table S2
TABLE S2 | Primer sequences of tomato genes analyzed by quantitative real-time PCR. Forward and reverse primer sequences of real-time quantitative RT-PCR analysis are reported for selected tomato genes. Gene abbreviation (column A), protein description (column B) from the ITAG3.2 release (https://solgenomics.net/organism/Solanum_lycopersicum/genome) and tomato gene identifier (column C). Forward …
											RNA-Seq
Gene abbreviation	Protein description	Gene ID	Primer Forward (5'-3')	Primer Reverse (5'-3')	Amplicon	Reference	Cluster				Mean expression level (TPM) roots								St.error roots								Mean expression level (TPM) shoots								St.error shoots								Log2(FC) roots Control			P value roots Control			Log2(FC) roots HA
							Roots Control	Roots HA	Shoots Control	Shoots HA	R_M	R_P	R_D	R_A	R_M_HA	R_P_HA	R_D_HA	R_A_HA	R_M	R_P	R_D	R_A	R_M_HA	R_P_HA	R_D_HA	R_A_HA	S_M	S_P	S_D	S_A	S_M_HA	S_P_HA	S_D_HA	S_A_HA	S_M	S_P	S_D	S_A	S_M_HA	S_P_HA	S_D_HA	S_A_HA	PsJN/mock	D7G/mock	32A/mock	PsJN/mock	D7G/mock	32A/mock	PsJN/mock
PX1	Peroxidase (AHRD V3.3 *** K4AUE2_SOLLC)	Solyc01g015080.3	ATTAGTCAATGTTGTTGTTGCG	TTGTTTTGATGAATTTGTTTGTTATAG	126		Two or three strains				7.34475	71.5437	29.9592	56.0902	36.2834	62.8642	44.6888	47.1923	1.21423	23.6107	7.83819	26.181	4.9027	22.0993	6.04352	19.4286	0.0154128	0	0.0265599	0	0	0	0.0365142	0.0117591	0.0154128	0	0.0265599	0	0	0	0.0193561	0.0117591	2.62532	1.39065	2.37121	3.48056e-05	0.0163938	0.000134902
KC	Potassium channel	Solyc11g011500.2	CTTGATGTAGATATGATTGTTGATGG	TCTTGTTGTATCTCTTGGATGTAGC	108		Two or three strains				8.17342	53.2061	31.8983	37.9001	30.9993	52.2388	51.2785	39.5236	1.83177	15.7173	11.5502	15.6973	5.4308	17.7568	11.6806	21.8862	0.160294	0.209107	0.138348	0.129535	0.125193	0.0883357	0.223001	0.129182	0.0329972	0.0980173	0.100083	0.0158638	0.0266339	0.0145785	0.0342968	0.0303773	2.08983	1.27164	1.7492	0.000971108	0.0348161	0.00473031
XYG	Xyloglucan endotransglucosylase/hydrolase (AHRD V3.3 *** K4C0W2_SOLLC)	Solyc05g046290.3	ACAGGCAAATCAAGGATTAAATG	GTTTCCTCTTGAGTGTTCTCTCA	106		PsJN-specific				5.71688	33.8362	13.4144	9.48113	20.4366	36.5946	28.882	13.7896	2.87809	4.56449	2.29704	4.5541	2.78421	14.0562	13.2521	5.6613	0.159386	0.297127	0.123726	0.183656	0.215877	0.422943	0.280258	0.466381	0.061112	0.0424327	0.01105	0.0521036	0.0880235	0.119786	0.083474	0.134372	2.39659	1.01477	0.518729	0.000668819	0.121838	0.422898
DOF	Dof zinc finger protein (AHRD V3.3 *** W9QMS6_9ROSA)	Solyc06g062520.1	AAACGCTCCTCAACGATGA	CCCGATTGTTGACGCCAA	110		D7G-specific				10.0177	14.7949	28.1601	14.8255	15.3015	14.7567	20.5152	15.0036	3.61384	3.17874	2.84218	3.60721	4.79288	2.78536	2.64654	4.87164	8.10671	9.65687	9.21417	8.81846	8.54145	11.2948	9.11793	9.10688	0.830361	0.374627	1.66961	0.230509	0.590017	1.54944	0.944142	0.85484	0.164206	1.10363	0.40566	0.685419	0.0096052	0.31997
SHMT	Serine hydroxymethyltransferase (AHRD V3.3 *** A0A0R4J3Y9_SOYBN)	Solyc02g091560.3	AAAGGCTGAAACTCAAGGGAC	GATGTGGAGGAGTATGCTAAGC	116		Two or three strains	32A-specific			91.224	17.3553	12.7265	55.5213	10.3235	15.3004	8.14676	77.7647	3.56609	6.34836	3.61335	26.7769	7.23848	6.30028	2.07155	43.1723	298.161	254.858	292.312	302.232	250.129	273.846	297.274	294.909	10.7462	6.20328	13.1563	2.26044	7.33078	4.21802	7.32408	2.87641	-3.12387	-3.56385	-1.63035	0.00144698	0.000369113	0.079093	1.0252
KT	Kunitz-type protease inhibitor (AHRD V3.3 *** Q3S481_SOLTU)	Solyc03g019690.1	CGATTATTGGAGACGGGAG	TGTTTGTCCATCTTGCCC	125					Two or three strains	58.8566	144.889	136.821	81.857	88.0883	120.806	136.74	63.1318	12.8915	4.02171	7.13477	36.9423	16.3139	7.18412	72.7199	19.8328	0.378851	1.2002	1.48707	0.651285	0.290038	1.32794	3.52059	0.566721	0.142385	0.594629	1.38396	0.285625	0.290038	0.661872	2.03202	0.094228
BG	Protein BIG GRAIN 1 (AHRD V3.3 *-* A0A199VVQ2_ANACO)	Solyc08g062180.2	GCAGCAAGTTGTTCAAGTTCA	TGCCTGTCTATGAAACCACA	99				PsJN-specific		9.25521	17.3048	14.3433	14.7357	17.0089	14.6641	17.6968	11.8314	1.47627	1.95342	2.80645	2.41124	3.06084	1.35563	1.02745	2.12016	12.4015	23.5849	17.6552	12.9941	22.6325	22.6104	15.8503	17.3733	3.94124	4.43288	1.4758	1.4856	5.27928	2.41596	0.574932	0.331339
COPB	Coatomer beta subunit, putative (AHRD V3.3 *-* B9SQC0_RICCO)	Solyc03g120260.3	ACTTGGGAGAATTTGGGC	TGGCTGTGATGAAGGAATG	79					PsJN-specific	2.04468	3.32729	5.64774	2.33497	7.33642	3.46221	3.24341	2.3489	0.24615	0.782329	2.17696	0.325183	1.33654	0.57752	1.44539	0.608134	0.332777	1.00358	0.472216	0.567592	0.513759	43.4345	0.843042	0.634021	0.0138121	0.0410209	0.203679	0.281307	0.156661	42.5978	0.354093	0.0832319
OMT	O-methyltransferase (AHRD V3.3 *** A0A1B4Z3W3_9ROSA)	Solyc10g008120.3	TTGGATTAAGGTCACTAATTGAGG	TTTTATCACATGGTGTGTCATGT	112					D7G-specific	903.325	971.381	1015.95	1002.56	884.806	992.547	1343.52	1093.46	69.2809	148.269	160.291	165.168	128.752	130.411	26.6325	188.89	96.6199	69.8734	111.121	96.4556	50.8666	82.4757	109.258	86.9674	9.15993	13.3375	42.351	34.4118	12.1653	17.4567	23.0213	20.6957
PX2	Peroxidase (AHRD V3.3 *** K4BF11_SOLLC)	Solyc03g025380.3	ATATCCAGACTCCGAACCG	ATCTCAGGATGCGTTGGTGA	117				32A-specific	32A-specific	2.9588	6.27881	6.49041	5.36413	2.45457	5.44914	5.48254	3.10727	0.172903	1.54955	3.06376	2.09215	0.27197	1.32325	1.39399	0.44804	1.12158	1.95013	1.98306	3.49299	0.984097	2.47688	2.5964	3.74079	0.49634	0.398943	0.44803	0.577022	0.038368	0.339399	0.316188	1.09944
LSM7	Small nuclear ribonucleoprotein family protein (AHRD V3.3 *** AT2G03870.2)	Solyc09g009640.3	GGTGGAAGACAAGTGGTTGGAACAC	CGTCTGGCTGAACAAAAGGATTGG		Muller et al. 2015 PLOS ONE 10(8): e0136499. doi: 10.1371/journal.pone.0136499	no DEG				33.4161	43.3206	42.6812	36.1726	42.3052	41.9388	41.6984	34.7559	1.20775	2.4769	2.34783	1.85159	2.36703	1.82768	2.03298	4.94142	10.2827	9.89415	10.3043	9.25565	9.48911	10.5564	10.8128	10.742	0.134688	1.10908	1.1501	0.700779	0.359609	0.721219	0.0710042	0.111442
UCH	Ubiquitin carboxyl-terminal hydrolase (AHRD V3.3 *** M1BT38_SOLTU)	Solyc09g018730.3	GGTGTGCAGGTTGAGGAGTTGT	GCACAAATGGCTCAGGTCTTGC		Muller et al. 2015 PLOS ONE 10(8): e0136499. doi: 10.1371/journal.pone.0136499	no DEG				13.4124	20.177	20.305	16.8061	16.9998	20.0221	19.6871	14.9591	0.659716	1.75366	1.24305	1.71062	2.20924	1.42011	1.28245	1.5052	4.35447	4.41274	4.52569	4.35085	4.23725	4.37115	4.63508	4.39785	0.258045	0.371994	0.489171	0.327461	0.130072	0.589355	0.10166	0.176985
ARD2	Ankyrin repeat domain containing protein 2 (AHRD V3.3 *** A0A0A7EAV4_NICBE)	Solyc01g104170.3	TGTTCATCAGTGTGCTAGTG	GCTGTCCTTCCTTCTGAATC		Pombo et al. 2017 Sci Rep. 7:44905. doi: 10.1038/srep44905	no DEG				140.014	174.961	161.62	156.843	162.924	175.201	163.924	153.178	3.90066	5.79539	2.44692	2.56011	11.2288	7.6779	2.17055	9.26121	84.4066	83.2209	88.7065	90.9312	82.6763	84.252	95.1225	89.8893	1.9812	3.59454	4.75507	2.99616	0.867025	4.99409	2.72774	1.41844
KLC	kinesin light chain I2I isoform	Solyc00g082150.3	GCATTTGGCTTCAGAAGTTG	CAACCAATAAGCTTCACCAG		Pombo et al. 2017 Sci Rep. 7:44905. doi: 10.1038/srep44906	no DEG				62.9704	84.0265	90.8813	77.1837	97.4	84.5558	98.4226	68.5575	3.06547	2.58558	2.21073	12.5522	6.80862	2.77375	2.79901	11.0057	28.7738	27.1075	30.6938	27.9102	28.3205	29.0428	31.5314	29.629	1.55321	2.45096	3.00954	0.536732	0.776913	1.3497	1.51704	1.89474
VIN3	Protein VERNALIZATION INSENSITIVE 3 (AHRD V3.3 *** A0A0B2QC33_GLYSO)	Solyc07g018270.3	ACTGGTTTGCCTGTGAAG	CTCAGAGAGAAGGGCATCTA		Pombo et al. 2017 Sci Rep. 7:44905. doi: 10.1038/srep44905	no DEG				6.29908	7.71098	10.1242	7.2705	9.30365	7.72961	8.91251	6.43467	0.110198	0.336747	0.491868	1.1234	0.423388	0.233361	0.637868	0.949004	2.39971	2.10763	2.47186	2.43729	2.23512	2.19872	2.52709	2.26945	0.13744	0.200515	0.161852	0.128311	0.0247199	0.0973082	0.0993409	0.242463
[truncated: 41 more columns]

## Sheet: Table S3
TABLE S3 | RNA-Seq sequencing and mapping results for each replicate. Tomato shoots (S) and roots (R) of mock-inoculated plants (M) and plants inoculated with Paraburkholderia phytofirmans PsJN (P), Pantoea agglomerans D7G (D) or Enterobacter sp. 32A (A) three days after incubation in half-strength Hoagland with 0 mg L-1 (control; no abbreviation in the sample code) and 50 mg L-1 (HA) humic acid …
Tomato tissue	Treatment	Inoculation	Replicate	Code	Total reads	Filtered reads	Uniquely mapped reads	Uniquely mapped reads (%)
Shoot	Control	Mock	1	S_M_1	14356323	14030924	9849994	70.202
Shoot	Control	Mock	2	S_M_2	14516942	14016492	10056305	71.7462
Shoot	Control	Mock	3	S_M_3	14523755	14185788	9958936	70.2036
Shoot	HA	Mock	1	S_M_HA_1	14778581	14412467	10075651	69.9093
Shoot	HA	Mock	2	S_M_HA_2	23167970	22507615	15706344	69.7824
Shoot	HA	Mock	3	S_M_HA_3	14752647	14330771	10340141	72.1534
Root	Control	Mock	1	R_M_1	14854380	14498903	12086916	83.3643
Root	Control	Mock	2	R_M_2	14284850	13971640	11895654	85.1414
Root	Control	Mock	3	R_M_3	14474593	14040820	11900363	84.7555
Root	HA	Mock	1	R_M_HA_1	14873656	14459243	12736416	88.0849
Root	HA	Mock	2	R_M_HA_2	11737298	11473745	10525852	91.7386
Root	HA	Mock	3	R_M_HA_3	14004354	13632186	12038857	88.312
Shoot	Control	PsJN	1	S_P_1	14241035	13728552	9646726	70.2676
Shoot	Control	PsJN	2	S_P_2	14708404	14058127	10017457	71.2574
Shoot	Control	PsJN	3	S_P_3	16342393	15835808	11157743	70.4589
Shoot	HA	PsJN	1	S_P_HA_1	16454946	15844662	11169143	70.4915
Shoot	HA	PsJN	2	S_P_HA_2	20168441	19857289	13962726	70.3154
Shoot	HA	PsJN	3	S_P_HA_3	14355799	13936950	10002516	71.7698
Root	Control	PsJN	1	R_P_1	15998244	15434144	14108642	91.4119
Root	Control	PsJN	2	R_P_2	14862556	14292267	12896778	90.2361
Root	Control	PsJN	3	R_P_3	15296384	14890483	13523033	90.8166
Root	HA	PsJN	1	R_P_HA_1	14390966	13917213	12616635	90.6549
Root	HA	PsJN	2	R_P_HA_2	14208218	13845907	12829278	92.6575
Root	HA	PsJN	3	R_P_HA_3	14513692	14119102	12978297	91.9201
Shoot	Control	D7G	1	S_D_1	14917826	14446201	10193666	70.563
Shoot	Control	D7G	2	S_D_2	13742200	13429422	9565779	71.23
Shoot	Control	D7G	3	S_D_3	14524690	14077420	10305715	73.2074
Shoot	HA	D7G	1	S_D_HA_1	19455660	18811418	13331027	70.8667
Shoot	HA	D7G	2	S_D_HA_2	15050568	14587273	10575187	72.496
Shoot	HA	D7G	3	S_D_HA_3	13635121	13146112	9279991	70.5911
Root	Control	D7G	1	R_D_1	14915595	14324115	12990072	90.6867
Root	Control	D7G	2	R_D_2	13364674	12851606	11521371	89.6493
Root	Control	D7G	3	R_D_3	13870445	13435083	12061114	89.7733
Root	HA	D7G	1	R_D_HA_1	14988011	14528861	13280191	91.4056
Root	HA	D7G	2	R_D_HA_2	13657043	13366685	12258680	91.7107
Root	HA	D7G	3	R_D_HA_3	14235141	13713440	12304718	89.7274
Shoot	Control	32A	1	S_A_1	13889593	13461145	9578623	71.1576
Shoot	Control	32A	2	S_A_2	13941999	13554776	9853686	72.6953
Shoot	Control	32A	3	S_A_3	23799918	23100582	16486430	71.368
Shoot	HA	32A	1	S_A_HA_1	18399182	17701086	12642995	71.425
Shoot	HA	32A	2	S_A_HA_2	15378777	15039749	10839308	72.0711
Shoot	HA	32A	3	S_A_HA_3	17095024	16654586	11891462	71.4005
Root	Control	32A	1	R_A_1	14452166	14128511	12529770	88.6843
Root	Control	32A	2	R_A_2	14330610	13825368	12719313	91.9998
Root	Control	32A	3	R_A_3	13711885	13393987	11394391	85.0709
Root	HA	32A	1	R_A_HA_1	13598850	13323726	11610163	87.139
Root	HA	32A	2	R_A_HA_2	14795504	14391293	13216946	91.8399
Root	HA	32A	3	R_A_HA_3	14052200	13691263	11409768	83.3361

## Sheet: Table S4
TABLE S4 | Expression levels of tomato genes in response to endophytic bacterial strains and humic acid. Gene expression levels, assessed as transcripts per kilo base million (TPM), were assessed for shoots (S) and roots (R) of mock-inoculated plants (M) and plants inoculated with Paraburkholderia phytofirmans PsJN (P), Pantoea agglomerans D7G (D) or Enterobacter sp. 32A (A) three days after incu…
Gene ID	Protein description	Mean expression level (TPM) shoots								St.error shoots								Mean expression level (TPM) roots								St.error roots								Expression level (TPM) of each replicate
		S_M	S_P	S_D	S_A	S_M_HA	S_P_HA	S_D_HA	S_A_HA	S_M	S_P	S_D	S_A	S_M_HA	S_P_HA	S_D_HA	S_A_HA	R_M	R_P	R_D	R_A	R_M_HA	R_P_HA	R_D_HA	R_A_HA	R_M	R_P	R_D	R_A	R_M_HA	R_P_HA	R_D_HA	R_A_HA	S_M_1	S_M_2	S_M_3	S_M_HA_1	S_M_HA_2	S_M_HA_3	R_M_1	R_M_2	R_M_3	R_M_HA_1	R_M_HA_2	R_M_HA_3	S_P_1	S_P_2	S_P_3	S_P_HA_1
Solyc00g005000.3	Eukaryotic aspartyl protease family protein (AHRD V3.3 *** AT3G20015.1)	0.4189	0.0268	0	0.2466	0.1807	0.207	0.2478	0.2733	0.1158	0.0268	0	0.1989	0.152	0.0708	0.1479	0.1367	29.1156	51.4941	81.3833	51.5727	52.565	52.4786	75.3941	45.7136	3.6576	8.792	6.3207	26.2121	12.6072	9.6811	9.2186	20.5586	0.2968	0.3095	0.6504	0.4827	0.0593	0	27.8721	35.9804	23.4943	38.3349	41.6535	77.7066	0	0	0.0805	0.1805
Solyc00g005040.3	Potassium channel (AHRD V3.3 *-* D0EM91_9ROSI)	0.1261	0.1765	0.0888	0.2474	0.0995	0.0967	0.1735	0.1575	0.0707	0.072	0.0398	0.0591	0.0157	0.0259	0.0552	0.0513	0.3167	1.2154	0.8851	0.7858	0.4439	1.1564	1.1727	0.6068	0.0957	0.1195	0.1783	0.4144	0.2267	0.444	0.5212	0.2094	0.1339	0	0.2445	0.1306	0.0802	0.0878	0.4656	0.1381	0.3463	0.5861	0	0.7457	0.3147	0.1422	0.0726	0.1221
Solyc00g005050.3	UPF0664 stress-induced protein C29B12.11c (AHRD V3.3 *** A0A151ST26_CAJCA)	4.7024	5.4038	4.8718	4.9559	5.281	5.5316	5.5053	5.5867	0.4914	0.143	0.3064	0.3604	0.4734	0.318	0.0341	0.2374	12.4457	24.9694	22.5256	18.3981	22.8839	22.9856	25.6683	17.9463	0.6177	4.3863	2.5583	4.5571	1.6987	2.461	2.5314	5.4642	4.7477	3.8297	5.53	5.9735	5.4938	4.3756	11.8849	13.6794	11.7729	20.6905	21.7337	26.2274	5.416	5.6451	5.1503	5.0135
Solyc00g005060.1	LOW QUALITY:Cyclin/Brf1-like TBP-binding protein (AHRD V3.3 --* AT2G01280.3)	0	0	0	0	0	0	0	0	0	0	0	0	0	0	0	0	0	0	0	0	0	0	0	0	0	0	0	0	0	0	0	0	0	0	0	0	0	0	0	0	0	0	0	0	0	0	0	0
Solyc00g005080.2	LOW QUALITY:Protein Ycf2 (AHRD V3.3 *-* YCF2_SOLLC)	115.684	81.9824	114.856	123.99	85.8171	90.7586	111.693	101.108	13.6958	16.2407	18.0281	12.2942	15.5392	0.3813	10.1839	3.3759	256.651	155.536	161.274	248.115	146.827	170.307	133.371	263.99	8.9351	31.3714	9.3541	64.0631	20.1938	29.2089	9.9366	80.046	91.0869	117.543	138.421	68.2633	72.3837	116.804	272.324	256.25	241.38	174.356	158.656	107.47	71.5024	113.848	60.5971	90.4655
Solyc00g005084.1	UDP-Glycosyltransferase superfamily protein (AHRD V3.3 --* AT5G17040.1)	0	0	0	0	0	0	0	0	0	0	0	0	0	0	0	0	0	0.0187	0	0.0186	0	0	0	0	0	0.0187	0	0.0186	0	0	0	0	0	0	0	0	0	0	0	0	0	0	0	0	0	0	0	0
Solyc00g005090.1	LOW QUALITY:DYNAMIN-like 1B (AHRD V3.3 --* AT3G61760.3)	0	0	0	0	0	0	0	0	0	0	0	0	0	0	0	0	0	0	0	0	0	0	0	0	0	0	0	0	0	0	0	0	0	0	0	0	0	0	0	0	0	0	0	0	0	0	0	0
Solyc00g005092.1	Serine/threonine phosphatase-like protein (AHRD V3.3 --* D5K8R0_9ASTR)	0.0149	0.0084	0.0141	0.01	0.0087	0.0332	0.0231	0.0202	0.008	0.0007	0.0098	0.0061	0.0087	0.0184	0.0094	0.0031	0.0223	0.0571	0.0367	0.0388	0.0149	0.0392	0.0155	0.0187	0.0047	0.0095	0.0285	0.0116	0.0083	0.0259	0.0003	0.0054	0.0174	0.0272	0	0	0.0261	0	0.013	0.0269	0.027	0.0286	0	0.0162	0.0088	0.0092	0.0071	0.0636
Solyc00g005094.1	Glucose-6-phosphate 1-dehydrogenase 3, chloroplastic (AHRD V3.3 --* G6PD3_ARATH)	1.6718	2.1327	1.8521	2.6548	2.3624	2.7991	2.7309	2.4564	0.448	0.5481	0.1558	0.5119	0.3264	0.3718	0.9826	0.2478	0.9943	2.8573	2.7294	1.4382	1.4602	3.1334	3.5808	1.7961	0.276	0.683	0.501	0.3381	0.7514	0.5695	0.8352	1.1873	1.9557	2.2658	0.7938	2.686	2.6914	1.7097	1.1878	1.3453	0.4497	2.4976	0	1.8831	2.0437	1.2309	3.1234	2.4455
Solyc00g005096.1	RWP-RK domain-containing protein (AHRD V3.3 *-* AT1G18790.1)	0	0	0.0256	0	0	0.0438	0	0	0	0	0.0256	0	0	0.0438	0	0	0.0743	0.388	0.3836	0.0751	0.168	0.4179	0.4231	0.2813	0.0743	0.0984	0.121	0.0751	0.0845	0.3047	0.1041	0.1777	0	0	0	0	0	0	0	0.223	0	0.2366	0	0.2675	0	0	0	0.1315
Solyc00g005280.1	LOW QUALITY:Retrotransposon protein, putative, unclassified (AHRD V3.3 --* Q2RAW3_ORYSJ)	0	0	0	0	0	0	0	0	0	0	0	0	0	0	0	0	0	0	0	0	0	0	0	0	0	0	0	0	0	0	0	0	0	0	0	0	0	0	0	0	0	0	0	0	0	0	0	0
Solyc00g005283.1	Phytoene desaturase (AHRD V3.3 --* I0AXU6_NARTA)	0	0	0	0	0	0	0	0	0	0	0	0	0	0	0	0	0	0.0475	0.0257	0	0	0	0	0	0	0.0238	0.0257	0	0	0	0	0	0	0	0	0	0	0	0	0	0	0	0	0	0	0	0	0
Solyc00g005285.1	O-methyltransferase (AHRD V3.3 *-* F6M2M1_VITPS)	0	0	0	0	0.0512	0	0	0	0	0	0	0	0.0277	0	0	0	0	0.1671	0	0.1016	0	0.11	0	0.0471	0	0.1671	0	0.1016	0	0.055	0	0.0471	0	0	0	0.0951	0.0584	0	0	0	0	0	0	0	0	0	0	0
Solyc00g005287.1	3-oxoacyl-[acyl-carrier-protein] synthase (AHRD V3.3 *-* W9S6R3_9ROSA)	0	0	0	0	0	0	0	0	0	0	0	0	0	0	0	0	0	0	0.0593	0	0	0	0	0	0	0	0.0593	0	0	0	0	0	0	0	0	0	0	0	0	0	0	0	0	0	0	0	0	0
Solyc00g005430.1	UBX domain-containing protein (AHRD V3.3 --* AT1G14570.4)	0	0	0	0	0	0	0	0	0	0	0	0	0	0	0	0	0	0	0	0	0	0	0	0	0	0	0	0	0	0	0	0	0	0	0	0	0	0	0	0	0	0	0	0	0	0	0	0
Solyc00g005440.2	40S ribosomal protein S9, putative (AHRD V3.3 *** Q60CZ2_SOLDE)	0.0491	0	0	0	0	0	0	0	0.0491	0	0	0	0	0	0	0	0.0731	0	0	0	0	0	0	0	0.0731	0	0	0	0	0	0	0	0	0.1474	0	0	0	0	0	0	0.2194	0	0	0	0	0	0	0
Solyc00g005445.1	Cyclopropane-fatty-acyl-phospholipid synthase (AHRD V3.3 --* AT3G23470.3)	0	0	0	0	0	0	0	0	0	0	0	0	0	0	0	0	0	0	0	0	0	0	0	0	0	0	0	0	0	0	0	0	0	0	0	0	0	0	0	0	0	0	0	0	0	0	0	0
Solyc00g005450.1	LOW QUALITY:Cysteine-rich repeat secretory protein 38 (AHRD V3.3 --* CRR38_ARATH)	0	0	0	0	0	0	0	0	0	0	0	0	0	0	0	0	0	0	0	0	0	0	0	0	0	0	0	0	0	0	0	0	0	0	0	0	0	0	0	0	0	0	0	0	0	0	0	0
Solyc00g005460.2	40S ribosomal protein S9, putative (AHRD V3.3 *-* Q60CZ2_SOLDE)	0	0	0	0	0	0	0	0	0	0	0	0	0	0	0	0	0	0	0	0	0	0	0	0	0	0	0	0	0	0	0	0	0	0	0	0	0	0	0	0	0	0	0	0	0	0	0	0
Solyc00g005470.2	40S ribosomal protein S9, putative (AHRD V3.3 *-* Q60CZ2_SOLDE)	0	0	0	0	0	0	0	0	0	0	0	0	0	0	0	0	0	0	0	0	0	0	0	0	0	0	0	0	0	0	0	0	0	0	0	0	0	0	0	0	0	0	0	0	0	0	0	0
Solyc00g005480.1	LOW QUALITY:SUMO-conjugating enzyme SCE1 (AHRD V3.3 *-* A0A1D1XHL9_9ARAE)	0	0	0	0	0	0	0	0	0	0	0	0	0	0	0	0	0	0	0	0	0	0	0	0	0	0	0	0	0	0	0	0	0	0	0	0	0	0	0	0	0	0	0	0	0	0	0	0
Solyc00g005840.3	Thioredoxin, putative (AHRD V3.3 *** B9RK57_RICCO)	8.6289	6.5775	8.1442	7.1787	6.3508	7.1746	7.3022	7.3764	0.2319	0.4027	0.2241	0.5734	0.232	0.4355	0.1856	0.728	5.4526	2.4181	2.3061	4.6635	1.7587	2.7881	1.9667	5.1142	0.1965	0.2605	0.3753	1.2688	1.1054	0.3915	0.2851	1.6915	8.8046	8.1694	8.9127	6.2379	6.7971	6.0174	5.4875	5.7742	5.0962	3.7981	0	1.478	7.3685	6.3135	6.0505	6.9222
Solyc00g005850.2	LOW QUALITY:Protein TIC 214 (AHRD V3.3 --* TI214_EPIVI)	0	0	0	0	0	0	0	0	0	0	0	0	0	0	0	0	0	0	0	0	0	0	0	0	0	0	0	0	0	0	0	0	0	0	0	0	0	0	0	0	0	0	0	0	0	0	0	0
Solyc00g005890.3	Leucine-rich repeat (LRR) family protein (AHRD V3.3 --* AT3G19020.2)	0.2943	0.1486	0.1968	0.1696	0.1394	0.1469	0.1403	0.1686	0.0762	0.0117	0.0498	0.0695	0.045	0.0346	0.0383	0.026	0.1759	0.1454	0.1149	0.1209	0.0635	0.1319	0.1612	0.0769	0.0561	0.0879	0.0425	0.0924	0.0635	0.0655	0.1294	0.049	0.4251	0.1612	0.2965	0.2263	0.1158	0.076	0.2881	0.1196	0.12	0.1904	0	0	0.1558	0.1642	0.1258	0.1763
Solyc00g005900.2	Oxygen-evolving enhancer protein 1 (AHRD V3.3 *-* A0A0A0KI32_CUCSA)	0	0	0	0	0	0	0	0	0	0	0	0	0	0	0	0	0	0	0	0	0	0	0	0	0	0	0	0	0	0	0	0	0	0	0	0	0	0	0	0	0	0	0	0	0	0	0	0
Solyc00g005903.1	G2484-1 protein (AHRD V3.3 --* AT4G17330.3)	0	0	0	0	0	0	0	0	0	0	0	0	0	0	0	0	0	0	0	0	0	0	0	0	0	0	0	0	0	0	0	0	0	0	0	0	0	0	0	0	0	0	0	0	0	0	0	0
Solyc00g005907.1	50S ribosomal protein L16 (AHRD V3.3 --* AT2G28815.1)	0	0	0	0	0	0	0	0	0	0	0	0	0	0	0	0	0	0	0	0	0	0	0	0	0	0	0	0	0	0	0	0	0	0	0	0	0	0	0	0	0	0	0	0	0	0	0	0
Solyc00g006020.1	LOW QUALITY:Zinc knuckle (CCHC-type) family protein (AHRD V3.3 --* AT2G07760.1)	0	0	0	0	0	0	0	0	0	0	0	0	0	0	0	0	0	0	0	0	0	0	0	0	0	0	0	0	0	0	0	0	0	0	0	0	0	0	0	0	0	0	0	0	0	0	0	0
Solyc00g006090.1	LOW QUALITY:DUF4283 domain protein (AHRD V3.3 *-* A0A072V5W6_MEDTR)	0	0	0	0	0	0	0	0	0	0	0	0	0	0	0	0	0	0	0	0	0	0	0	0	0	0	0	0	0	0	0	0	0	0	0	0	0	0	0	0	0	0	0	0	0	0	0	0
Solyc00g006170.1	LOW QUALITY:DUF4283 domain protein (AHRD V3.3 --* A0A072TZU8_MEDTR)	0	0	0	0	0	0	0	0	0	0	0	0	0	0	0	0	0	0	0	0	0	0	0	0	0	0	0	0	0	0	0	0	0	0	0	0	0	0	0	0	0	0	0	0	0	0	0	0
Solyc00g006480.1	Glycosyltransferase (AHRD V3.3 *** A0A061FMN2_THECC)	0	0	0	0	0	0.0567	0	0	0	0	0	0	0	0.0567	0	0	0	0	0.1	0	0	0.1913	0.1012	0	0	0	0.1	0	0	0.1913	0.1012	0	0	0	0	0	0	0	0	0	0	0	0	0	0	0	0	0
Solyc00g006483.1	BED zinc finger,hAT family dimerization domain, putative (AHRD V3.3 *-* A0A061FD65_THECC)	0	0	0	0	0	0.0645	0	0	0	0	0	0	0	0.0645	0	0	0	0	0	0	0	0	0	0	0	0	0	0	0	0	0	0	0	0	0	0	0	0	0	0	0	0	0	0	0	0	0	0.1935
Solyc00g006487.1	BED zinc finger,hAT family dimerization domain, putative (AHRD V3.3 *-* A0A061FD65_THECC)	0	0	0	0	0	0	0	0	0	0	0	0	0	0	0	0	0	0	0	0	0	0	0	0	0	0	0	0	0	0	0	0	0	0	0	0	0	0	0	0	0	0	0	0	0	0	0	0
Solyc00g006490.3	SIT4 phosphatase-associated family protein (AHRD V3.3 *** B9HQ89_POPTR)	1.8439	1.6934	1.7911	1.6116	1.6773	1.6152	1.7594	1.7518	0.1022	0.0837	0.0896	0.0321	0.0398	0.0205	0.0606	0.0926	4.0915	6.572	6.6905	5.3572	6.4275	6.4763	6.7042	4.8162	0.0636	0.1741	0.473	0.8746	0.2225	0.1897	0.2897	1.0826	1.7729	1.7134	2.0455	1.7371	1.6931	1.6018	3.9751	4.1939	4.1055	6.331	6.0995	6.8521	1.5686	1.8523	1.6594	1.5783
Solyc00g006500.1	LOW QUALITY:HEAT repeat-containing protein (AHRD V3.3 --* AT1G67140.3)	0	0	0	0.3175	0	0.1354	0	0	0	0	0	0.1726	0	0.1354	0	0	0	0.315	0.3867	0	0.3649	0	0	0	0	0.315	0.3867	0	0.3649	0	0	0	0	0	0	0	0	0	0	0	0	0	0	1.0947	0	0	0	0
Solyc00g006510.1	LOW QUALITY:myb domain protein 65 (AHRD V3.3 --* AT3G11440.2)	0	0	0	0	0	0	0.1735	0	0	0	0	0	0	0	0.1735	0	0	0	0	0	0	0	0	0	0	0	0	0	0	0	0	0	0	0	0	0	0	0	0	0	0	0	0	0	0	0	0	0
Solyc00g006520.1	LOW QUALITY:RING/U-box superfamily protein (AHRD V3.3 --* AT5G15790.5)	0	0.0801	0	0	0	0	0	0	0	0.0801	0	0	0	0	0	0	0	0.1362	0	0.1415	0	0	0	0	0	0.1362	0	0.1415	0	0	0	0	0	0	0	0	0	0	0	0	0	0	0	0	0.2402	0	0	0
Solyc00g006530.1	LOW QUALITY:Calmodulin-binding protein (AHRD V3.3 --* AT4G31000.1)	0.0331	0	0	0	0	0	0	0	0.0331	0	0	0	0	0	0	0	0	0	0	0	0	0	0	0	0	0	0	0	0	0	0	0	0	0.0994	0	0	0	0	0	0	0	0	0	0	0	0	0	0
Solyc00g006540.1	LOW QUALITY:DNA ligase (AHRD V3.3 --* K4CCL3_SOLLC)	0	0.0069	0	0	0	0	0	0	0	0.0069	0	0	0	0	0	0	0	0	0	0.0102	0	0	0	0	0	0	0	0.0102	0	0	0	0	0	0	0	0	0	0	0	0	0	0	0	0	0	0.0208	0	0
Solyc00g006550.1	LOW QUALITY:Glycosyltransferase (AHRD V3.3 *-* K4BCT5_SOLLC)	0	0	0	0	0	0	0.1576	0	0	0	0	0	0	0	0.1576	0	0	0.1198	0	0	0	0	0	0	0	0.1198	0	0	0	0	0	0	0	0	0	0	0	0	0	0	0	0	0	0	0	0	0	0
Solyc00g006560.1	Glycosyltransferase (AHRD V3.3 *** M1AQK5_SOLTU)	0	0	0	0	0	0	0	0	0	0	0	0	0	0	0	0	0.0303	0	0	0	0	0	0	0	0.0303	0	0	0	0	0	0	0	0	0	0	0	0	0	0	0.0909	0	0	0	0	0	0	0	0
Solyc00g006590.2	Pre-mRNA-splicing factor 3 (AHRD V3.3 --* AT1G28060.3)	0	0	0	0	0	0	0	0	0	0	0	0	0	0	0	0	0.0271	0	0.0314	0	0.0299	0	0	0	0.0271	0	0.0314	0	0.0299	0	0	0	0	0	0	0	0	0	0.0814	0	0	0.0897	0	0	0	0	0	0
Solyc00g006650.1	NAD(P)H-quinone oxidoreductase subunit H, chloroplastic (AHRD V3.3 --* A0A0S2GKA4_WOOUN)	0	0	0	0	0	0	0	0	0	0	0	0	0	0	0	0	0	0	0	0	0	0	0	0	0	0	0	0	0	0	0	0	0	0	0	0	0	0	0	0	0	0	0	0	0	0	0	0
Solyc00g006655.1	ABC transporter A family member 7 (AHRD V3.3 --* N1R5R8_AEGTA)	0	0	0	0	0	0	0	0	0	0	0	0	0	0	0	0	0	0	0	0	0	0	0	0	0	0	0	0	0	0	0	0	0	0	0	0	0	0	0	0	0	0	0	0	0	0	0	0
Solyc00g006660.1	SAUR-like auxin-responsive protein family (AHRD V3.3 --* AT4G09530.1)	0	0	0	0	0	0	0	0	0	0	0	0	0	0	0	0	0	0	0	0	0	0	0	0	0	0	0	0	0	0	0	0	0	0	0	0	0	0	0	0	0	0	0	0	0	0	0	0
Solyc00g006680.2	LOW QUALITY:Senescence-associated protein (AHRD V3.3 *-* A0A072THV8_MEDTR)	0.4536	0	0	0.2287	0	0	0	0	0.227	0	0	0.2287	0	0	0	0	0	0.7272	0	0	0.6965	0	0.3863	0	0	0.7272	0	0	0.6965	0	0.3863	0	0	0.6634	0.6972	0	0	0	0	0	0	2.0895	0	0	0	0	0	0
Solyc00g006683.1	Tubulin alpha chain (AHRD V3.3 --* TBA_DAUCA)	0	0	0	0	0	0	0	0	0	0	0	0	0	0	0	0	0	0	0	0	0	0	0	0	0	0	0	0	0	0	0	0	0	0	0	0	0	0	0	0	0	0	0	0	0	0	0	0
Solyc00g006800.3	transaldolase	3.7054	3.509	3.2806	3.6245	3.1467	3.2671	3.3853	3.7234	0.2263	0.347	0.2853	0.1219	0.1639	0.2439	0.1531	0.3286	28.7417	47.5429	60.4621	49.6287	64.8833	52.1177	65.4274	44.7307	4.7203	4.5033	10.2696	15.5122	16.1203	7.8122	5.4974	16.3881	3.5081	4.1568	3.4512	2.9177	3.4643	3.0581	20.7405	37.0814	28.4033	35.0204	90.3385	69.2912	3.9368	3.7683	2.8218	2.8011
Solyc00g006805.1	AMP-dependent synthetase and ligase family protein (AHRD V3.3 --* AT4G05160.1)	0.2032	0.2834	0.2173	0.2663	0.3229	0.2591	0.2831	0.3387	0.0375	0.0751	0.0678	0.0507	0.0838	0.0577	0.0188	0.0374	0.5324	1.709	1.322	1.2402	1.4954	1.6868	1.4619	0.9116	0.1656	0.504	0.1425	0.7562	0.1326	0.5346	0.3236	0.2081	0.2707	0.1411	0.1978	0.2642	0.2163	0.4881	0.2691	0.838	0.4903	1.2595	1.7185	1.5082	0.1364	0.3834	0.3304	0.1647
Solyc00g006810.3	FKBP-like peptidyl-prolyl cis-trans isomerase family protein (AHRD V3.3 *** AT5G13410.1)	10.4043	8.8986	9.8	9.4635	8.1191	8.4462	9.666	9.0015	0.5599	0.3372	0.2576	0.2874	0.6631	0.2344	0.2711	0.1773	9.6229	5.9638	5.6627	9.2561	5.0169	6.5465	4.2913	8.9611	0.1601	1.7789	1.24	2.3452	0.9749	1.7774	1.1045	2.9666	9.528	11.4463	10.2385	8.7866	8.7779	6.793	9.6071	9.3538	9.9078	6.6327	5.1542	3.2638	9.1662	9.301	8.2287	8.3568
Solyc00g006820.3	Major facilitator superfamily protein (AHRD V3.3 *** A0A097PNX1_SOLLC)	3.9205	4.1137	3.8145	3.2171	4.9088	3.882	4.1869	4.33	0.6495	0.4491	0.326	0.3614	1.7309	0.3879	0.3262	0.4785	3.5056	2.1291	1.8718	2.5772	1.2888	2.6111	1.5468	2.6277	0.3983	0.4689	0.4522	0.5887	0.8496	0.8819	0.5152	0.8296	3.1854	3.3606	5.2156	3.328	3.032	8.3665	4.3017	3.1321	3.0831	2.8922	0	0.9743	3.3232	4.1395	4.8784	3.3855
Solyc00g006830.3	no exine formation 1 (AHRD V3.3 *** AT5G13390.1)	3.4381	3.2689	3.4751	3.3624	3.6084	3.4732	3.5656	3.3171	0.4159	0.1698	0.4408	0.2203	0.5184	0.056	0.1649	0.1181	11.2889	15.4078	17.3119	14.9672	12.86	15.3062	16.6275	13.395	0.5043	0.4022	1.0252	2.23	1.4569	0.5419	0.4235	2.2131	2.6905	3.496	4.1277	3.3257	2.8858	4.6136	10.4692	11.1897	12.2077	13.1175	10.2178	15.2449	3.0587	3.6049	3.1432	3.5505
Solyc00g006840.3	LOW QUALITY:Heat shock protein 70 (Hsp 70) family protein (AHRD V3.3 --* AT1G79920.4)	0	0	0	0.2268	0	0.0967	0	0	0	0	0	0.1233	0	0.0967	0	0	1.4973	2.09	1.0706	1.1893	0.2606	0.716	0.9869	0.441	0.4224	0.8487	0.7381	0.6528	0.2606	0.716	0.4939	0.2225	0	0	0	0	0	0	1.8832	1.9551	0.6536	0	0	0.7819	0	0	0	0
Solyc00g006850.2	LOW QUALITY:Chalcone synthase 1 (AHRD V3.3 --* CHS1_TRISU)	0	0	0	0	0	0	0	0	0	0	0	0	0	0	0	0	0	0	0	0	0	0	0	0	0	0	0	0	0	0	0	0	0	0	0	0	0	0	0	0	0	0	0	0	0	0	0	0
Solyc00g006860.2	LOW QUALITY:Transcription initiation factor IIB (AHRD V3.3 --* A0A0B2S5L0_GLYSO)	0	0	0	0	0	0	0	0	0	0	0	0	0	0	0	0	0	0	0	0	0	0	0	0	0	0	0	0	0	0	0	0	0	0	0	0	0	0	0	0	0	0	0	0	0	0	0	0
Solyc00g006867.1	DNA repair (Rad51) family protein (AHRD V3.3 --* AT2G28560.6)	2.6953	2.5952	2.9266	1.9011	3.3395	2.1836	2.3296	2.4392	0.3476	0.3946	0.2643	0.0339	0.8236	0.2207	0.2861	0.2525	6.5368	11.7148	8.8932	7.2309	8.2647	9.668	11.2468	7.6347	0.0174	1.483	0.3507	1.8715	1.1658	0.1886	1.0167	1.4378	2.7043	2.0888	3.2928	2.9323	2.161	4.9253	6.5697	6.5108	6.5299	9.3744	5.934	9.4858	1.8167	2.8723	3.0966	2.0107
Solyc00g006870.1	LOW QUALITY:histone acetyltransferase of the GNAT family 2 (AHRD V3.3 --* AT5G56740.2)	0	0	0	0	0	0	0	0	0	0	0	0	0	0	0	0	0	0	0	0	0	0	0	0	0	0	0	0	0	0	0	0	0	0	0	0	0	0	0	0	0	0	0	0	0	0	0	0
Solyc00g006880.1	LOW QUALITY:Defective in meristem silencing protein (AHRD V3.3 --* A0A072VBA8_MEDTR)	0	0	0	0	0	0	0	0	0	0	0	0	0	0	0	0	0	0	0	0	0	0	0	0	0	0	0	0	0	0	0	0	0	0	0	0	0	0	0	0	0	0	0	0	0	0	0	0
Solyc00g006890.1	LOW QUALITY:defective in meristem silencing 3 (AHRD V3.3 *-* AT3G49250.1)	0	0	0	0	0	0	0	0	0	0	0	0	0	0	0	0	0	0	0	0	0	0	0	0	0	0	0	0	0	0	0	0	0	0	0	0	0	0	0	0	0	0	0	0	0	0	0	0
Solyc00g006900.1	LOW QUALITY:Phosphate transporter PHO1 like 3 (AHRD V3.3 --* A0A0B2RL68_GLYSO)	0	0	0.1123	0.0999	0	0	0.0775	0.083	0	0	0.1123	0.0999	0	0	0.0775	0.083	0	0	0.1711	0	0.163	0	0	0.305	0	0	0.1711	0	0.163	0	0	0.1532	0	0	0	0	0	0	0	0	0	0.489	0	0	0	0	0	0
Solyc00g006903.1	Photosystem I P700 chlorophyll a apoprotein A2 (AHRD V3.3 --* PSAB_CHAVU)	0	0	0	0	0	0	0	0	0	0	0	0	0	0	0	0	0.0232	0	0	0	0	0	0	0	0.0232	0	0	0	0	0	0	0	0	0	0	0	0	0	0	0.0697	0	0	0	0	0	0	0	0
Solyc00g006907.1	DNA-BINDING TRANSCRIPTION FACTOR 2 (AHRD V3.3 --* AT3G18380.2)	0	0	0	0	0	0	0	0	0	0	0	0	0	0	0	0	0	0	0	0	0	0	0	0	0	0	0	0	0	0	0	0	0	0	0	0	0	0	0	0	0	0	0	0	0	0	0	0
Solyc00g007010.3	Phosphoinositide phosphatase family protein (AHRD V3.3 *** AT5G66020.1)	1.2762	1.2658	1.1392	1.1593	1.3678	1.2149	1.1706	1.1728	0.0476	0.1051	0.1536	0.0491	0.1354	0.0501	0.1243	0.0764	4.3256	6.6708	7.6813	6.2436	6.9325	6.7025	8.0622	5.779	0.5487	0.9101	0.6535	1.3187	1.0272	0.7811	0.9334	1.3695	1.2052	1.2567	1.3667	1.6262	1.1683	1.309	3.6872	5.4177	3.8719	6.1264	5.6991	8.972	1.2673	1.4471	1.0829	1.3102
Solyc00g007020.1	LOW QUALITY:Tetratricopeptide repeat 5 (AHRD V3.3 *-* A0A0B0NMW4_GOSAR)	0	0	0	0	0	0	0	0	0	0	0	0	0	0	0	0	0	0	0	0	0	0	0	0	0	0	0	0	0	0	0	0	0	0	0	0	0	0	0	0	0	0	0	0	0	0	0	0
Solyc00g007030.2	Glutathione S-transferase (AHRD V3.3 *** A0A096XCA4_BETPN)	0	0	0	0	0	0	0	0	0	0	0	0	0	0	0	0	0.0507	0.0777	0.0983	0	0	0.0769	0.0408	0	0.0507	0.0777	0.0703	0	0	0.051	0.0408	0	0	0	0	0	0	0	0.1521	0	0	0	0	0	0	0	0	0
Solyc00g007040.2	Glutathione S-transferase family protein (AHRD V3.3 *** AT5G02790.1)	0	0	0	0	0	0	0	0	0	0	0	0	0	0	0	0	0.0179	0.0189	0	0	0	0	0.0206	0	0.0179	0.0189	0	0	0	0	0.0206	0	0	0	0	0	0	0	0.0537	0	0	0	0	0	0	0	0	0
Solyc00g007050.1	LOW QUALITY:no exine formation 1 (AHRD V3.3 --* AT5G13390.2)	0	0	0	0	0	0	0	0	0	0	0	0	0	0	0	0	1.4176	0.5224	1.7413	0	0	0.5135	0	1.5269	0.8192	0.5224	1.0402	0	0	0.5135	0	0.894	0	0	0	0	0	0	0	1.4148	2.8379	0	0	0	0	0	0	0
Solyc00g007060.3	Kinase family protein (AHRD V3.3 *** U5GGQ9_POPTR)	3.7377	3.8998	3.9912	3.8031	3.5479	3.9531	3.944	3.6627	0.1348	0.4104	0.3735	0.1983	0.2309	0.297	0.1955	0.1408	12.1047	25.8018	22.6819	19.8055	25.8102	24.8684	27.6726	19.1445	0.7819	3.2149	2.2464	5.2631	4.5356	3.4808	1.9013	6.3036	4.0063	3.6223	3.5845	4.0087	3.3432	3.2918	10.8486	13.5394	11.9261	17.5286	33.1566	26.7454	4.6759	3.7434	3.2802	3.5864
Solyc00g007070.3	Heterogeneous nuclear ribonucleoprotein, putative (AHRD V3.3 *** B9S6U9_RICCO)	7.8613	7.059	8.4232	7.245	7.6318	7.2706	7.5336	7.4043	0.527	0.3716	0.9481	0.1344	0.7521	0.3439	0.3579	0.1081	20.5782	34.9932	34.2621	27.2179	30.2932	34.7467	36.9829	26.2996	0.5731	2.7985	1.9966	5.4563	1.5533	2.6644	2.0767	6.9359	7.4508	7.2259	8.9072	9.1015	6.6199	7.174	21.4376	20.8054	19.4916	30.6285	27.451	32.8002	6.4055	7.6922	7.0794	7.7498
Solyc00g007080.3	tail-anchored protein insertion receptor WRB-like protein (AHRD V3.3 *** AT4G16444.1)	0.308	0.2921	0.3948	0.2151	0.2387	0.2005	0.4194	0.2758	0.0512	0.0861	0.2134	0.0697	0.0631	0.0664	0.0561	0.0346	2.0732	1.4967	1.6764	2.0612	0.896	1.6761	1.4823	1.6249	0.116	0.0946	0.2668	0.0686	0.5276	0.4454	0.215	0.3182	0.2623	0.4103	0.2515	0.224	0.1376	0.3547	2.0529	2.2836	1.8831	0.8614	0	1.8266	0.4295	0.3134	0.1334	0.2693
Solyc00g007090.3	GPI-GlcNAc transferase complex, PIG-H component (AHRD V3.3 *** A2Q4W7_MEDTR)	2.9506	2.4355	3.152	2.8396	2.7491	3.1936	3.181	2.6614	0.1221	0.3098	0.4489	0.1469	0.173	0.2041	0.1808	0.199	6.3876	8.0619	8.5994	7.3827	5.6206	8.3678	8.0816	6.7899	0.0674	0.4358	0.3926	0.8925	2.1067	0.943	0.617	0.3662	2.9566	2.7361	3.159	2.6328	2.525	3.0895	6.446	6.4636	6.2531	7.7677	1.4076	7.6866	2.6069	2.8655	1.8342	3.5748
Solyc00g007100.3	Kinase family protein (AHRD V3.3 *** B9H679_POPTR)	1.753	1.7804	1.597	1.727	1.8995	2.0095	1.8145	2.1915	0.1774	0.1007	0.3036	0.1505	0.1993	0.1813	0.0725	0.0786	9.1751	17.0738	19.6467	13.2329	23.6175	18.8525	19.9661	12.8201	0.4123	2.5952	2.484	4.3001	5.287	2.2379	1.7476	4.8851	1.6309	1.5255	2.1026	2.2937	1.7536	1.6511	8.9027	9.9853	8.6372	15.3195	33.4423	22.0908	1.9818	1.6812	1.6781	2.3636
Solyc00g007110.3	Calcium-binding EF-hand (AHRD V3.3 *-* A0A103XCL1_CYNCS)	0.9288	1.0113	0.9587	0.9652	1.1169	1.1252	1.1425	1.2588	0.0689	0.0569	0.1067	0.1105	0.0864	0.038	0.124	0.095	2.7493	4.7726	5.2873	3.9594	4.4627	4.6223	5.3663	3.6226	0.162	0.3472	0.0787	0.9848	0.0992	0.3091	0.3387	0.7713	0.8625	1.0666	0.8572	1.2723	0.9737	1.1046	2.8704	2.949	2.4284	4.479	4.6258	4.2833	1.0712	1.0651	0.8975	1.153
Solyc00g007120.3	Calcium-binding EF-hand (AHRD V3.3 *** A0A103XCL1_CYNCS)	1.1212	1.2602	1.0886	1.0985	1.2339	1.402	1.4133	1.1564	0.0785	0.1447	0.1688	0.0707	0.1352	0.0681	0.0204	0.0701	3.6179	5.3349	6.4367	4.6741	6.4	5.1133	6.6975	4.3063	0.1876	0.3518	0.4709	0.8117	0.995	0.0729	0.2503	0.978	0.9992	1.0967	1.2678	1.4497	0.9849	1.2671	3.2729	3.6625	3.9182	4.8139	8.2339	6.1522	1.0466	1.536	1.198	1.5356
Solyc00g007130.3	Amino acid transporter, putative (AHRD V3.3 *** B9S6V9_RICCO)	0.5883	1.0288	1.1213	1.0282	0.8276	1.1224	1.0968	0.8258	0.1651	0.4442	0.6036	0.3552	0.191	0.1765	0.0965	0.0862	2.3322	2.5306	2.364	2.981	3.1708	1.9497	2.9381	1.8797	0.2488	0.5648	0.4284	0.158	0.4925	0.3722	0.9695	0.2751	0.9134	0.4762	0.3754	0.4457	1.0264	1.0106	2.0425	2.8274	2.1267	2.4372	4.1069	2.9683	0.2301	1.0914	1.765	1.146
Solyc00g007150.3	LOW QUALITY:WAT1-related protein (AHRD V3.3 --* R0HAL8_9BRAS)	0.7341	0.9056	0.2236	0.6786	1.2807	0.3576	0.5548	1.2951	0.2946	0.2953	0.2236	0.2497	0.4626	0.1217	0.1244	0.203	5.728	5.8722	6.0328	6.6192	4.574	8.2867	7.5352	4.8721	0.8544	1.6583	0.9774	2.6818	2.5376	0.881	0.6277	0.2988	0.5931	0.3092	1.3	1.7365	0.3555	1.7501	7.0738	5.9671	4.1432	8.7656	0	4.9566	1.1954	0.315	1.2065	0.2706
Solyc00g007160.2	Retrovirus-related Pol polyprotein from transposon TNT 1-94 (AHRD V3.3 *-* A0A151SHE2_CAJCA)	0.0459	0.0818	0.061	0.0654	0.072	0.0232	0.0727	0.051	0.016	0.0085	0.0305	0.021	0.0448	0.0052	0.0205	0.0085	0.2402	0.418	0.4941	0.4367	0.4509	0.4803	0.3945	0.2869	0.0926	0.111	0.0723	0.0862	0.1064	0.0408	0.0821	0.0656	0.0162	0.0506	0.0709	0.0473	0.0097	0.159	0.1446	0.4254	0.1506	0.531	0.5816	0.2402	0.0978	0.0687	0.0789	0.0148
Solyc00g007170.1	Leucine-rich receptor-like protein kinase family protein (AHRD V3.3 --* AT5G46330.2)	0	0	0	0	0	0	0	0	0	0	0	0	0	0	0	0	0	0.1432	0	0	0	0	0.1533	0.1451	0	0.1432	0	0	0	0	0.1533	0.1451	0	0	0	0	0	0	0	0	0	0	0	0	0	0	0	0
Solyc00g007180.1	Gibberellin 3-beta-hydroxylase 2 (AHRD V3.3 *** Q941N2_SOLTU)	0	0	0	0	0	0	0	0	0	0	0	0	0	0	0	0	0	0	0	0	0	0	0	0	0	0	0	0	0	0	0	0	0	0	0	0	0	0	0	0	0	0	0	0	0	0	0	0
Solyc00g007190.3	Phosphatase 2C family protein (AHRD V3.3 *-* U5G7W2_POPTR)	0.0853	0.0219	0.022	0.0653	0.1217	0.0539	0.1016	0.0515	0.0572	0.0219	0.022	0.0386	0.0931	0.0059	0.0786	0.0299	0.4115	0.4075	0.4418	0.7287	0.0723	0.4934	0.5144	0.3764	0.1406	0.1068	0.1145	0.266	0.0363	0.0895	0.0993	0.1708	0.062	0.1938	0	0.0605	0	0.3047	0.3695	0.1918	0.6733	0.1017	0	0.1151	0	0.0658	0	0.0565
Solyc00g007195.1	Protein phosphatase 2C family protein (AHRD V3.3 *** AT3G51470.2)	0.0526	0.0448	0.0192	0.0414	0.0167	0.0326	0.019	0.0441	0.0295	0.0242	0.0192	0.0414	0.0167	0.0164	0.019	0.0019	0.3624	0.5278	0.3885	0.5691	0.3882	0.5504	0.3364	0.5828	0.1022	0.1823	0.1743	0.2027	0.1995	0.0992	0.2045	0.2267	0.1019	0	0.0558	0	0	0.0501	0.4558	0.4733	0.1582	0.5021	0	0.6625	0.0514	0	0.0829	0.0465
Solyc00g007200.3	MLO-like protein (AHRD V3.3 *** A0A0V0IJD9_SOLCH)	3.1149	3.3906	3.2324	3.4704	3.0865	3.7992	3.6612	3.7128	0.2035	0.2588	0.1249	0.0448	0.2602	0.1878	0.1473	0.1604	5.8668	11.2132	11.0486	11.3012	9.6592	11.8376	12.8218	9.4677	0.4087	1.0162	0.4464	3.4183	0.6757	1.1803	0.9119	2.1552	2.8918	2.9316	3.5211	3.5276	3.1051	2.6268	5.1193	6.5271	5.954	8.4746	9.6881	10.8148	3.9056	3.1781	3.0881	3.4268
Solyc00g007220.3	RING/U-box superfamily protein (AHRD V3.3 *** AT1G20823.1)	0.8711	0.9566	1.1615	0.9475	0.8275	1.3158	0.8867	0.7243	0.1512	0.2992	0.2463	0.229	0.2141	0.208	0.1129	0.2181	1.8704	1.7298	1.8644	1.8239	2.2813	1.954	1.5515	1.3652	0.4945	0.2667	0.1027	0.2546	1.4121	0.4231	0.2105	0.0988	0.5924	1.1119	0.9089	0.8094	1.2071	0.4661	2.1195	0.9169	2.5748	4.8638	0	1.9802	0.3582	1.2584	1.2532	1.7299
Solyc00g007225.1	LOW QUALITY:BED zinc finger,hAT family dimerization domain, putative (AHRD V3.3 *-* A0A061FD65_THECC)	0	0	0	0	0	0	0	0	0	0	0	0	0	0	0	0	0	0	0	0	0	0	0.1663	0	0	0	0	0	0	0	0.1663	0	0	0	0	0	0	0	0	0	0	0	0	0	0	0	0	0
Solyc00g007260.3	Ulp1 protease family protein, putative (AHRD V3.3 *-* Q6L4B6_SOLDE)	2.0498	2.155	2.3434	2.4268	2.0104	2.1557	2.4159	2.2578	0.2789	0.1372	0.2991	0.2117	0.1308	0.1947	0.178	0.1356	6.0233	8.3499	8.5834	7.6664	5.9156	8.7392	8.5666	7.2098	0.4237	0.4791	0.2171	1.8119	1.4171	0.4515	0.6189	1.2629	1.4939	2.2869	2.3685	2.2643	1.8287	1.9381	5.2121	6.6412	6.2167	7.098	3.0936	7.5551	1.9217	2.3969	2.1464	2.5234
Solyc00g007270.3	Eukaryotic translation initiation factor 6 (AHRD V3.3 *** M1C4H3_SOLTU)	34.4238	38.6554	36.4605	34.4825	40.9798	45.0407	37.2399	37.3425	1.0784	2.4689	2.1353	2.2144	1.9908	3.0283	1.6	1.5703	89.4156	153.427	124.166	98.7031	145.512	144.654	139.981	100.271	4.1084	8.6173	5.2922	14.4545	4.1988	8.2029	4.6802	20.7292	36.0188	32.3689	34.8836	43.9759	41.7528	37.2108	97.2038	83.2535	87.7895	143.448	153.593	139.494	38.5242	42.9958	34.4463	48.5807
Solyc00g007300.3	Leucine-rich repeat-containing protein, putative (AHRD V3.3 *** B9T2K7_RICCO)	11.0951	13.4123	12.4258	13.0949	12.963	15.324	16.837	15.5372	0.3025	1.6301	1.551	1.019	1.3774	1.9111	0.8674	1.1817	15.7306	15.4361	15.806	16.1214	20.4607	15.1373	17.2995	13.446	1.7841	0.8923	0.6752	0.732	3.1996	1.0989	1.157	0.52	10.649	11.6722	10.9641	15.4674	12.7048	10.7168	12.1831	17.1716	17.8371	26.6761	16.0345	18.6715	16.6703	11.6786	11.8879	11.6157
Solyc00g007305.1	Ubiquitin-like-specific protease ESD4-like protein (AHRD V3.3 *-* A0A072V5F5_MEDTR)	0	0	0	0	0	0	0	0	0	0	0	0	0	0	0	0	0	0	0	0	0	0	0	0	0	0	0	0	0	0	0	0	0	0	0	0	0	0	0	0	0	0	0	0	0	0	0	0
Solyc00g007320.1	LOW QUALITY:Methyl-CpG-binding domain-containing protein 8 (AHRD V3.3 --* A0A199UGF7_ANACO)	0	0	0	0	0	0	0	0	0	0	0	0	0	0	0	0	0	0	0	0	0	0	0	0	0	0	0	0	0	0	0	0	0	0	0	0	0	0	0	0	0	0	0	0	0	0	0	0
Solyc00g007330.2	LOW QUALITY:Zinc finger transcription factor 1	0	0	0	0	0	0	0	0	0	0	0	0	0	0	0	0	0	0	0	0	0	0	0	0	0	0	0	0	0	0	0	0	0	0	0	0	0	0	0	0	0	0	0	0	0	0	0	0
Solyc00g007340.2	LOW QUALITY:Ubiquitin-conjugating enzyme E2-23 kDa (AHRD V3.3 --* UBC4_WHEAT)	0	0	0	0	0	0	0	0	0	0	0	0	0	0	0	0	0	0	0	0	0	0	0	0	0	0	0	0	0	0	0	0	0	0	0	0	0	0	0	0	0	0	0	0	0	0	0	0
Solyc00g007450.1	LOW QUALITY:Zinc finger transcription factor 2	0	0	0	0	0	0	0	0	0	0	0	0	0	0	0	0	0	0	0	0	0	0	0	0	0	0	0	0	0	0	0	0	0	0	0	0	0	0	0	0	0	0	0	0	0	0	0	0
Solyc00g007550.1	LOW QUALITY:formin-like protein (DUF1421) (AHRD V3.3 --* AT4G28300.1)	1.2646	0.7273	1.1006	1.7231	1.566	0.9268	1.1244	1.381	0.1713	0.4365	0.407	0.9578	0.3971	0.1196	0.2834	0.118	2.9877	5.9173	5.0026	4.2237	3.5116	5.5977	7.5173	4.6128	0.81	1.3287	0.8363	0.6605	0.7757	0.9315	1.321	0.5985	1.405	1.465	0.9238	1.6453	0.842	2.2108	4.6078	2.1745	2.1809	3.6912	4.7564	2.0872	0.2832	0.2984	1.6003	0.7692
Solyc00g007555.1	Serine/threonine protein phosphatase 7 long form isogeny (AHRD V3.3 *** A0A151RA30_CAJCA)	0	0	0	0	0	0	0	0	0	0	0	0	0	0	0	0	0	0	0	0	0	0	0	0	0	0	0	0	0	0	0	0	0	0	0	0	0	0	0	0	0	0	0	0	0	0	0	0
Solyc00g007560.2	Serine/threonine protein phosphatase 7 long form isogeny (AHRD V3.3 *** A0A151S6S1_CAJCA)	0	0	0	0	0	0	0	0	0	0	0	0	0	0	0	0	0	0.1957	0.0348	0	0	0.0333	0	0.0283	0	0.1164	0.0348	0	0	0.0333	0	0.0283	0	0	0	0	0	0	0	0	0	0	0	0	0	0	0	0
Solyc00g007570.2	LOW QUALITY:Pectin lyase-like superfamily protein (AHRD V3.3 *-* AT1G02460.1)	0	0	0	0	0	0	0	0	0	0	0	0	0	0	0	0	0	0	0	0	0	0	0	0	0	0	0	0	0	0	0	0	0	0	0	0	0	0	0	0	0	0	0	0	0	0	0	0
Solyc00g007600.2	Meiotic recombination protein DMC1-like protein (AHRD V3.3 *-* W9RXM4_9ROSA)	0.059	0.0534	0.0925	0.0156	0.0739	0.0739	0.1233	0.0737	0.0295	0.0086	0.0568	0.0156	0.011	0.0228	0.0171	0.0356	0.1333	0.498	0.2084	0.2897	0.1814	0.2228	0.2033	0.2552	0.0394	0.0948	0.0191	0.095	0.1177	0.043	0.0649	0.0561	0.0866	0.0903	0	0.0845	0.0519	0.0852	0.0645	0.201	0.1344	0.1422	0	0.402	0.0436	0.046	0.0704	0.1185
Solyc00g007910.1	LOW QUALITY:Disease resistance protein (TIR-NBS-LRR class) family (AHRD V3.3 --* AT5G41750.2)	0	0	0	0	0	0	0	0	0	0	0	0	0	0	0	0	0	0	0	0	0	0	0	0	0	0	0	0	0	0	0	0	0	0	0	0	0	0	0	0	0	0	0	0	0	0	0	0
Solyc00g007920.1	organic cation/carnitine transporter 3 (AHRD V3.3 --* AT1G16390.1)	0	0	0	0	0	0	0	0	0	0	0	0	0	0	0	0	0	0	0	0	0	0	0	0	0	0	0	0	0	0	0	0	0	0	0	0	0	0	0	0	0	0	0	0	0	0	0	0
Solyc00g007925.1	VEFS-Box of polycomb protein (AHRD V3.3 --* AT5G51230.1)	0	0	0	0	0	0	0	0	0	0	0	0	0	0	0	0	0	0	0	0	0	0	0	0	0	0	0	0	0	0	0	0	0	0	0	0	0	0	0	0	0	0	0	0	0	0	0	0
Solyc00g007930.1	NADH-ubiquinone oxidoreductase chain 5 (AHRD V3.3 --* NU5M_ARATH)	0	0	0	0	0	0	0	0	0	0	0	0	0	0	0	0	0	0	0	0	0	0	0	0	0	0	0	0	0	0	0	0	0	0	0	0	0	0	0	0	0	0	0	0	0	0	0	0
Solyc00g007950.1	minichromosome instability 12 (mis12)-like protein (AHRD V3.3 --* AT5G35520.1)	0	0	0	0	0	0	0	0	0	0	0	0	0	0	0	0	0	0	0	0	0	0	0	0	0	0	0	0	0	0	0	0	0	0	0	0	0	0	0	0	0	0	0	0	0	0	0	0
Solyc00g007960.1	SET domain-containing protein (AHRD V3.3 --* AT3G55080.1)	0	0	0	0	0	0	0	0	0	0	0	0	0	0	0	0	0	0	0	0	0	0	0	0	0	0	0	0	0	0	0	0	0	0	0	0	0	0	0	0	0	0	0	0	0	0	0	0
Solyc00g007970.1	DNA replication licensing factor MCM3 homolog 1 (AHRD V3.3 --* MCM31_MAIZE)	0	0	0	0	0	0	0	0	0	0	0	0	0	0	0	0	0	0	0	0	0	0	0	0	0	0	0	0	0	0	0	0	0	0	0	0	0	0	0	0	0	0	0	0	0	0	0	0
Solyc00g007980.1	sigma factor A (AHRD V3.3 --* AT1G64860.1)	0	0	0	0	0	0	0	0	0	0	0	0	0	0	0	0	0	0	0	0	0	0	0	0	0	0	0	0	0	0	0	0	0	0	0	0	0	0	0	0	0	0	0	0	0	0	0	0
Solyc00g007990.1	LOW QUALITY:Trans-resveratrol di-O-methyltransferase (AHRD V3.3 --* ROMT_VITVI)	0	0	0	0	0	0	0	0	0	0	0	0	0	0	0	0	0	0	0	0	0	0	0	0	0	0	0	0	0	0	0	0	0	0	0	0	0	0	0	0	0	0	0	0	0	0	0	0
Solyc00g008000.1	LOW QUALITY:NIMA-related serine/threonine kinase 1 (AHRD V3.3 --* AT1G54510.4)	0	0	0	0	0	0	0	0	0	0	0	0	0	0	0	0	0	0	0	0	0	0	0	0	0	0	0	0	0	0	0	0	0	0	0	0	0	0	0	0	0	0	0	0	0	0	0	0
Solyc00g008010.1	LOW QUALITY:calcium-dependent protein kinase 23 (AHRD V3.3 --* AT4G04740.7)	0	0	0	0	0	0	0	0	0	0	0	0	0	0	0	0	0	0	0	0	0	0	0	0	0	0	0	0	0	0	0	0	0	0	0	0	0	0	0	0	0	0	0	0	0	0	0	0
Solyc00g008020.1	LOW QUALITY:50S ribosomal protein L22, chloroplastic (AHRD V3.3 --* RK22_CYCTA)	0	0	0	0	0	0	0	0	0	0	0	0	0	0	0	0	0	0	0	0	0	0	0	0	0	0	0	0	0	0	0	0	0	0	0	0	0	0	0	0	0	0	0	0	0	0	0	0
Solyc00g008030.1	LOW QUALITY:SWIM zinc finger family protein / mitogen-activated protein kinase kinase kinase (MAPKKK)-like protein (AHRD V3.3 --* AT5G11620.2)	0	0	0	0	0	0	0	0	0	0	0	0	0	0	0	0	0	0	0	0	0	0	0	0	0	0	0	0	0	0	0	0	0	0	0	0	0	0	0	0	0	0	0	0	0	0	0	0
Solyc00g008040.1	LOW QUALITY:alpha/beta-Hydrolases superfamily protein (AHRD V3.3 --* AT4G25770.2)	0	0	0	0	0	0	0	0	0	0	0	0	0	0	0	0	0	0	0	0	0	0	0	0	0	0	0	0	0	0	0	0	0	0	0	0	0	0	0	0	0	0	0	0	0	0	0	0
Solyc00g008050.1	LOW QUALITY:HEAT repeat-containing protein (AHRD V3.3 --* AT5G16210.1)	0	0	0	0	0	0	0	0	0	0	0	0	0	0	0	0	0	0	0	0	0	0	0	0	0	0	0	0	0	0	0	0	0	0	0	0	0	0	0	0	0	0	0	0	0	0	0	0
Solyc00g008055.1	syntaxin of plants 112 (AHRD V3.3 --* AT2G18260.2)	0	0	0	0	0	0	0	0	0	0	0	0	0	0	0	0	0	0	0	0	0	0	0	0	0	0	0	0	0	0	0	0	0	0	0	0	0	0	0	0	0	0	0	0	0	0	0	0
Solyc00g008060.1	LOW QUALITY:C2H2 type zinc finger transcription factor family (AHRD V3.3 --* AT1G49900.1)	0	0	0	0	0	0	0	0	0	0	0	0	0	0	0	0	0	0	0	0	0	0	0	0	0	0	0	0	0	0	0	0	0	0	0	0	0	0	0	0	0	0	0	0	0	0	0	0
Solyc00g008070.2	LOW QUALITY:Concanavalin A-like lectin protein kinase family protein (AHRD V3.3 --* AT2G43700.5)	0	0	0	0	0	0	0	0	0	0	0	0	0	0	0	0	0	0	0	0	0	0	0	0	0	0	0	0	0	0	0	0	0	0	0	0	0	0	0	0	0	0	0	0	0	0	0	0
Solyc00g008080.1	LOW QUALITY:nitrate transmembrane transporter (AHRD V3.3 --* AT5G50200.3)	0	0	0	0	0	0	0	0	0	0	0	0	0	0	0	0	0	0	0	0	0	0	0	0	0	0	0	0	0	0	0	0	0	0	0	0	0	0	0	0	0	0	0	0	0	0	0	0
Solyc00g008090.2	DNA (cytosine-5)-methyltransferase 1A (AHRD V3.3 --* DNM1A_ORYSJ)	0	0	0	0.0072	0	0	0	0	0	0	0	0.0072	0	0	0	0	0	0	0	0	0	0	0	0	0	0	0	0	0	0	0	0	0	0	0	0	0	0	0	0	0	0	0	0	0	0	0	0
Solyc00g008100.1	spectrin beta chain%2C brain (AHRD V3.3 --* AT5G22450.3)	0	0	0	0	0	0	0	0	0	0	0	0	0	0	0	0	0	0	0	0	0	0	0	0	0	0	0	0	0	0	0	0	0	0	0	0	0	0	0	0	0	0	0	0	0	0	0	0
Solyc00g008110.1	spectrin beta chain, brain (AHRD V3.3 --* AT5G22450.3)	0	0	0	0	0	0	0	0	0	0	0	0	0	0	0	0	0	0	0	0.022	0	0	0	0	0	0	0	0.022	0	0	0	0	0	0	0	0	0	0	0	0	0	0	0	0	0	0	0	0
Solyc00g008120.1	Transducin/WD40 repeat-like superfamily protein (AHRD V3.3 --* AT3G50390.1)	0	0	0	0	0.079	0	0	0	0	0	0	0	0.079	0	0	0	0	0	0	0	0	0	0	0	0	0	0	0	0	0	0	0	0	0	0	0	0.2371	0	0	0	0	0	0	0	0	0	0	0
Solyc00g008130.1	LOW QUALITY:Fibronectin type III domain-containing protein (AHRD V3.3 --* AT3G24440.2)	0	0	0	0	0	0	0	0	0	0	0	0	0	0	0	0	0	0	0	0	0	0	0	0	0	0	0	0	0	0	0	0	0	0	0	0	0	0	0	0	0	0	0	0	0	0	0	0
Solyc00g008140.1	LOW QUALITY:Serine/threonine-protein kinase PBS1 (AHRD V3.3 --* A0A061DWS7_THECC)	0	0	0	0	0	0	0	0	0	0	0	0	0	0	0	0	0	0	0	0	0	0	0	0	0	0	0	0	0	0	0	0	0	0	0	0	0	0	0	0	0	0	0	0	0	0	0	0
Solyc00g008150.1	LOW QUALITY:Leucine-rich repeat protein kinase family protein isoform 1 (AHRD V3.3 --* A0A061GB47_THECC)	0	0	0	0	0	0	0	0	0	0	0	0	0	0	0	0	0	0	0	0	0	0	0	0	0	0	0	0	0	0	0	0	0	0	0	0	0	0	0	0	0	0	0	0	0	0	0	0
Solyc00g008160.1	LOW QUALITY:Ubiquitin carboxyl-terminal hydrolase-related protein (AHRD V3.3 --* AT5G61950.1)	0	0	0	0	0	0	0	0	0	0	0	0	0	0	0	0	0	0	0	0	0	0	0	0	0	0	0	0	0	0	0	0	0	0	0	0	0	0	0	0	0	0	0	0	0	0	0	0
Solyc00g008165.1	Membrane bound O-acyl transferase, MBOAT (AHRD V3.3 --* A0A090LYA1_OSTTA)	0	0	0	0	0	0	0	0	0	0	0	0	0	0	0	0	0	0	0	0	0	0	0	0	0	0	0	0	0	0	0	0	0	0	0	0	0	0	0	0	0	0	0	0	0	0	0	0
Solyc00g008260.2	LOW QUALITY:Unknown protein (AHRD V3.3 )	0	0	0	0	0	0	0	0	0	0	0	0	0	0	0	0	0	0	0	0	0	0	0	0	0	0	0	0	0	0	0	0	0	0	0	0	0	0	0	0	0	0	0	0	0	0	0	0
Solyc00g008265.1	4'-phosphopantetheinyl transferase superfamily (AHRD V3.3 --* AT3G11470.8)	0	0	0	0	0	0	0	0	0	0	0	0	0	0	0	0	0	0	0	0	0	0	0	0	0	0	0	0	0	0	0	0	0	0	0	0	0	0	0	0	0	0	0	0	0	0	0	0
Solyc00g008270.1	LOW QUALITY:Regulator of chromosome condensation (RCC1) family with FYVE zinc finger domain-containing protein (AHRD V3.3 --* AT5G19420.2)	0	0	0	0	0	0	0	0	0	0	0	0	0	0	0	0	0	0	0	0	0	0	0	0	0	0	0	0	0	0	0	0	0	0	0	0	0	0	0	0	0	0	0	0	0	0	0	0
Solyc00g008570.2	SPA1-related 2 (AHRD V3.3 --* AT4G11110.1)	48.8283	23.33	25.7307	21.1599	40.3585	22.5594	48.1009	19.3665	13.5088	2.0951	6.3012	6.7381	16.6602	3.0237	7.3467	1.5911	114.264	93.4865	176.605	43.8393	224.457	47.7708	86.8748	41.3357	12.8867	17.9568	33.0806	9.1337	49.4527	6.7521	30.4078	9.2596	40.7974	30.5034	75.184	24.4512	22.9566	73.6678	134.543	90.349	117.9	205.062	150.162	318.146	21.9434	27.4477	20.5988	17.5966
Solyc00g008580.1	UDP-glucosyl transferase 73B5 (AHRD V3.3 --* AT2G15480.2)	308.151	154.461	189.675	188.202	239.023	148.613	331.704	169.243	78.0437	20.1604	51.1514	71.0449	92.1961	23.1405	60.6816	28.2392	942.755	552.125	1261.14	400.546	1465.34	341.761	709.082	425.221	95.8279	80.3568	377.813	102.683	506.777	56.1793	262.685	92.4374	271.333	195.198	457.921	143.683	150.007	423.38	1134.03	836.638	857.597	1214.57	740.261	2441.21	158.964	186.91	117.509	119.639
Solyc00g008680.3	Calcium-binding EF hand family protein (AHRD V3.3 *** AT5G08580.2)	5.0911	4.8835	5.2631	5.0583	4.6272	5.1401	5.2342	5.0671	0.3936	0.4521	0.8165	0.1292	0.1046	0.2613	0.2185	0.234	14.9233	21.3299	21.1515	16.9388	21.6897	21.3968	22.6955	15.7582	0.5029	0.7182	0.3362	1.7862	1.307	1.0943	1.077	2.224	4.466	4.9894	5.8179	4.8252	4.47	4.5865	13.9606	15.1525	15.6568	19.4679	23.9934	21.6078	4.8906	5.663	4.097	5.6624
Solyc00g008800.2	LOW QUALITY:B-box type zinc finger protein with CCT domain-containing protein (AHRD V3.3 --* AT5G48250.1)	0	0	0	0	0	0	0	0	0	0	0	0	0	0	0	0	0	0	0	0	0	0	0	0	0	0	0	0	0	0	0	0	0	0	0	0	0	0	0	0	0	0	0	0	0	0	0	0
Solyc00g008910.1	Ubiquitin fusion degradation UFD1 family protein (AHRD V3.3 --* AT4G38930.4)	0	0	0	0	0.1936	0	0	0	0	0	0	0	0.1936	0	0	0	0	0	0	0	0	0	0	0	0	0	0	0	0	0	0	0	0	0	0	0	0.5809	0	0	0	0	0	0	0	0	0	0	0
Solyc00g008915.1	ADP,ATP carrier protein 3, mitochondrial (AHRD V3.3 --* ADT3_ARATH)	0	0	0	0	0	0.0123	0	0	0	0	0	0	0	0.0123	0	0	0	0	0	0	0	0	0	0	0	0	0	0	0	0	0	0	0	0	0	0	0	0	0	0	0	0	0	0	0	0	0	0.0369
Solyc00g009020.3	MALE GAMETOPHYTE DEFECTIVE 1 (AHRD V3.3 *** AT2G21870.1)	33.9423	31.0487	38.1296	37.2606	30.7083	33.2706	40.2155	33.2892	3.0656	5.0175	7.292	4.4857	0.9334	0.7649	2.9258	1.0571	140.734	158.067	178.64	164.278	176.852	165.066	189.355	147.669	6.8361	6.8078	5.9536	4.5331	0.3723	8.6141	11.1871	9.7743	28.2862	34.7208	38.8197	31.4573	28.853	31.8147	127.068	147.203	147.93	176.745	177.543	176.267	29.0392	40.5681	23.5389	33.8842
Solyc00g009030.2	Sugar transporter protein 8	0	0.0676	0.0309	0.2005	0.0588	0.0853	0.1406	0.14	0	0.0339	0.0309	0.0556	0.0588	0.0093	0.0705	0.0976	0.2999	0.3196	0.1708	0.2556	0.2147	0.3332	0.2332	0.1638	0.0876	0.0085	0.0976	0.1352	0.2147	0.1639	0.0599	0.0959	0	0	0	0	0.1763	0	0.2923	0.4553	0.1522	0.644	0	0	0.0988	0.1041	0	0.0895
Solyc00g009040.3	Polyadenylate-binding protein (AHRD V3.3 *** M1CCI5_SOLTU)	0.1519	0.0559	0.1031	0.1043	0.089	0.0708	0.1597	0.0566	0.0329	0.0187	0.0318	0.0522	0.0421	0.0225	0.033	0.02	0.7165	0.8241	1.0206	0.7092	0.1439	1.2219	0.3438	0.4252	0.1455	0.3328	0.3595	0.1537	0.1182	0.6352	0.0731	0.0944	0.0864	0.1801	0.1893	0.0281	0.069	0.1699	0.9441	0.4456	0.7597	0.3782	0	0.0535	0.029	0.0917	0.0468	0.0263
Solyc00g009050.2	UPF0544 protein C5orf45 isogeny (AHRD V3.3 *** A0A151T4T7_CAJCA)	0.3567	0.4105	0.4725	0.2556	0.4567	0.1804	0.5393	0.2322	0.1332	0.0796	0.2741	0.0344	0.1429	0.0402	0.2256	0.0399	2.4959	2.0647	2.331	2.9551	2.7685	3.0011	2.9585	2.8545	0.1399	0.2789	0.1396	0.8133	0.3748	1.0286	0.5943	0.2052	0.1885	0.262	0.6196	0.7357	0.2636	0.3707	2.7159	2.2363	2.5355	2.1663	3.4561	2.6832	0.2532	0.4671	0.5111	0.1147
Solyc00g009060.3	Hypoxanthine-guanine phosphoribosyltransferase (AHRD V3.3 *** AT1G71750.1)	3.3544	4.0974	4.3446	4.8062	3.4116	3.4171	3.9426	4.3971	0.4485	0.673	0.096	0.5739	0.0327	0.2409	0.5861	0.2515	8.8333	9.9758	12.3246	11.0089	9.3304	9.6387	11.2232	10.2616	0.3671	0.2719	1.3029	0.2664	0.5829	0.5149	0.8463	0.0949	2.4589	3.846	3.7583	3.3468	3.4515	3.4366	9.55	8.613	8.337	8.5002	9.0365	10.4543	4.1732	5.2233	2.8956	3.661
Solyc00g009070.1	LOW QUALITY:Transmembrane protein, putative (AHRD V3.3 *** G7ZYN0_MEDTR)	0.5348	0.4611	1.1682	0.9991	1.2267	0.2395	0.3554	0.5453	0.3641	0.0741	0.393	0.2564	0.5289	0.1202	0.2256	0.121	6.4896	12.2252	15.4155	7.2013	21.9297	14.6036	16.6444	6.6347	1.1796	1.41	0.054	3.5013	3.5937	3.326	2.2094	2.0767	0.3742	0	1.2301	2.1909	1.1212	0.368	6.1357	8.6867	4.6465	14.7455	25.3346	25.709	0.377	0.3974	0.6089	0.3414
Solyc00g009080.3	Late embryogenesis abundant protein, putative (AHRD V3.3 *** A0A072VQC9_MEDTR)	26.5558	27.7258	27.995	25.3825	23.8587	29.6523	31.6782	23.8768	2.5538	4.0863	8.6831	3.0083	1.9204	2.2083	4.7748	2.2439	98.5647	82.865	82.2247	98.8131	75.1599	92.6981	86.1017	85.145	6.5541	5.7857	7.1791	12.4524	10.7858	15.9385	10.1363	9.3287	26.2601	22.2878	31.1195	26.5206	20.13	24.9256	86.4876	100.19	109.016	75.7097	56.2095	93.5606	26.4619	35.3502	21.3653	33.9936
Solyc00g009090.3	LRR receptor-like kinase (AHRD V3.3 *** A0A072VNN3_MEDTR)	2.9885	5.854	4.0141	4.5209	4.7977	5.7852	6.1608	4.2359	0.4254	0.9345	1.1142	0.6632	0.4948	0.9692	1.1554	0.7724	10.1715	20.2412	22.2319	20.2331	21.408	21.274	26.4327	20.0713	0.703	2.9769	2.9266	6.0946	2.0342	2.6503	4.0086	7.0527	3.3511	2.1407	3.4738	5.4799	3.8358	5.0773	10.3964	11.261	8.8572	17.7967	21.5912	24.8361	5.3543	7.6636	4.5442	7.4658
Solyc00g009100.3	30S ribosomal protein S1 (AHRD V3.3 *** A0A072VPA0_MEDTR)	8.7835	7.2947	9.2039	8.2844	6.6348	7.172	8.6549	7.1373	0.5751	1.3159	1.3487	0.8283	0.351	0.5491	0.9123	0.4721	15.9152	4.9062	4.4533	11.4033	6.22	4.7021	3.426	11.8921	0.7646	0.8937	0.8382	4.618	1.8319	1.35	0.2273	4.6721	7.6721	9.5954	9.0829	6.2634	6.3047	7.3364	14.6052	15.8871	17.2533	8.2705	7.8243	2.5653	6.596	9.8415	5.4467	7.4275
Solyc00g009110.3	inositol-1,4,5-triphosphate-5-phosphatase 2	3.6819	3.7092	3.3933	3.512	4.1548	4.104	3.5938	3.1308	0.2552	0.1712	0.3229	0.4205	0.3203	0.2961	0.2522	0.2384	6.5458	13.4925	13.9047	12.5889	14.4039	14.4116	19.9104	10.7546	0.4305	1.8141	0.6055	4.5401	2.2963	1.9038	2.187	4.5823	3.8943	3.1737	3.9776	4.7228	3.6142	4.1275	5.7491	7.2269	6.6613	9.8401	16.2399	17.1316	3.9814	3.3933	3.7529	4.5024
Solyc00g009120.3	Short-chain dehydrogenase/reductase family protein (AHRD V3.3 *** D7LXC9_ARALL)	0.886	0.8097	0.8672	0.9593	1.1723	1.0327	1.0174	1.0757	0.055	0.1641	0.1046	0.1635	0.0504	0.0584	0.2948	0.1242	1.7164	3.611	3.2056	3.034	4.2337	3.1166	4.9644	3.2052	0.2579	0.501	0.3958	0.8588	0.8729	1.0745	0.6512	1.1819	0.9751	0.8972	0.7857	1.1475	1.1	1.2693	1.2826	2.175	1.6917	2.6372	5.6435	4.4204	1.1271	0.5788	0.7233	1.0468
Solyc00g009140.3	NAD(P)-binding Rossmann-fold superfamily protein (AHRD V3.3 *** AT4G09750.1)	2.0035	2.1032	2.4125	1.7395	2.1284	1.8954	2.2905	1.9697	0.1783	0.4135	0.8652	0.2532	0.3313	0.2195	0.3124	0.1709	6.5938	4.5885	4.3211	5.3212	4.402	3.586	3.694	5.0837	0.1872	0.2579	0.3377	1.0673	0.4929	0.5806	0.1225	1.191	1.6478	2.2037	2.159	1.7129	1.8892	2.7831	6.5682	6.9301	6.2832	5.2937	4.3202	3.5921	1.6604	2.9295	1.7195	2.3208
Solyc00g009141.1	Microsomal signal peptidase 25 kDa subunit (AHRD V3.3 *-* G7KBX4_MEDTR)	15.9175	15.8684	15.8397	16.3705	16.266	15.085	16.9693	15.2985	2.1403	2.3417	1.5404	1.7853	0.428	1.0368	0.7474	0.1512	57.5105	89.9589	96.5606	82.1942	98.032	95.982	113.639	66.0282	6.0386	9.1927	7.3945	15.2692	11.8856	10.205	9.0821	16.2179	13.5869	13.9734	20.1922	17.0734	15.6163	16.1083	56.8792	68.2711	47.3813	74.2643	110.268	109.564	17.8174	18.582	11.2058	15.4553
Solyc00g009142.1	zein-binding protein (Protein of unknown function, DUF593) (AHRD V3.3 --* AT3G54740.8)	0	0	0	0	0	0	0	0	0	0	0	0	0	0	0	0	0	0	0	0	0	0	0	0	0	0	0	0	0	0	0	0	0	0	0	0	0	0	0	0	0	0	0	0	0	0	0	0
Solyc00g009143.1	Glycosyltransferase (AHRD V3.3 --* D8TBD0_SELML)	0	0	0	0	0	0	0	0	0	0	0	0	0	0	0	0	0	0	0	0	0	0	0	0	0	0	0	0	0	0	0	0	0	0	0	0	0	0	0	0	0	0	0	0	0	0	0	0
Solyc00g009144.1	Glutamate receptor (AHRD V3.3 --* D7LTV3_ARALL)	0	0	0	0	0	0	0	0	0	0	0	0	0	0	0	0	0	0	0	0	0	0	0	0	0	0	0	0	0	0	0	0	0	0	0	0	0	0	0	0	0	0	0	0	0	0	0	0
Solyc00g009145.1	4'-phosphopantetheinyl transferase superfamily (AHRD V3.3 -** AT3G11470.9)	0	0	0	0	0	0	0	0	0	0	0	0	0	0	0	0	0	0	0.0014	0	0	0	0	0	0	0	0.0014	0	0	0	0	0	0	0	0	0	0	0	0	0	0	0	0	0	0	0	0	0
Solyc00g009146.1	Protein phosphatase 2C family protein (AHRD V3.3 --* AT2G46920.4)	0	0	0	0	0	0	0	0	0	0	0	0	0	0	0	0	0	0	0	0	0.0067	0	0	0.0061	0	0	0	0	0.0067	0	0	0.0061	0	0	0	0	0	0	0	0	0	0	0	0.02	0	0	0	0
Solyc00g009148.1	O-glucosyltransferase rumi-like protein (DUF821) (AHRD V3.3 --* AT1G07220.1)	0	0	0	0	0	0	0	0	0	0	0	0	0	0	0	0	0.0104	0	0	0	0	0.0118	0	0.0101	0.0104	0	0	0	0	0.0118	0	0.0101	0	0	0	0	0	0	0.0312	0	0	0	0	0	0	0	0	0
Solyc00g009540.1	PIF1 helicase (AHRD V3.3 *** G7J5Q6_MEDTR)	0	0.0611	0	0	0	0	0	0	0	0.0611	0	0	0	0	0	0	0	0	0	0	0	0	0	0	0	0	0	0	0	0	0	0	0	0	0	0	0	0	0	0	0	0	0	0	0.1833	0	0	0
Solyc00g009650.1	LOW QUALITY:SGNH hydrolase-type esterase superfamily protein (AHRD V3.3 --* AT3G11210.1)	0	0	0	0	0	0	0	0	0	0	0	0	0	0	0	0	0	0	0	0	0	0	0	0	0	0	0	0	0	0	0	0	0	0	0	0	0	0	0	0	0	0	0	0	0	0	0	0
Solyc00g009760.2	LOW QUALITY:Senescence-associated protein (AHRD V3.3 *-* A0A072THZ1_MEDTR)	4.4143	4.7403	5.1215	5.6463	2.2617	5.4369	6.5872	4.4161	1.029	0.7686	1.6534	2.496	1.2413	0.4754	1.4756	0.7968	14.9523	18.028	31.7405	15.2541	23.8122	12.3812	34.1735	15.6784	3.0232	1.795	6.5847	4.182	10.0506	1.4469	12.0223	3.8645	4.1931	2.7529	6.2969	1.2124	0.8377	4.7349	16.4375	9.1338	19.2855	27.2858	4.929	39.2217	3.4429	6.103	4.6751	4.6766
Solyc00g009765.1	Acetolactate synthase (AHRD V3.3 --* A0A0D6A5Q0_ECHCG)	0	0	0	0	0	0	0	0	0	0	0	0	0	0	0	0	0	0	0	0	0	0	0	0	0	0	0	0	0	0	0	0	0	0	0	0	0	0	0	0	0	0	0	0	0	0	0	0
Solyc00g010410.1	LOW QUALITY:SNARE-like superfamily protein (AHRD V3.3 --* AT4G10170.2)	0	0	0	0	0	0	0	0	0	0	0	0	0	0	0	0	0	0	0	0	0	0	0	0	0	0	0	0	0	0	0	0	0	0	0	0	0	0	0	0	0	0	0	0	0	0	0	0
Solyc00g010420.1	LOW QUALITY:Serinc-domain containing serine and sphingolipid biosynthesis protein (AHRD V3.3 --* AT2G33205.6)	0	0	0	0	0	0	0	0	0	0	0	0	0	0	0	0	0	0	0	0	0	0	0	0	0	0	0	0	0	0	0	0	0	0	0	0	0	0	0	0	0	0	0	0	0	0	0	0
Solyc00g010520.1	LOW QUALITY:Calmodulin binding protein-like protein (AHRD V3.3 --* AT5G62570.4)	0	0	0	0	0	0	0	0	0	0	0	0	0	0	0	0	0	0	0	0	0	0	0.4136	0	0	0	0	0	0	0	0.4136	0	0	0	0	0	0	0	0	0	0	0	0	0	0	0	0	0
Solyc00g010525.1	Tetratricopeptide repeat (TPR)-like superfamily protein (AHRD V3.3 --* AT5G46400.3)	23.5076	11.2	11.9066	9.9036	17.3803	9.9602	22.4253	10.1425	7.6187	1.7735	2.9987	3.1075	6.4621	1.4765	2.9123	0.8676	62.357	42.9814	80.5606	21.9331	107.57	20.6939	37.2647	20.3865	2.8669	9.8323	15.1414	5.4624	26.1923	3.5602	15.1618	3.8343	17.0741	14.7624	38.6864	10.5547	11.2887	30.2975	68.0255	58.7762	60.2693	102.765	64.7967	155.147	11.5722	14.0687	7.9592	8.9822
Solyc00g010530.1	protein FLOWERING locus D-like protein (AHRD V3.3 --* AT3G10390.4)	0	0	0	0	0	0	0	0	0	0	0	0	0	0	0	0	0	0	0.5383	0	0	0	0	0	0	0	0.5383	0	0	0	0	0	0	0	0	0	0	0	0	0	0	0	0	0	0	0	0	0
Solyc00g010750.2	Guanylate-binding family protein (AHRD V3.3 *-* AT5G46070.1)	0	0	0	0	0	0	0	0	0	0	0	0	0	0	0	0	0	0	0.0206	0	0.0197	0	0	0	0	0	0.0206	0	0.0197	0	0	0	0	0	0	0	0	0	0	0	0	0.059	0	0	0	0	0	0
Solyc00g010755.1	D-alanine-D-alanine ligase (AHRD V3.3 *-* G7KW01_MEDTR)	0	0	0	0	0	0	0	0	0	0	0	0	0	0	0	0	0	0	0	0	0	0	0	0	0	0	0	0	0	0	0	0	0	0	0	0	0	0	0	0	0	0	0	0	0	0	0	0
Solyc00g010760.1	LOW QUALITY:DNA helicase homolog, putative (AHRD V3.3 *-* Q1EPC6_MUSAC)	0	0	0	0	0	0	0	0	0	0	0	0	0	0	0	0	0	0	0	0	0	0	0	0	0	0	0	0	0	0	0	0	0	0	0	0	0	0	0	0	0	0	0	0	0	0	0	0
Solyc00g010780.1	LOW QUALITY:F-box and associated interaction domains-containing protein (AHRD V3.3 --* AT2G18780.1)	0	0	0	0	0	0	0	0	0	0	0	0	0	0	0	0	0	0	0	0	0	0	0	0	0	0	0	0	0	0	0	0	0	0	0	0	0	0	0	0	0	0	0	0	0	0	0	0
Solyc00g010930.1	LOW QUALITY:Peroxidase superfamily protein (AHRD V3.3 --* AT4G36430.1)	0	0	0	0	0	0	0	0	0	0	0	0	0	0	0	0	0	0	0	0	0	0	0	0	0	0	0	0	0	0	0	0	0	0	0	0	0	0	0	0	0	0	0	0	0	0	0	0
Solyc00g011150.1	LOW QUALITY:photosystem II stability/assembly factor, chloroplast (HCF136) (AHRD V3.3 --* AT5G23120.2)	4.4407	2.2825	2.0993	2.9943	2.0273	2.6526	5.0991	3.1918	2.0205	0.7255	1.739	0.4976	1.068	0.376	2.1664	1.0272	11.147	9.5273	16.2006	5.3703	24.2153	3.1883	13.3548	10.764	2.4595	1.3936	6.2528	2.2576	2.9632	1.9826	5.2205	4.6119	4.9078	0.7311	7.6832	0.6842	1.2606	4.1373	6.2711	13.0216	14.1482	18.4199	28.1863	26.0395	1.413	3.7233	1.7113	3.1989
Solyc00g011160.2	Glucan endo-1,3-beta-glucosidase, basic vacuolar isoform (AHRD V3.3 --* E13B_HEVBR)	186.024	82.035	93.9508	80.4096	149.654	81.0779	182.609	79.0876	49.0822	9.2071	23.288	31.623	62.4299	14.0569	28.4414	9.4484	526.842	318.154	599.651	166.726	837.244	163.317	311.435	175.954	34.058	59.8647	149.91	40.7655	277.236	30.268	120.851	36.7997	161.261	116.142	280.669	74.3552	101.046	273.559	593.011	479.753	507.762	781.814	387.178	1342.74	89.4209	92.9503	63.7339	67.0144
Solyc00g011170.1	LOW QUALITY:Senescence-associated protein, putative (AHRD V3.3 *-* A0A072TJH8_MEDTR)	1.1772	0	0	0.3726	0.5651	0.2226	0	0.366	0.5005	0	0	0.2068	0.084	0.2226	0	0.183	0.672	0.7326	1.9518	0	1.5929	0.3755	0.4022	0	0.3362	0.3669	1.4198	0	1.095	0.3755	0.4022	0	0.6625	0.6908	2.1781	0.6465	0.3971	0.6516	0.9877	0	1.0284	1.0879	0	3.6909	0	0	0	0
Solyc00g011175.1	thiazole biosynthetic enzyme, chloroplast (ARA6) (THI1) (THI4) (AHRD V3.3 --* AT5G54770.1)	0	0	0	0	0	0	0	0	0	0	0	0	0	0	0	0	0	0	0	0	0	0	0	0	0	0	0	0	0	0	0	0	0	0	0	0	0	0	0	0	0	0	0	0	0	0	0	0
Solyc00g011670.1	LOW QUALITY:NAC-like, activated by AP3/PI (AHRD V3.3 --* AT1G69490.1)	0	0	0	0	0	0	0	0	0	0	0	0	0	0	0	0	0	0	0	0	0	0	0	0	0	0	0	0	0	0	0	0	0	0	0	0	0	0	0	0	0	0	0	0	0	0	0	0
Solyc00g011673.1	ABC transporter G family member 5 (AHRD V3.3 --* AB5G_ORYSJ)	0	0	0	0	0	0.0765	0	0	0	0	0	0	0	0.0393	0	0	0	0	0	0	0	0	0	0	0	0	0	0	0	0	0	0	0	0	0	0	0	0	0	0	0	0	0	0	0	0	0	0.1307
Solyc00g011677.1	histone-lysine N-methyltransferase SUVR5 (AHRD V3.3 --* AT2G23740.6)	0	0	0	0	0	0	0	0	0	0	0	0	0	0	0	0	0.061	0	0	0	0	0	0	0	0.061	0	0	0	0	0	0	0	0	0	0	0	0	0	0	0.1829	0	0	0	0	0	0	0	0
Solyc00g011870.1	LOW QUALITY:Protein phosphatase 2C family protein (AHRD V3.3 *-* AT4G31860.1)	0	0	0	0	0	0	0	0	0	0	0	0	0	0	0	0	0	0	0	0	0.0165	0	0.018	0	0	0	0	0	0.0165	0	0.018	0	0	0	0	0	0	0	0	0	0	0.0494	0	0	0	0	0	0
Solyc00g011880.3	Protein AIG2-like protein (AHRD V3.3 *** A0A0B0P003_GOSAR)	2.9314	2.4683	3.3699	2.6724	2.5599	2.5256	3.101	3.0117	0.2509	0.2799	0.437	0.286	0.1482	0.1107	0.1369	0.1969	6.2809	7.1516	7.7812	7.4148	8.6157	6.8081	7.5395	7.4686	0.1026	0.1629	0.7917	0.183	2.0867	0.0431	0.2899	1.2533	2.4446	3.0693	3.2803	2.3369	2.8404	2.5024	6.4704	6.2544	6.1179	8.11	12.4562	5.2808	2.1115	3.0203	2.2731	2.686
Solyc00g011890.3	L-arabinokinase (AHRD V3.3 *** ARAK_ARATH)	2.4063	2.6349	2.6916	2.6281	2.5727	2.5597	2.9547	2.6674	0.1587	0.2979	0.3656	0.1352	0.3202	0.3216	0.1709	0.0867	9.6953	17.0978	13.5379	10.4692	12.5787	15.6167	11.7078	9.8806	0.9491	1.7958	2.7523	1.8105	2.0252	2.5496	2.026	1.524	2.1741	2.3351	2.7097	2.4312	2.1026	3.1843	9.9037	7.9572	11.2249	15.122	14.0371	8.5769	2.1908	3.201	2.5128	3.1078
Solyc00g011895.1	Lectin-B (AHRD V3.3 --* LECB_PHYAM)	0	0	0	0	0	0	0	0	0	0	0	0	0	0	0	0	0	0	0	0	0	0	0	0	0	0	0	0	0	0	0	0	0	0	0	0	0	0	0	0	0	0	0	0	0	0	0	0
Solyc00g012430.1	LOW QUALITY:alpha/beta-Hydrolases superfamily protein (AHRD V3.3 --* AT5G27320.1)	26.3085	9.1063	10.58	12.2302	27.2455	8.6396	25.5853	10.7269	5.8819	0.4086	3.3965	6.0997	12.4932	3.4453	2.9109	2.3307	100.764	43.2858	100.185	30.5748	118.202	19.9788	47.0025	30.5225	5.1691	5.1985	35.5293	8.329	67.7521	7.1198	19.7464	7.616	32.0045	14.5468	32.3743	10.4108	19.6725	51.6531	106.431	105.418	90.442	119.926	0	234.681	9.9232	8.7159	8.6797	2.2465
Solyc00g012435.1	spectrin beta chain, brain (AHRD V3.3 --* AT5G22450.3)	0	0	0	0	0	0	0	0	0	0	0	0	0	0	0	0	0	0	0	0	0	0	0	0	0	0	0	0	0	0	0	0	0	0	0	0	0	0	0	0	0	0	0	0	0	0	0	0
Solyc00g012440.1	Senescence-associated protein (AHRD V3.3 *-* A0A072THH1_MEDTR)	146.35	69.8712	79.6534	63.1866	110.098	74.3912	156.81	79.3793	50.5331	10.712	22.1068	20.6197	41.0618	7.4881	25.6856	13.8006	378.124	256.147	476.749	139.976	664.661	149.529	274.248	149.245	12.913	46.3413	129.903	34.5837	199.691	28.0416	108.837	29.3436	96.9206	94.7207	247.408	72.3278	65.8303	192.136	379.056	355.307	400.01	594.14	359.481	1040.36	82.3452	78.7187	48.5499	70.4062
Solyc00g012540.1	LOW QUALITY:Zinc finger transcription factor 3	0	0	0	0	0	0	0	0	0	0	0	0	0	0	0	0	0	0	0	0	0	0	0	0	0	0	0	0	0	0	0	0	0	0	0	0	0	0	0	0	0	0	0	0	0	0	0	0
Solyc00g012640.1	LOW QUALITY:DNA (Cytosine-5)-methyltransferase DRM1/2 (AHRD V3.3 *** G7IVR5_MEDTR)	0	0	0	0	0	0	0	0	0	0	0	0	0	0	0	0	0	0	0	0	0	0	0	0	0	0	0	0	0	0	0	0	0	0	0	0	0	0	0	0	0	0	0	0	0	0	0	0
Solyc00g012650.1	LOW QUALITY:5-methyltetrahydropteroyltriglutamate--homocysteine methyltransferase 2 (AHRD V3.3 --* METE2_ARATH)	0	0	0	0	0	0	0	0	0	0	0	0	0	0	0	0	0	0	0	0	0	0	0	0	0	0	0	0	0	0	0	0	0	0	0	0	0	0	0	0	0	0	0	0	0	0	0	0
Solyc00g012660.1	LOW QUALITY:F-box protein (AHRD V3.3 *** G7IVR9_MEDTR)	0	0	0	0	0	0	0	0	0	0	0	0	0	0	0	0	0	0	0	0	0	0	0	0	0	0	0	0	0	0	0	0	0	0	0	0	0	0	0	0	0	0	0	0	0	0	0	0
Solyc00g012670.2	LOW QUALITY:5'adenylylphosphosulfate reductase 2 (AHRD V3.3 --* AT1G62180.2)	0	0	0	0	0	0	0	0	0	0	0	0	0	0	0	0	0	0	0	0	0	0	0	0	0	0	0	0	0	0	0	0	0	0	0	0	0	0	0	0	0	0	0	0	0	0	0	0
Solyc00g012680.1	LOW QUALITY:D111/G-patch Zinc finger, C2H2-type (AHRD V3.3 *-* Q2HRQ8_MEDTR)	0	0	0	0	0	0	0	0	0	0	0	0	0	0	0	0	0	0	0	0	0	0	0	0	0	0	0	0	0	0	0	0	0	0	0	0	0	0	0	0	0	0	0	0	0	0	0	0
Solyc00g012690.1	LOW QUALITY:Ovarian tumour, otubain (AHRD V3.3 *** Q1SL15_MEDTR)	0	0	0	0	0	0	0	0	0	0	0	0	0	0	0	0	0	0	0	0	0	0	0	0	0	0	0	0	0	0	0	0	0	0	0	0	0	0	0	0	0	0	0	0	0	0	0	0
Solyc00g012700.2	LOW QUALITY:FAR1 DNA-binding domain protein (AHRD V3.3 *** G7JKD1_MEDTR)	0	0	0	0	0	0	0	0	0	0	0	0	0	0	0	0	0	0	0	0	0	0	0	0	0	0	0	0	0	0	0	0	0	0	0	0	0	0	0	0	0	0	0	0	0	0	0	0
Solyc00g012702.1	S-acyltransferase (AHRD V3.3 --* A0A0Q3JEE4_BRADI)	0	0	0	0	0	0	0	0	0	0	0	0	0	0	0	0	0	0.0184	0	0	0	0	0	0	0	0.0184	0	0	0	0	0	0	0	0	0	0	0	0	0	0	0	0	0	0	0	0	0	0
Solyc00g012704.1	Pex2/Pex12 N-terminal domain-containing protein / zinc finger (C3HC4-type RING finger) family protein (AHRD V3.3 --* AT1G79810.2)	0	0	0	0	0	0.0052	0	0	0	0	0	0	0	0.0052	0	0	0	0	0	0	0	0	0	0	0	0	0	0	0	0	0	0	0	0	0	0	0	0	0	0	0	0	0	0	0	0	0	0.0156
Solyc00g012706.1	mediator of RNA polymerase II transcription subunit (AHRD V3.3 --* AT1G23230.3)	0	0	0	0	0	0	0	0	0	0	0	0	0	0	0	0	0	0	0	0	0	0	0	0	0	0	0	0	0	0	0	0	0	0	0	0	0	0	0	0	0	0	0	0	0	0	0	0
Solyc00g012708.1	RNA polymerase beta chain (AHRD V3.3 --* A1XKF3_9MAGN)	0	0	0	0	0	0	0	0	0	0	0	0	0	0	0	0	0	0	0	0	0	0	0	0	0	0	0	0	0	0	0	0	0	0	0	0	0	0	0	0	0	0	0	0	0	0	0	0
Solyc00g013110.1	LOW QUALITY:Glutathione S-transferase U4 (AHRD V3.3 --* GSTU4_ARATH)	0.3697	0.3296	0.3859	0.7929	0.6425	0.374	0.981	0.1513	0.185	0.1676	0.3859	0.192	0.4889	0.374	0.5302	0.1513	1.1118	2.6749	2.7367	3.7983	4.3691	2.1656	1.9279	3.8139	0.2871	0.5752	1.3344	1.5383	2.4883	0.2902	0.5615	1.314	0.543	0.5662	0	0	0.3254	1.602	0.8094	0.8404	1.6857	0.8916	9.1909	3.0249	0.5471	0	0.4418	0
Solyc00g013120.3	LOW protein: NADH-ubiquinone oxidoreductase chain-like protein (AHRD V3.3 *-* ATMG01330.1)	0.7687	0.68	0.8243	0.5811	1.0395	0.6994	0.7105	0.6904	0.1957	0.0468	0.2156	0.0661	0.238	0.0764	0.1611	0.0256	3.7409	5.007	4.9407	3.9533	3.859	4.4999	5.6596	4.154	0.2085	0.7424	0.179	0.9752	1.1979	0.6518	0.8571	1.1185	0.4585	0.7172	1.1305	1.1932	0.5725	1.3528	3.7594	3.3708	4.0924	5.8348	1.6978	4.0444	0.616	0.7711	0.6528	0.5927
Solyc00g013130.3	NADH dehydrogenase subunit 2 (AHRD V3.3 *-* A0A1B4ZAZ9_IPONI)	1.5321	0.6915	0.4981	0.7437	1.0649	0.7458	0.86	0.9639	0.5297	0.1184	0.0798	0.213	0.2688	0.2044	0.1805	0.3421	3.0168	5.6873	5.031	2.3408	6.3812	4.3794	5.5062	3.9335	0.5996	0.9271	1.0184	1.0153	1.6444	1.2131	0.8676	1.3362	0.482	2.1778	1.9366	0.9407	0.674	1.58	4.0715	2.9838	1.9951	3.957	9.5181	5.6684	0.6476	0.5119	0.915	0.4398
Solyc00g013133.1	Caffeoyl-CoA O-methyltransferase (AHRD V3.3 --* CAMT_MESCR)	0	0.1583	0	0	0.0893	0.136	0	0	0	0.1583	0	0	0.0893	0.136	0	0	0	0.2343	0	0	0	0.5149	0.2682	0	0	0.2343	0	0	0	0.2576	0.2682	0	0	0	0	0	0.268	0	0	0	0	0	0	0	0	0.4749	0	0.408
Solyc00g013137.1	NADH dehydrogenase subunit 2 (AHRD V3.3 *-* D5I397_CITLA)	0.1568	0.13	0.0928	0.0793	0.2455	0.0343	0.1759	0.1823	0.0224	0.0716	0.0602	0.0265	0.1099	0.0176	0.0377	0.0308	0.6543	0.8602	1.1129	0.7941	0.6165	0.8035	1.0802	0.6027	0.1819	0.2253	0.2324	0.3108	0.4021	0.188	0.3766	0.2876	0.1286	0.2011	0.1409	0.0627	0.2311	0.4425	0.7666	0.2984	0.898	1.3721	0	0.4774	0.0648	0.2731	0.0523	0.0587
Solyc00g013140.2	NADH-ubiquinone oxidoreductase chain 5 (AHRD V3.3 *** NU5M_WHEAT)	464.004	456.738	454.365	414.403	474.66	406.596	460.006	473.667	42.6882	69.0047	44.8506	29.4418	88.6182	21.3448	13.5814	8.9246	1241.04	1883.96	1799.15	1587.5	1631.64	1921.18	1778.33	1514.62	101.026	68.5338	44.7484	283.879	55.5376	176.634	2.9231	319.587	387.766	468.843	535.404	417.886	357.644	648.45	1422.03	1072.76	1228.33	1740.06	1556.52	1598.34	366.848	592.374	410.992	448.798
Solyc00g013150.1	LOW QUALITY:U-box domain-containing protein kinase family protein (AHRD V3.3 --* AT5G61550.4)	333.296	311.84	313.449	295.424	323.786	282.553	323.251	336.676	30.258	48.8731	39.8503	14.7785	69.576	21.1553	20.4699	9.0728	944.199	1321.48	1340.16	1225.87	1164.93	1352.5	1252.49	1206.11	80.2797	70.0591	21.129	212.793	38.9113	127.32	31.7074	238.25	273.58	354.66	371.648	279.969	231.316	460.074	1092.71	817.095	922.793	1175.26	1226.57	1092.97	241.408	405.752	288.359	323.865
Solyc00g013155.1	Cytochrome c oxidase subunit 2 (AHRD V3.3 *-* F8K8N5_BRANA)	250.639	231.901	267.614	221.227	253.419	204.974	244.855	242.915	32.3943	38.1578	35.551	19.6511	45.9672	24.754	5.4968	4.6137	745.81	1002.92	1060.6	862.514	991.931	993.601	994.964	917.548	49.7839	58.934	45.2679	125.82	47.8167	51.6806	17.4155	180.358	199.008	242.559	310.349	221.812	194.458	343.987	837.917	667.007	732.506	979.775	1080.16	915.859	194.166	308.215	193.322	254.48
Solyc00g013160.2	NADH dehydrogenase subunit 4 (AHRD V3.3 *-* A0A142D7X4_ORYMI)	45.6538	51.6841	50.6675	44.6097	45.7384	37.9024	46.0111	49.5837	5.4838	18.3317	10.3345	6.9725	18.0356	2.1927	3.0517	4.7372	243.708	292.979	307.992	262.827	235.592	276.339	315.168	253.87	30.7872	59.7607	37.2192	36.7429	41.4973	45.0129	87.6926	48.9444	35.7859	46.4423	54.7331	28.8928	26.5386	81.784	282.473	182.894	265.756	317.9	185.211	203.665	32.1693	88.3215	34.5616	41.5824
Solyc00g013170.1	LOW QUALITY:myosin family protein with Dil (AHRD V3.3 --* AT5G20490.2)	41.0113	51.1386	54.7602	34.7275	33.2306	35.7701	43.7848	46.6472	6.8342	22.6286	14.7051	4.8621	14.8011	7.3923	3.2898	0.956	274.728	335.837	356.816	304.399	291.176	360.49	362.52	340.109	42.0038	62.8784	41.3673	62.8034	59.3864	70.3471	105.074	71.9915	32.4796	36.0292	54.5252	22.2547	14.9097	62.5274	289.482	195.729	338.973	407.365	254.422	211.742	20.891	95.4166	37.1082	49.8172
Solyc00g013180.1	NADH-ubiquinone oxidoreductase chain 4 (AHRD V3.3 *-* A0A142I0Y7_NICSY)	326.456	302.539	336.13	303.851	326.723	317.201	338.214	322.708	17.285	40.8257	27.9488	20.7291	21.7216	20.4471	4.7259	6.9186	871.371	1468.59	1361.63	1110.46	1268.26	1457.95	1366.53	1064.1	39.1259	52.1424	68.3153	204.651	46.287	114.707	29.9169	212.882	299.055	321.903	358.411	327.444	288.744	363.979	922.499	794.505	897.11	1266.48	1349.31	1189	260.913	384.185	262.519	353.966
Solyc00g013181.1	S-adenosyl-L-methionine-dependent methyltransferases superfamily protein (AHRD V3.3 --* AT1G08125.3)	2.4785	3.0296	2.6491	2.4108	2.7375	2.0238	2.6149	2.9608	0.4225	0.8153	0.4901	0.3194	1.0815	0.1781	0.139	0.3071	14.453	20.3186	19.7512	16.8166	15.1764	20.9952	20.1071	16.0828	2.6916	4.7499	2.8949	2.9074	3.4649	4.5473	4.438	3.7601	2.0785	2.0338	3.3231	1.8756	1.4505	4.8865	16.4691	9.1222	17.7676	21.8572	10.2418	13.4302	1.5924	4.4153	3.0811	2.0396
Solyc00g013183.1	50S ribosomal protein L5, chloroplastic (AHRD V3.3 --* RK5_ZYGCR)	0	0	0	0	0	0	0	0	0	0	0	0	0	0	0	0	0	0	0	0	0	0	0	0	0	0	0	0	0	0	0	0	0	0	0	0	0	0	0	0	0	0	0	0	0	0	0	0
Solyc00g013184.1	ubiquinone biosynthesis COQ9-like protein (AHRD V3.3 --* AT1G19140.1)	0	0	0.0129	0	0	0	0	0	0	0	0.0129	0	0	0	0	0	0	0	0	0	0	0	0	0	0	0	0	0	0	0	0	0	0	0	0	0	0	0	0	0	0	0	0	0	0	0	0	0
Solyc00g013185.1	EXS (ERD1/XPR1/SYG1) family protein (AHRD V3.3 --* AT2G32295.2)	0	0	0	0	0	0	0	0	0	0	0	0	0	0	0	0	0	0	0	0	0	0	0	0	0	0	0	0	0	0	0	0	0	0	0	0	0	0	0	0	0	0	0	0	0	0	0	0
Solyc00g013186.1	Homogentisate phytyltransferase 1, chloroplastic (AHRD V3.3 --* HPT1_ARATH)	0	0	0	0	0	0	0	0	0	0	0	0	0	0	0	0	0	0	0	0	0	0	0	0	0	0	0	0	0	0	0	0	0	0	0	0	0	0	0	0	0	0	0	0	0	0	0	0
Solyc00g013188.1	Disease resistance protein (TIR-NBS-LRR class) family (AHRD V3.3 --* AT3G44400.5)	0	0	0	0	0	0	0	0	0	0	0	0	0	0	0	0	0	0	0	0	0	0	0	0	0	0	0	0	0	0	0	0	0	0	0	0	0	0	0	0	0	0	0	0	0	0	0	0
Solyc00g014170.1	LOW QUALITY:D111/G-patch domain-containing protein (AHRD V3.3 --* AT4G34140.9)	0	0	0	0	0	0	0	0	0	0	0	0	0	0	0	0	0	0	0	0	0	0	0	0	0	0	0	0	0	0	0	0	0	0	0	0	0	0	0	0	0	0	0	0	0	0	0	0
Solyc00g014180.1	Unknown protein (AHRD V3.3 )	0	0	0	0	0	0	0	0	0	0	0	0	0	0	0	0	0	0	0	0	0	0	0	0	0	0	0	0	0	0	0	0	0	0	0	0	0	0	0	0	0	0	0	0	0	0	0	0
Solyc00g014190.1	Phospholipase D alpha 1 (AHRD V3.3 --* PLDA1_CYNCA)	0	0	0	0	0	0	0	0	0	0	0	0	0	0	0	0	0	0	0	0	0	0	0	0	0	0	0	0	0	0	0	0	0	0	0	0	0	0	0	0	0	0	0	0	0	0	0	0
Solyc00g014290.1	LOW QUALITY:Disease resistance protein (TIR-NBS-LRR class) family (AHRD V3.3 --* AT5G49140.1)	0	0	0	0	0	0	0	0	0	0	0	0	0	0	0	0	0	0	0	0	0	0	0	0	0	0	0	0	0	0	0	0	0	0	0	0	0	0	0	0	0	0	0	0	0	0	0	0
Solyc00g014390.1	LOW QUALITY:F-box family protein (AHRD V3.3 *-* AT3G06240.1)	0	0	0	0	0	0	0	0	0	0	0	0	0	0	0	0	0	0	0	0	0	0	0	0	0	0	0	0	0	0	0	0	0	0	0	0	0	0	0	0	0	0	0	0	0	0	0	0
Solyc00g014395.1	Pentatricopeptide repeat (PPR) superfamily protein (AHRD V3.3 --* AT3G14730.1)	0	0	0	0	0	0	0	0	0	0	0	0	0	0	0	0	0	0	0	0	0	0	0	0	0	0	0	0	0	0	0	0	0	0	0	0	0	0	0	0	0	0	0	0	0	0	0	0
Solyc00g014790.2	LOW QUALITY:P-loop nucleoside triphosphate hydrolase superfamily protein (AHRD V3.3 --* AT5G37165.1)	1.3597	2.0508	1.8993	1.3993	1.3214	1.422	1.838	1.4291	0.0986	0.5956	0.6824	0.0931	0.2828	0.1977	0.1479	0.1837	9.8152	12.6546	14.121	13.2041	9.0408	14.1107	12.521	10.8952	0.8453	1.6436	2.8432	2.9294	1.0624	3.6959	1.3233	2.1749	1.2634	1.5569	1.2586	1.5692	0.7572	1.6379	9.5027	8.5326	11.4103	10.2784	6.9261	9.9178	1.331	3.2327	1.5886	1.7817
Solyc00g014800.1	Zinc finger family protein (AHRD V3.3 *-* B9GFF8_POPTR)	0.9284	0.9523	1.8231	0.5423	1.0826	0.8664	0.8296	1.2745	0.1965	0.1567	0.94	0.3777	0.2586	0.1697	0.0862	0.1564	6.8822	9.2524	7.5012	8.5326	5.9685	8.3716	8.7342	7.2927	1.1763	2.1478	3.0954	0.8889	2.8381	1.0898	1.009	1.7292	0.8825	0.6135	1.2894	1.4353	1.234	0.5786	8.3317	4.5527	7.7623	11.5922	2.4896	3.8237	0.8892	1.2497	0.718	0.8053
Solyc00g014810.1	LOW QUALITY:hypoxia-responsive family protein / zinc finger (C3HC4-type RING finger) family protein (AHRD V3.3 --* AT3G48030.2)	4.6349	2.1546	6.5669	3.1293	2.5421	1.9216	1.5912	3.8675	0.655	0.6124	2.2232	1.1576	0.5433	0.8644	0.8599	1.2684	34.0116	32.2572	44.3605	36.2352	27.2219	34.5006	36.6578	25.1645	5.4247	6.9511	8.9488	8.5164	5.0523	14.068	7.873	6.0539	3.5227	4.5915	5.7905	2.5783	1.5834	3.4645	43.3243	24.5346	34.176	23.1373	37.2681	21.2603	2.6623	0.9354	2.8661	1.6073
Solyc00g014820.2	LOW QUALITY:Pentatricopeptide repeat (PPR) superfamily protein (AHRD V3.3 --* AT5G65560.3)	2.1149	1.7247	2.1417	1.8512	2.7337	1.3511	1.5808	1.8402	0.5119	0.1734	0.5866	0.1355	1.2079	0.1187	0.1569	0.4085	15.4206	17.4172	19.0635	18.3659	10.9232	22.8001	20.201	16.8151	1.9113	3.6755	3.2516	3.7101	3.7918	6.8381	4.7719	2.8139	1.4206	1.8105	3.1136	1.8485	1.2298	5.123	18.1189	11.7266	16.4164	14.7737	3.3399	14.6561	1.7497	2.0118	1.4127	1.5844
Solyc00g014830.3	NADH dehydrogenase subunit 7 (AHRD V3.3 *** A0A0C5B9X5_9SOLA)	155.054	152.427	166.324	148.13	152.714	152.891	163.005	159.358	10.5463	21.1001	13.2288	7.3111	8.4727	8.9408	2.1885	4.4351	434.173	705.237	689.094	538.26	624.023	708.494	674.963	519.742	21.1154	29.1641	38.1212	90.9636	31.7241	61.824	21.6919	99.5399	136.759	155.109	173.292	155.989	136.678	165.475	441.558	394.472	466.491	677.97	625.972	568.126	136.087	194.292	126.901	170.72
Solyc00g014840.1	LOW QUALITY:Basic-leucine zipper (bZIP) transcription factor family protein (AHRD V3.3 --* AT2G31370.7)	462.929	461.483	519.206	479.168	405.473	465.131	484.677	509.091	37.8345	75.1194	58.3371	15.7546	22.9773	31.6062	18.3517	21.436	1597.38	2477.86	2452.07	1936.55	2101.64	2506.46	2595.74	1901.78	131.129	159.269	10.252	319.743	218.194	258.588	133.381	374.249	400.255	457.547	530.986	422.839	359.943	433.636	1610.08	1364.17	1817.88	2523.88	1795.06	1985.99	400.342	610.903	373.204	528.339
Solyc00g014850.1	LOW QUALITY:Transcription factor jumonji (jmj) family protein / zinc finger (C5HC2 type) family protein (AHRD V3.3 --* AT1G08620.4)	371.214	362.959	369.377	342.147	320.145	331.19	369.274	374.102	28.6953	74.0602	43.6787	3.1821	32.4973	20.0482	18.9223	27.7337	1378.29	2128.52	2198.69	1517.55	1855.58	2055.99	2139.06	1448.32	116.473	221.774	130.081	264.74	139.207	249.931	235.672	299.211	326.014	363.188	424.44	290.957	284.448	385.031	1440.01	1152.91	1541.97	2132.12	1745.16	1689.45	277.977	510.513	300.385	369.958
Solyc00g014860.1	LOW QUALITY:Pectin lyase-like superfamily protein (AHRD V3.3 --* AT3G61490.5)	3.9435	6.0396	6.8223	3.3099	4.263	4.3628	5.2861	4.258	0.8514	1.4624	1.9001	0.6506	1.5703	1.0606	0.3296	0.8319	24.3065	24.1892	24.3771	27.8158	22.1685	24.1735	21.9711	26.7043	3.8047	3.4649	7.8833	7.7471	2.7379	5.4594	2.5934	6.9835	3.2719	2.9243	5.6344	3.193	2.241	7.3551	25.0845	17.3621	30.473	27.6299	19.7799	19.0957	4.239	8.9359	4.9438	6.3978
Solyc00g014960.1	LOW QUALITY:F-box and associated interaction domain protein (AHRD V3.3 *** G8A1M6_MEDTR)	0	0	0	0	0	0	0	0	0	0	0	0	0	0	0	0	0	0	0	0	0	0	0	0	0	0	0	0	0	0	0	0	0	0	0	0	0	0	0	0	0	0	0	0	0	0	0	0
Solyc00g014970.1	LOW QUALITY:PIF1-like helicase (AHRD V3.3 *** G7JXT1_MEDTR)	0	0	0	0	0	0	0	0	0	0	0	0	0	0	0	0	0	0	0	0	0	0	0	0	0	0	0	0	0	0	0	0	0	0	0	0	0	0	0	0	0	0	0	0	0	0	0	0
Solyc00g014980.1	LOW QUALITY:F-box protein interaction domain protein (AHRD V3.3 *** G7IVR2_MEDTR)	0	0	0	0	0	0	0	0	0	0	0	0	0	0	0	0	0	0	0	0	0	0	0	0	0	0	0	0	0	0	0	0	0	0	0	0	0	0	0	0	0	0	0	0	0	0	0	0
Solyc00g014990.2	LOW QUALITY:cyclic nucleotide-gated channel 16 (AHRD V3.3 --* AT3G48010.1)	0	0	0	0	0	0	0	0	0	0	0	0	0	0	0	0	0	0	0	0	0	0	0	0	0	0	0	0	0	0	0	0	0	0	0	0	0	0	0	0	0	0	0	0	0	0	0	0
Solyc00g014995.1	LOW QUALITY:UPF0496 plant-like protein (AHRD V3.3 *** G8A1M2_MEDTR)	0	0	0	0	0	0	0	0	0	0	0	0	0	0	0	0	0	0	0	0	0	0	0	0	0	0	0	0	0	0	0	0	0	0	0	0	0	0	0	0	0	0	0	0	0	0	0	0
Solyc00g015000.1	LOW QUALITY:DNA (Cytosine-5-)-methyltransferase (AHRD V3.3 *-* A0A0K9NUB4_ZOSMR)	0	0	0	0	0	0	0	0	0	0	0	0	0	0	0	0	0	0	0	0	0	0	0	0	0	0	0	0	0	0	0	0	0	0	0	0	0	0	0	0	0	0	0	0	0	0	0	0
Solyc00g015600.1	LOW QUALITY:Ethylene receptor 3 (AHRD V3.3 --* ETR3_ORYSJ)	0	0	0	0	0	0	0	0	0	0	0	0	0	0	0	0	0	0	0	0	0	0	0	0	0	0	0	0	0	0	0	0	0	0	0	0	0	0	0	0	0	0	0	0	0	0	0	0
Solyc00g015720.1	LOW QUALITY:transferring glycosyl group transferase (DUF604) (AHRD V3.3 *** AT5G41460.1)	0	0	0	0	0	0	0	0	0	0	0	0	0	0	0	0	0	0	0	0	0	0	0	0	0	0	0	0	0	0	0	0	0	0	0	0	0	0	0	0	0	0	0	0	0	0	0	0
Solyc00g015730.2	LOW QUALITY:Zinc finger family protein (AHRD V3.3 *-* D7LKF9_ARALL)	0	0	0	0	0	0	0	0	0	0	0	0	0	0	0	0	0	0	0	0	0	0	0	0	0	0	0	0	0	0	0	0	0	0	0	0	0	0	0	0	0	0	0	0	0	0	0	0
Solyc00g015733.1	Aldo/keto reductase family protein (AHRD V3.3 *** D7LKP7_ARALL)	0	0	0	0	0	0	0	0	0	0	0	0	0	0	0	0	0	0	0	0	0	0	0	0	0	0	0	0	0	0	0	0	0	0	0	0	0	0	0	0	0	0	0	0	0	0	0	0
Solyc00g015735.1	Bifunctional dihydrofolate reductase-thymidylate synthase (AHRD V3.3 --* DRTS_SOYBN)	0	0	0	0	0	0	0	0	0	0	0	0	0	0	0	0	0	0	0	0	0	0	0	0	0	0	0	0	0	0	0	0	0	0	0	0	0	0	0	0	0	0	0	0	0	0	0	0
Solyc00g015737.1	serine/threonine-protein kinase NEK5 (AHRD V3.3 --* AT3G44200.2)	0	0	0	0	0	0	0	0	0	0	0	0	0	0	0	0	0	0	0	0	0	0	0	0	0	0	0	0	0	0	0	0	0	0	0	0	0	0	0	0	0	0	0	0	0	0	0	0
Solyc00g016470.1	LOW QUALITY:Transmembrane protein, putative (AHRD V3.3 *-* G7IIE5_MEDTR)	0	0	0	0	0	0	0	0	0	0	0	0	0	0	0	0	0	0	0	0	0	0	0	0	0	0	0	0	0	0	0	0	0	0	0	0	0	0	0	0	0	0	0	0	0	0	0	0
Solyc00g016480.1	LOW QUALITY:Zinc finger MYM-type protein 1 (AHRD V3.3 *-* A0A0B2QVQ7_GLYSO)	0	0	0	0	0	0	0	0	0	0	0	0	0	0	0	0	0	0	0	0	0	0	0	0	0	0	0	0	0	0	0	0	0	0	0	0	0	0	0	0	0	0	0	0	0	0	0	0
Solyc00g016490.1	LOW QUALITY:F-box protein interaction domain protein (AHRD V3.3 *-* G7IVQ0_MEDTR)	0	0	0	0	0	0	0	0	0	0	0	0	0	0	0	0	0	0	0	0	0	0	0	0	0	0	0	0	0	0	0	0	0	0	0	0	0	0	0	0	0	0	0	0	0	0	0	0
Solyc00g016590.2	LOW QUALITY:alpha/beta-Hydrolases superfamily protein (AHRD V3.3 --* AT3G61680.3)	0	0	0	0	0	0	0	0	0	0	0	0	0	0	0	0	0	0	0	0	0	0	0	0	0	0	0	0	0	0	0	0	0	0	0	0	0	0	0	0	0	0	0	0	0	0	0	0
Solyc00g016790.1	LOW QUALITY:xylose isomerase family protein (AHRD V3.3 --* AT5G57655.2)	0	0	0	0	0	0	0	0	0	0	0	0	0	0	0	0	0	0	0	0	0	0	0	0	0	0	0	0	0	0	0	0	0	0	0	0	0	0	0	0	0	0	0	0	0	0	0	0
Solyc00g016900.1	LOW QUALITY:Peptidase family C54 protein (AHRD V3.3 --* AT3G59950.5)	0	0	0	0	0	0	0	0	0	0	0	0	0	0	0	0	0	0	0	0	0	0	0	0	0	0	0	0	0	0	0	0	0	0	0	0	0	0	0	0	0	0	0	0	0	0	0	0
Solyc00g016910.1	LOW QUALITY:DNA damage-inducible protein 1 (AHRD V3.3 --* F4JC86_ARATH)	0	0	0	0	0	0	0	0	0	0	0	0	0	0	0	0	0	0	0	0	0	0	0	0	0	0	0	0	0	0	0	0	0	0	0	0	0	0	0	0	0	0	0	0	0	0	0	0
Solyc00g016915.1	ABC transporter C family member 5 (AHRD V3.3 --* AB5C_ARATH)	0	0	0	0	0	0.0135	0	0	0	0	0	0	0	0.0135	0	0	0	0	0	0	0	0	0	0	0	0	0	0	0	0	0	0	0	0	0	0	0	0	0	0	0	0	0	0	0	0	0	0.0406
Solyc00g017210.2	Actin (AHRD V3.3 *** ACT_GOSHI)	0	0	0	0	0	0	0	0	0	0	0	0	0	0	0	0	0	0	0	0	0	0	0	0	0	0	0	0	0	0	0	0	0	0	0	0	0	0	0	0	0	0	0	0	0	0	0	0
Solyc00g017220.2	Phantastica-like MYB protein (AHRD V3.3 *** Q84NB7_ESCCA)	0	0	0	0	0	0	0	0	0	0	0	0	0	0	0	0	0	0	0	0	0	0	0	0	0	0	0	0	0	0	0	0	0	0	0	0	0	0	0	0	0	0	0	0	0	0	0	0
Solyc00g017230.1	Expansin (AHRD V3.3 *** A4GWU6_LITCN)	0	0	0	0	0	0	0	0	0	0	0	0	0	0	0	0	0	0	0	0	0	0	0	0	0	0	0	0	0	0	0	0	0	0	0	0	0	0	0	0	0	0	0	0	0	0	0	0
Solyc00g017235.1	Maturase K (AHRD V3.3 --* MATK_PICEN)	0	0	0	0	0	0	0	0	0	0	0	0	0	0	0	0	0	0	0	0	0	0	0	0	0	0	0	0	0	0	0	0	0	0	0	0	0	0	0	0	0	0	0	0	0	0	0	0
Solyc00g017540.2	Signal recognition particle subunit SRP72 (AHRD V3.3 *-* K4D938_SOLLC)	0	0	0	0	0	0	0	0	0	0	0	0	0	0	0	0	0	0	0	0	0	0	0	0	0	0	0	0	0	0	0	0	0	0	0	0	0	0	0	0	0	0	0	0	0	0	0	0
Solyc00g017550.2	Signal recognition particle subunit SRP72 (AHRD V3.3 *-* K4D938_SOLLC)	0	0	0	0	0	0	0	0	0	0	0	0	0	0	0	0	0	0	0	0	0	0	0	0	0	0	0	0	0	0	0	0	0	0	0	0	0	0	0	0	0	0	0	0	0	0	0	0
Solyc00g017760.1	LOW QUALITY:Chalcone synthase B (AHRD V3.3 --* CHSB_IPOTR)	0	0	0	0	0	0	0	0	0	0	0	0	0	0	0	0	0	0	0	0	0	0	0	0	0	0	0	0	0	0	0	0	0	0	0	0	0	0	0	0	0	0	0	0	0	0	0	0
Solyc00g017860.1	LOW QUALITY:FAD/NAD(P)-binding oxidoreductase family protein (AHRD V3.3 *-* AT5G39940.1)	0	0	0	0	0	0	0	0	0	0	0	0	0	0	0	0	0	0	0	0	0	0	0	0	0	0	0	0	0	0	0	0	0	0	0	0	0	0	0	0	0	0	0	0	0	0	0	0
Solyc00g017870.1	LOW QUALITY:translocon at the outer envelope membrane of chloroplasts 159 (AHRD V3.3 --* AT4G02510.4)	0	0	0	0	0	0	0	0	0	0	0	0	0	0	0	0	0	0	0	0	0	0	0	0	0	0	0	0	0	0	0	0	0	0	0	0	0	0	0	0	0	0	0	0	0	0	0	0
Solyc00g017880.1	LOW QUALITY:DNA mismatch repair protein (AHRD V3.3 *-* Q6DQL7_PETHY)	0	0.0095	0	0	0	0	0.013	0	0	0.0095	0	0	0	0	0.013	0	0	0	0	0	0.0382	0	0.0212	0	0	0	0	0	0.0382	0	0.0212	0	0	0	0	0	0	0	0	0	0	0.1145	0	0	0	0	0.0284	0
Solyc00g017890.1	LOW QUALITY:Bestrophin/UPF0187 (AHRD V3.3 *** Q014B6_OSTTA)	0	0	0	0	0	0	0	0	0	0	0	0	0	0	0	0	0	0	0	0	0	0	0	0	0	0	0	0	0	0	0	0	0	0	0	0	0	0	0	0	0	0	0	0	0	0	0	0
Solyc00g017900.1	LOW QUALITY:TRNA/rRNA methyltransferase family protein (AHRD V3.3 *-* A0A061EEZ7_THECC)	0	0	0	0	0	0	0	0	0	0	0	0	0	0	0	0	0	0	0	0	0	0	0	0	0	0	0	0	0	0	0	0	0	0	0	0	0	0	0	0	0	0	0	0	0	0	0	0
Solyc00g017910.1	LOW QUALITY:NAD kinase (AHRD V3.3 *-* F2Z9R4_NICBE)	0	0	0	0	0	0	0	0	0	0	0	0	0	0	0	0	0	0	0	0	0	0	0.0575	0	0	0	0	0	0	0	0.0575	0	0	0	0	0	0	0	0	0	0	0	0	0	0	0	0	0
Solyc00g017920.1	LOW QUALITY:Fructose-bisphosphate aldolase, class II (AHRD V3.3 *** C1EA20_MICCC)	0	0	0	0	0	0	0	0	0	0	0	0	0	0	0	0	0	0	0	0	0	0	0	0	0	0	0	0	0	0	0	0	0	0	0	0	0	0	0	0	0	0	0	0	0	0	0	0
Solyc00g017930.1	LOW QUALITY:Acetyl-coenzyme A carboxylase carboxyl transferase subunit beta, chloroplastic (AHRD V3.3 *-* A0A097KLR9_9CHLO)	0	0	0	0	0	0	0	0	0	0	0	0	0	0	0	0	0.0762	0	0	0	0	0	0	0	0.0762	0	0	0	0	0	0	0	0	0	0	0	0	0	0.2286	0	0	0	0	0	0	0	0	0
Solyc00g017933.1	Concanavalin A-like lectin protein kinase family protein (AHRD V3.3 --* AT3G45430.3)	0	0	0	0	0	0	0	0	0	0	0	0	0	0	0	0	0	0	0	0	0	0	0	0	0	0	0	0	0	0	0	0	0	0	0	0	0	0	0	0	0	0	0	0	0	0	0	0
Solyc00g017937.1	cytochrome P450, family 705, subfamily A, polypeptide 23 (AHRD V3.3 --* AT3G20140.1)	0	0	0	0	0	0	0	0	0	0	0	0	0	0	0	0	0	0	0	0	0	0	0	0	0	0	0	0	0	0	0	0	0	0	0	0	0	0	0	0	0	0	0	0	0	0	0	0
Solyc00g018760.1	LOW QUALITY:Eukaryotic translation initiation factor 4B1 (AHRD V3.3 --* IF4B1_WHEAT)	0	0	0.0978	0	0	0	0	0	0	0	0.0978	0	0	0	0	0	0	0	0	0	0	0.147	0	0	0	0	0	0	0	0.147	0	0	0	0	0	0	0	0	0	0	0	0	0	0	0	0	0	0
Solyc00g018770.1	LOW QUALITY:F-box and associated interaction domain protein (AHRD V3.3 *** G7IVQ3_MEDTR)	0	0	0	0	0	0	0	0	0	0	0	0	0	0	0	0	0	0	0	0	0.0163	0	0	0	0	0	0	0	0.0163	0	0	0	0	0	0	0	0	0	0	0	0	0.0489	0	0	0	0	0	0
Solyc00g018970.1	LOW QUALITY:CYCLIN B2-4 (AHRD V3.3 --* AT1G76310.4)	0	0.6728	0	0	0	0	0	0	0	0.6728	0	0	0	0	0	0	0.4722	0	0	0	0.5882	0	0.5769	0	0.4722	0	0	0	0.5882	0	0.5769	0	0	0	0	0	0	0	1.4165	0	0	0	0	1.7645	0	2.0184	0	0
Solyc00g019610.1	LOW QUALITY:cellulose synthase A2 (AHRD V3.3 --* AT4G39350.1)	0	0.0166	0	0	0	0	0	0	0	0.0166	0	0	0	0	0	0	0	0	0	0	0.027	0	0	0	0	0	0	0	0.027	0	0	0	0	0	0	0	0	0	0	0	0	0.0811	0	0	0.0498	0	0	0
Solyc00g019620.2	LOW QUALITY:Carboxyl-terminal-processing protease (AHRD V3.3 --* A0A0B2PB29_GLYSO)	0.0501	0.0154	0	0	0.015	0	0	0	0.0501	0.0154	0	0	0.015	0	0	0	0.0236	0.0523	0	0	0.025	0	0.0555	0	0.0236	0.0523	0	0	0.025	0	0.0555	0	0	0	0.1504	0	0	0.045	0	0.0708	0	0.0751	0	0	0.0461	0	0	0
Solyc00g019630.2	LOW QUALITY:F-box/RNI-like superfamily protein (AHRD V3.3 --* AT1G13570.3)	0	0	0	0	0.1155	0	0	0	0	0	0	0	0.1155	0	0	0	0	0.1882	0	0	0.4109	0	0	0	0	0.1882	0	0	0.2066	0	0	0	0	0	0	0	0	0.3465	0	0	0	0.5784	0	0.6542	0	0	0	0
Solyc00g019730.2	Cytochrome c oxidase subunit 3 (AHRD V3.3 *** COX3_HELAN)	916.271	819.16	858.241	758.733	882.828	778.236	818.775	899.462	70.9013	141.846	41.2644	45.3792	98.8691	55.2826	20.4739	11.7437	2508.68	4260.85	4245.41	3557.64	3920.8	4462.66	4418.54	3342.27	149.047	64.8517	224.059	844.569	144.161	378.433	40.5931	1012.77	829.977	861.971	1056.87	846.653	732.559	1069.27	2790.58	2283.79	2451.67	3685.22	3894.62	4182.55	636.823	1098.55	722.114	879.443
Solyc00g019740.1	ATPase subunit 8 (AHRD V3.3 *** A0A0K1ZF72_SOLCA)	1887.38	1777.43	1798.2	1549.04	1914.17	1605.29	1696.28	1834.92	223.246	381.157	153.924	95.5055	280.749	111.948	66.8556	48.7931	5435.24	9222.34	8606.38	7140.98	9392.48	9139.48	9219.49	6803.25	330.621	46.6494	296.879	1605.52	261.567	649.702	139.893	2002.09	1629.92	1700.2	2332.02	1852.4	1461.74	2428.38	5975.04	4834.59	5496.1	9020.03	9896.85	9260.56	1223.47	2507.93	1600.88	1825.5
Solyc00g019750.1	LOW QUALITY:transmembrane protein, putative (DUF247) (AHRD V3.3 --* AT2G28580.6)	626.877	638.307	655.287	545.703	648.419	556.976	619.392	667.223	71.7357	152.417	86.9301	47.1282	128.637	40.7383	36.0184	24.0645	2170.55	3821.45	3807.85	2973.46	3249.1	3661.73	3923.54	2747.3	141.984	226.694	49.6916	651.955	50.6711	383.19	25.4614	742.708	536.95	575.026	768.654	551.647	490.362	903.249	2247.86	1895.26	2368.52	3238.5	3167.11	3341.68	437.317	937.284	540.318	628.075
Solyc00g019950.1	NADH dehydrogenase subunit 9 (AHRD V3.3 *** ATMG00070.1)	1604.39	1426.92	1625.36	1478	1477.57	1584.84	1547.99	1579.12	54.8049	139.707	110.394	65.2822	68.352	59.5798	22.3014	17.6774	4010.3	7307.64	6446.9	5427.69	6781.2	7288.71	7281.03	5201.68	94.6074	300.102	73.478	1081.84	400.395	524.37	34.9457	1317.58	1537.73	1562.36	1713.07	1605.36	1371.63	1455.72	3833.02	4041.65	4156.22	5984.89	7252.63	7106.08	1343.96	1699.47	1237.34	1695.82
Solyc00g019970.2	LOW QUALITY:protein kinase family protein (AHRD V3.3 --* AT4G12020.9)	505.486	473.703	512.472	484.271	471.972	482.642	495.065	527.873	34.4827	58.3502	39.0923	20.0494	33.9044	31.7968	9.232	7.305	1379.68	2336.59	2196.37	1849.68	2094.55	2341.75	2408	1742.49	24.6427	74.6678	71.9512	330.916	84.2542	146.605	25.2161	387.158	439.413	521.408	555.638	464.512	417.334	534.07	1428.94	1356.34	1353.76	1949.9	2092.01	2241.74	435.152	588.37	397.587	546.197
Solyc00g019980.2	LOW QUALITY:FAM91 carboxy-terminus protein (AHRD V3.3 --* AT1G35220.5)	50.775	50.2165	58.4173	48.6267	53.4941	47.5085	53.0763	48.337	3.6502	11.7815	14.8573	3.3758	9.3546	2.4398	3.0092	0.4708	373.72	389.107	475.986	388.945	394.663	441.434	439.526	350.942	21.3373	51.4914	31.885	52.5624	24.7521	91.8957	32.9219	72.1486	44.1871	51.3444	56.7934	47.2497	41.3426	71.8898	355.11	349.766	416.283	408.319	346.627	429.044	37.7765	73.767	39.106	51.6885
Solyc00g019990.1	LOW QUALITY:Leucine-rich repeat receptor-like protein kinase family protein (AHRD V3.3 --* AT2G33170.2)	18.1588	14.1222	20.5588	18.9324	14.3046	11.6923	15.1744	20.5378	3.7751	4.4172	2.9392	2.7215	4.1238	2.8542	2.3826	0.815	161.765	140.214	194.759	145.133	175.896	178.201	152.216	133.88	16.2291	22.9807	19.7872	26.132	14.6885	37.2871	5.4888	28.0193	10.7483	23.1157	20.6125	9.1779	11.2728	22.4631	157.225	136.202	191.869	146.706	187.623	193.359	16.9233	19.9777	5.4655	11.647
Solyc00g020000.1	LOW QUALITY:Mitogen-activated protein kinase (AHRD V3.3 --* A0A0E0HQW2_ORYNI)	45.1456	39.2315	44.8629	46.3698	47.2918	38.8883	40.0973	44.5729	8.5956	10.581	13.0228	5.9404	12.3721	2.1347	2.454	2.0621	343.158	432.62	456.128	383.016	382.597	405.39	447.483	305.867	28.6808	87.9228	1.559	51.7137	10.8149	83.4572	82.9963	88.4321	38.4035	34.8213	62.212	39.9213	30.5208	71.4335	343.498	293.312	392.664	396.175	390.389	361.227	20.1906	56.7493	40.7547	38.091
Solyc00g020010.1	LOW QUALITY:Kinesin-like calmodulin-binding protein (AHRD V3.3 --* A0A199VU23_ANACO)	72.4072	84.8328	77.6215	60.2799	70.7864	57.4524	76.5009	67.637	11.9852	21.3982	14.3315	9.3097	15.3824	2.3345	4.6273	2.4728	536.248	653.059	702.877	527.067	511.86	648.774	704.262	517.375	63.3218	108.874	35.9876	85.6491	95.4007	102.817	102.254	126.742	55.3545	66.3445	95.5225	58.3655	52.6217	101.372	547.282	421.472	639.991	641.473	325.793	568.316	55.1386	126.37	72.9904	60.9624
Solyc00g020020.2	LOW QUALITY:DEAD-box ATP-dependent RNA helicase 49 (AHRD V3.3 --* RH49_ARATH)	20.3027	21.4572	19.757	18.5936	19.9766	15.974	20.3319	20.7884	3.7704	6.5004	4.4053	2.1374	5.5839	1.224	1.154	0.6775	99.8272	112.988	117.047	104.715	81.7263	107.239	118.547	107.95	10.5064	17.7298	2.6596	14.2535	24.7151	12.1634	14.6379	27.9492	15.0699	18.2169	27.6213	16.2681	12.7081	30.9537	111.332	78.847	109.302	111.9	32.7326	100.547	14.1106	34.4195	15.8415	18.0108
Solyc00g020030.1	LOW QUALITY:TBP-associated factor 2 (AHRD V3.3 --* AT1G73960.3)	24.3404	23.4069	27.2394	25.2427	26.4251	18.1725	27.1369	26.2273	3.8194	5.8716	8.8487	5.6932	4.9018	2.8537	1.1104	2.9306	115.608	150.599	143.037	124.737	169.043	140.544	163.582	113.437	18.3544	26.0696	11.7864	17.4127	35.7316	23.1303	32.2121	16.4665	18.776	22.5903	31.6549	21.8467	21.2069	36.2217	90.4296	105.063	151.331	149.409	238.367	119.352	14.554	34.5151	21.1517	17.7923
Solyc00g020040.1	Cytochrome c biogenesis B (AHRD V3.3 *** A0A0C5ARM5_HYONI)	326.595	338.007	351.977	302.328	322.492	307.232	357.087	319.697	26.2588	48.0031	44.7674	28.3453	42.877	30.4982	4.4931	8.7525	910.429	1122.59	1046.74	1037.01	1088.21	1146.3	1137.24	1147.62	20.2188	128.672	85.2446	178.447	16.0293	144.245	142.143	190.811	278.146	333.268	368.371	312.128	253.953	401.394	950.83	888.742	891.715	1059.94	1115.44	1089.27	279.813	433.233	300.976	368.175
Solyc00g020440.1	LOW QUALITY:NAC 014 (AHRD V3.3 --* AT1G33060.1)	0	0	0	0	0	0	0	0	0	0	0	0	0	0	0	0	0	0	0	0	0	0	0	0	0	0	0	0	0	0	0	0	0	0	0	0	0	0	0	0	0	0	0	0	0	0	0	0
Solyc00g020540.2	Aminotransferase-like protein (AHRD V3.3 *-* Q6EQM2_ORYSJ)	0	0	0	0	0	0.0137	0	0	0	0	0	0	0	0.0137	0	0	0	0	0	0	0	0	0.0274	0.0498	0	0	0	0	0	0	0.0274	0.0249	0	0	0	0	0	0	0	0	0	0	0	0	0	0	0	0.0411
Solyc00g020545.1	Ferric reductase oxidase (AHRD V3.3 *-* V9HYU8_MANES)	0.3323	0.0552	0.0588	0.142	0.056	0.0659	0.1239	0	0.248	0.0043	0.0354	0.0547	0.056	0.0659	0.0687	0	83.5871	354.764	216.391	157.219	307.736	378.601	403.95	192.611	11.0147	103.88	51.042	41.0733	78.5859	210.284	68.9687	98.1672	0	0.1795	0.8175	0.168	0	0	71.7695	105.596	73.3953	151.792	368.734	402.684	0.0578	0.0609	0.0467	0
Solyc00g020940.1	LOW QUALITY:Cyclin T1 (AHRD V3.3 --* G7ITD0_MEDTR)	0	0	0	0	0	0	0	0	0	0	0	0	0	0	0	0	0	0	0	0	0	0	0	0	0	0	0	0	0	0	0	0	0	0	0	0	0	0	0	0	0	0	0	0	0	0	0	0
Solyc00g020960.1	LOW QUALITY:like SEX4 1 (AHRD V3.3 --* AT3G01510.3)	0	0	0	0	0	0	0.0176	0	0	0	0	0	0	0	0.0176	0	0	0.027	0	0	0.0259	0.0268	0.0271	0	0	0.027	0	0	0.0259	0.0268	0.0271	0	0	0	0	0	0	0	0	0	0	0.0777	0	0	0	0	0	0
Solyc00g020970.1	LOW QUALITY:RING/U-box superfamily protein (AHRD V3.3 *-* AT5G45290.2)	0	0	0	0	0	0	0	0	0	0	0	0	0	0	0	0	0	0	0	0	0	0.0487	0	0	0	0	0	0	0	0.0487	0	0	0	0	0	0	0	0	0	0	0	0	0	0	0	0	0	0
Solyc00g020980.1	LOW QUALITY:Sec14p-like phosphatidylinositol transfer family protein (AHRD V3.3 --* AT1G55840.2)	0	0	0	0	0	0	0	0	0	0	0	0	0	0	0	0	0	0	0	0	0	0	0	0.3688	0	0	0	0	0	0	0	0.3688	0	0	0	0	0	0	0	0	0	0	0	0	0	0	0	0
Solyc00g020990.2	LOW QUALITY:ADP-ribosylation factor (AHRD V3.3 *-* A0A0A7MAM0_9SPER)	0	0	0	0	0	0	0	0	0	0	0	0	0	0	0	0	0.0514	0	0	0	0	0	0	0	0.0514	0	0	0	0	0	0	0	0	0	0	0	0	0	0	0.1541	0	0	0	0	0	0	0	0
Solyc00g021490.2	LOW QUALITY:Delta toxin fusion protein (AHRD V3.3 --* B2RFI1_MAIZE)	0	0	0	0	0	0	0	0	0	0	0	0	0	0	0	0	0	0.1091	0.1211	0	0	0	0	0.214	0	0.1091	0.1211	0	0	0	0	0.108	0	0	0	0	0	0	0	0	0	0	0	0	0	0	0	0
Solyc00g021500.2	LOW QUALITY:Terpene cyclase/mutase family member (AHRD V3.3 --* D7SRW0_VITVI)	0	0	0	0	0	0	0.0815	0	0	0	0	0	0	0	0.0815	0	0	0	0	0	0	0	0	0	0	0	0	0	0	0	0	0	0	0	0	0	0	0	0	0	0	0	0	0	0	0	0	0
Solyc00g021510.2	LOW QUALITY:Sodium/hydrogen exchanger, putative, expressed (AHRD V3.3 *-* D8L9T1_WHEAT)	0	0	0	0	0	0	0	0	0	0	0	0	0	0	0	0	0	0	0	0	0	0	0	0	0	0	0	0	0	0	0	0	0	0	0	0	0	0	0	0	0	0	0	0	0	0	0	0
Solyc00g021520.1	LOW QUALITY:GTP-binding protein, HflX (AHRD V3.3 *** AT5G57960.1)	0.027	0	0.0277	0	0	0	0	0	0.027	0	0.0277	0	0	0	0	0	0	0.0445	0.051	0	0	0	0	0	0	0.0445	0.051	0	0	0	0	0	0	0.0811	0	0	0	0	0	0	0	0	0	0	0	0	0	0
Solyc00g021530.2	LOW QUALITY:manganese-dependent ADP-ribose/CDP-alcohol diphosphatase-like protein (AHRD V3.3 --* AT4G24730.2)	0	0	0	0	0	0	0	0	0	0	0	0	0	0	0	0	0	0.0291	0	0	0	0	0	0	0	0.0291	0	0	0	0	0	0	0	0	0	0	0	0	0	0	0	0	0	0	0	0	0	0
Solyc00g021630.1	NADH-ubiquinone oxidoreductase chain 6 (AHRD V3.3 *** A0A075VXD0_CAPAN)	1285.59	1159.59	1307.3	1207.97	1202.03	1320.52	1313.64	1221.2	93.1514	137.364	120.646	62.4038	25.4339	66.3581	26.2257	25.1249	3480.39	5580.87	5206.06	4334.69	5635.44	5793.8	5529.24	4341.1	126.298	385.736	94.8262	708.832	458.651	500.034	244.939	988.327	1099.71	1389.32	1367.75	1244.56	1204.93	1156.6	3230.62	3637.88	3572.69	4909.47	6484.03	5512.83	1153.85	1400.34	924.599	1448.13
Solyc00g021640.3	Ribosomal protein S4 (AHRD V3.3 *** A0A142I0Z6_NICSY)	55.1244	56.878	59.1988	51.3211	58.8867	48.1465	54.9168	56.0479	5.466	9.8576	8.3798	3.5184	13.1228	4.2345	1.9763	0.1818	237.607	298.574	309.076	240.679	266.657	292.312	304.389	239.855	24.231	52.6204	33.194	28.6788	36.1538	45.833	65.1471	44.3034	44.9482	56.7534	63.6717	48.4893	43.2156	84.9552	239.046	194.936	278.837	338.421	238.439	223.11	43.7909	76.1912	50.6521	56.6154
Solyc00g021650.1	LOW QUALITY:Tetratricopeptide repeat (TPR)-like superfamily protein (AHRD V3.3 --* AT5G09950.3)	47.0527	46.4326	57.4996	43.4829	45.5257	36.0408	43.9476	39.3673	9.0234	11.4748	16.7185	4.6369	10.0684	4.3399	2.0575	2.6355	321.582	394.176	395.736	283.576	348.174	360.444	415.711	270.332	12.7287	95.7952	94.0946	55.3055	31.2435	83.8986	165.795	70.9096	30.77	48.4546	61.9335	37.9943	33.1182	65.4646	315.474	303.234	346.039	404.198	344.131	296.194	34.1703	69.3637	35.7637	44.6957
Solyc00g021655.1	glycine-tRNA ligase (AHRD V3.3 --* AT3G48110.1)	0	0	0	0	0	0.0123	0	0	0	0	0	0	0	0.0123	0	0	0	0	0	0	0	0	0	0	0	0	0	0	0	0	0	0	0	0	0	0	0	0	0	0	0	0	0	0	0	0	0	0.0369
Solyc00g022070.1	beta glucosidase 8 (AHRD V3.3 --* AT3G62750.4)	6.8619	4.5647	4.7755	1.6845	4.8448	3.9254	2.9616	3.2689	1.582	1.6277	2.6246	0.2311	2.9979	0.1487	0.4217	0.8364	64.229	70.7558	92.7788	72.5308	109.552	67.8034	71.1796	62.3876	4.3817	9.8585	4.0796	15.905	21.5543	5.4799	5.0271	12.1236	5.4847	5.0836	10.0174	1.1894	2.5566	10.7883	71.7695	56.5918	64.3258	114.075	144.418	70.1639	2.4564	7.7671	3.4707	3.8927
Solyc00g022080.1	30S ribosomal protein S4, chloroplastic (AHRD V3.3 --* RR4_EQUHY)	3.5952	6.8796	5.7804	4.5469	9.6039	3.5554	6.1513	3.7681	0.7782	3.4563	2.2845	1.2853	3.7461	0.3866	1.2062	1.0462	55.7824	68.9045	90.5278	89.1739	76.5782	69.7568	84.6952	57.157	10.0539	12.826	3.7707	19.3243	10.4691	12.0088	14.6938	13.0146	2.0438	4.2623	4.4795	7.9781	4.083	16.7507	68.0456	35.8504	63.4512	86.1372	87.9317	55.6656	4.1191	13.7482	2.7714	3.73
Solyc00g022090.2	Formyltetrahydrofolate deformylase 1, mitochondrial (AHRD V3.3 --* PURU1_ARATH)	1.8763	2.2697	2.6665	2.0918	2.4617	1.5689	1.8147	2.2605	0.3947	0.8005	0.7664	0.1183	1.1089	0.2029	0.2106	0.2876	17.3201	18.259	25.3147	21.3221	18.4007	20.828	22.7652	17.283	1.9547	3.8105	0.5381	3.8394	2.2729	2.7986	3.2432	3.9705	1.2052	1.8519	2.5719	1.2999	1.4065	4.6787	21.0864	14.5295	16.3444	21.4556	13.958	19.7887	1.2144	3.8401	1.7546	1.2155
Solyc00g022100.1	Ribosomal protein L10 (AHRD V3.3 *** E0D3E6_SOLLC)	1499.94	1420.43	1519.03	1350.95	1323.28	1323.68	1438.01	1413.45	66.7012	211.101	112.761	82.4762	77.0491	79.4693	35.1006	20.702	3196.55	3881.64	3883.85	3344.4	3420.9	3844.17	3871.09	3417.45	160.868	203.481	163.26	357.678	189.58	223.761	52.7684	450.778	1387.62	1493.76	1618.43	1265.28	1228.63	1475.91	3416.17	2883.12	3290.37	3775.2	3126.8	3360.71	1240.89	1841.13	1179.26	1478.91
Solyc00g022103.1	Transducin family protein / WD-40 repeat family protein (AHRD V3.3 --* AT5G43930.4)	281.668	264.774	306.66	272.485	269.095	250.009	279.707	282.572	15.4201	41.53	25.8354	4.1851	26.7321	16.9831	3.1934	4.0458	707.525	857.827	892.287	772.978	846.877	830.543	886.533	800.147	27.4635	59.3046	14.627	88.6099	59.3777	44.7146	32.7968	109.711	258.936	274.984	311.084	251.067	234.519	321.698	735.457	652.601	734.518	902.22	910.201	728.211	214.646	347.193	232.482	282.553
Solyc00g022107.1	Ribosomal protein L2 (AHRD V3.3 *** A0A142I0Z9_NICSY)	58.615	55.9142	58.8617	54.7294	52.5097	51.9331	58.8457	54.6981	3.7339	8.63	6.0891	3.2427	4.8479	3.2258	1.3087	1.8503	132.422	159.342	164.227	144.019	140.525	157.853	167.648	144.091	8.5841	7.7813	3.2384	15.6982	11.5194	10.4361	6.4102	19.3128	52.5386	57.8935	65.4129	48.9269	46.4985	62.1036	142.761	115.382	139.121	163.563	129.07	128.941	47.2442	73.1741	47.3243	57.1046
Solyc00g022920.2	LOW QUALITY:Phosphoribosylaminoimidazole carboxylase like protein (AHRD V3.3 *-* Q84TI2_ARATH)	0	0	0	0	0	0	0	0	0	0	0	0	0	0	0	0	0	0	0	0	0	0	0	0	0	0	0	0	0	0	0	0	0	0	0	0	0	0	0	0	0	0	0	0	0	0	0	0
Solyc00g023020.2	LOW QUALITY:Phosphoribosylaminoimidazole carboxylase like protein (AHRD V3.3 *-* Q84TI2_ARATH)	0	0	0	0	0	0	0	0	0	0	0	0	0	0	0	0	0	0	0	0	0	0	0	0	0	0	0	0	0	0	0	0	0	0	0	0	0	0	0	0	0	0	0	0	0	0	0	0
Solyc00g023030.1	Fatty acid hydroxylase superfamily (AHRD V3.3 *-* AT2G37700.4)	0	0	0	0	0	0	0	0	0	0	0	0	0	0	0	0	0	0	0	0	0	0	0	0	0	0	0	0	0	0	0	0	0	0	0	0	0	0	0	0	0	0	0	0	0	0	0	0
Solyc00g023040.1	Fatty acid hydroxylase superfamily (AHRD V3.3 *** AT2G37700.2)	0	0	0	0	0	0	0	0	0	0	0	0	0	0	0	0	0	0	0	0	0	0	0	0	0	0	0	0	0	0	0	0	0	0	0	0	0	0	0	0	0	0	0	0	0	0	0	0
Solyc00g023050.2	Fatty acid hydroxylase superfamily (AHRD V3.3 *-* AT2G37700.2)	0	0	0	0	0	0	0	0	0	0	0	0	0	0	0	0	0	0	0	0	0	0	0	0	0	0	0	0	0	0	0	0	0	0	0	0	0	0	0	0	0	0	0	0	0	0	0	0
Solyc00g023250.2	NAD(P)-binding Rossmann-fold superfamily protein (AHRD V3.3 *** AT2G37540.1)	0.0326	0	0	0	0	0	0	0	0.0326	0	0	0	0	0	0	0	0	0	0	0	0	0	0	0	0	0	0	0	0	0	0	0	0	0	0.0979	0	0	0	0	0	0	0	0	0	0	0	0	0
Solyc00g023260.1	ADP-ribosylation factor GTPase-activating protein AGD7 (AHRD V3.3 *** AGD7_ARATH)	0	0	0	0	0	0	0	0	0	0	0	0	0	0	0	0	0	0	0	0	0	0	0	0	0	0	0	0	0	0	0	0	0	0	0	0	0	0	0	0	0	0	0	0	0	0	0	0
Solyc00g023270.2	LOW QUALITY:Origin recognition complex subunit 2 (AHRD V3.3 *-* F4IQY6_ARATH)	0	0	0	0	0	0	0	0	0	0	0	0	0	0	0	0	0	0	0	0	0	0.0338	0	0	0	0	0	0	0	0.0338	0	0	0	0	0	0	0	0	0	0	0	0	0	0	0	0	0	0
Solyc00g023470.1	Pectinesterase (AHRD V3.3 *** M1DCA6_SOLTU)	0	0	0	0	0	0	0	0	0	0	0	0	0	0	0	0	0	0	0	0	0	0	0	0	0	0	0	0	0	0	0	0	0	0	0	0	0	0	0	0	0	0	0	0	0	0	0	0
Solyc00g023570.1	GDSL-like Lipase/Acylhydrolase superfamily protein (AHRD V3.3 --* AT1G75920.2)	4.3189	5.1678	3.8246	2.4676	3.7475	2.8505	2.3128	3.3702	1.1118	1.6125	2.0605	0.6377	0.9386	1.1504	0.4206	0.4563	31.3756	32.487	39.1727	33.7971	28.0957	39.7069	38.767	41.0763	3.6852	5.3467	7.645	4.2094	6.4325	12.827	1.7535	9.4609	2.195	5.9508	4.8108	2.9989	2.631	5.6128	28.1406	38.7284	27.2577	30.9962	15.7908	37.5001	3.539	8.3927	3.5717	4.4065
Solyc00g023580.1	Thioredoxin superfamily protein (AHRD V3.3 --* AT1G07700.4)	6.5133	5.8867	9.3339	6.0827	5.6941	5.8059	6.7073	4.3557	1.0795	2.1403	2.3368	1.2821	0.6738	0.3874	0.7335	0.1302	56.4808	67.1137	79.215	75.6749	50.4571	67.3973	64.1582	56.7287	1.462	9.0961	9.886	12.724	3.2394	19.4179	8.6238	14.6169	5.0579	5.86	8.622	4.3874	6.0625	6.6325	54.4555	55.6669	59.3199	49.8306	45.1858	56.3548	3.3978	10.1471	4.1151	6.1538
Solyc00g023590.2	LOW QUALITY:Pectin lyase-like superfamily protein (AHRD V3.3 --* AT1G78400.1)	1.6209	2.1306	2.0131	1.1492	2.1759	1.3119	1.4913	1.3914	0.3917	0.6559	0.7019	0.1757	0.8834	0.102	0.2407	0.0835	10.6789	10.1101	12.5158	13.219	7.7812	12.4549	10.897	11.2094	0.7355	1.7637	0.4809	2.6981	2.225	3.0014	1.7731	2.2657	1.2308	1.2276	2.4043	1.6711	0.9621	3.8946	12.0458	9.5246	10.4663	9.3141	3.3968	10.6329	1.2402	3.4102	1.7415	1.1719
Solyc00g023600.2	LOW QUALITY:SERINE CARBOXYPEPTIDASE-LIKE 49 (AHRD V3.3 --* AT3G10410.1)	4.285	5.7368	4.1062	1.9515	5.6086	2.7101	4.7665	3.792	1.1979	1.955	0.5427	1.1738	1.7571	1.4738	0.9084	1.349	24.627	26.3152	37.7271	28.6004	20.6533	30.9064	29.4512	26.2897	1.5609	6.5234	4.7202	7.0899	10.3266	7.7482	6.6622	6.0247	2.222	6.3716	4.2612	5.421	2.6634	8.7413	25.6714	26.6526	21.5571	31.0128	0	30.947	2.7989	9.44	4.9715	5.069
Solyc00g023700.2	Transcription elongation factor SPT5 (AHRD V3.3 --* M4C8W3_BRARP)	2.1989	1.9165	2.8413	1.5139	3.6304	1.6327	2.6827	1.6376	0.6091	0.7484	1.3503	0.2843	1.5895	0.2844	0.5884	0.3312	18.6698	19.6056	22.9799	20.2567	9.1265	18.1482	19.8249	17.2754	1.0289	4.8884	3.0683	3.9251	4.6733	5.7394	5.9128	5.294	1.6328	1.5478	3.416	2.7523	1.4234	6.7154	20.5793	18.3792	17.0507	11.9432	0	15.4364	0.7479	3.3108	1.6908	2.1672
Solyc00g023710.1	LOW QUALITY:Maturase K (AHRD V3.3 --* MATK_OPUQU)	1.5155	2.4121	2.2477	1.6618	2.5456	2.1265	2.5472	2.0814	0.1647	0.7717	1.1116	0.105	0.7609	0.7285	0.2601	0.7679	22.7577	17.068	21.1046	21.6331	24.8924	21.5442	15.8492	19.1653	2.7892	2.6425	6.3223	5.3089	5.4714	8.0213	3.1771	4.3636	1.2362	1.5039	1.8063	1.6085	1.9757	4.0527	26.1073	17.2197	24.946	18.2689	35.7476	20.6607	1.4533	3.939	1.8439	3.5722
Solyc00g024010.1	LOW QUALITY:ATP binding protein (AHRD V3.3 --* AT3G24430.1)	0	0	0	0	0	0	0	0	0	0	0	0	0	0	0	0	0	0	0	0	0	0	0	0	0	0	0	0	0	0	0	0	0	0	0	0	0	0	0	0	0	0	0	0	0	0	0	0
Solyc00g024020.1	LOW QUALITY:Hydroxymethylglutaryl-CoA lyase (AHRD V3.3 *** A0A061RBW9_9CHLO)	0	0	0	0	0	0	0	0	0	0	0	0	0	0	0	0	0	0	0	0	0	0	0	0	0	0	0	0	0	0	0	0	0	0	0	0	0	0	0	0	0	0	0	0	0	0	0	0
Solyc00g024030.1	LOW QUALITY:2-oxoglutarate (2OG) and Fe(II)-dependent oxygenase superfamily protein (AHRD V3.3 --* AT1G52790.1)	0	0	0	0	0	0	0	0	0	0	0	0	0	0	0	0	0	0	0	0	0	0	0.0695	0	0	0	0	0	0	0	0.0695	0	0	0	0	0	0	0	0	0	0	0	0	0	0	0	0	0
Solyc00g024040.1	LOW QUALITY:P-loop containing nucleoside triphosphate hydrolases superfamily protein (AHRD V3.3 --* AT1G04730.1)	0	0	0	0	0	0	0	0.026	0	0	0	0	0	0	0	0.026	0	0	0	0	0	0	0	0	0	0	0	0	0	0	0	0	0	0	0	0	0	0	0	0	0	0	0	0	0	0	0	0
Solyc00g024050.1	LOW QUALITY:Oxidoreductase, putative (AHRD V3.3 *-* B9RUK8_RICCO)	0	0	0	0	0	0	0	0	0	0	0	0	0	0	0	0	0	0	0	0	0	0	0	0	0	0	0	0	0	0	0	0	0	0	0	0	0	0	0	0	0	0	0	0	0	0	0	0
Solyc00g024150.3	Transcriptional coactivator/pterin dehydratase (AHRD V3.3 *** AT5G51110.1)	71.4456	52.6586	72.5936	64.7939	42.889	49.6436	67.4563	57.3528	7.5534	11.6094	15.204	7.4959	4.5145	6.108	4.0742	6.0285	97.1693	16.8335	15.4116	57.6772	12.6321	18.8318	10.3631	72.9104	2.5205	5.0252	3.7982	27.49	7.8108	6.9246	2.5159	34.4697	56.3672	79.7873	78.1824	39.3821	37.437	51.8478	97.3435	92.7192	101.445	28.1691	3.457	6.2703	45.989	75.2542	36.7327	48.951
Solyc00g024160.2	LOW QUALITY:SBP (S-ribonuclease binding protein) family protein (AHRD V3.3 *** AT4G17680.1)	0.1106	0.0961	0.2689	0.0321	0.1983	0.1014	0.177	0.0496	0.0555	0.0489	0.137	0.0321	0.0432	0.0509	0.177	0.0496	0.4057	0.083	0.3697	0.4244	0.26	0.1795	0.1867	0.0765	0.1648	0.083	0.1849	0.2948	0.26	0.1795	0.0935	0.0765	0.1584	0	0.1735	0.1545	0.2847	0.1558	0.2361	0.7353	0.2458	0.7801	0	0	0.1596	0	0.1288	0.1445
Solyc00g024370.1	LOW QUALITY:P-loop containing nucleoside triphosphate hydrolases superfamily protein (AHRD V3.3 --* AT1G33960.1)	0	0	0	0	0	0	0	0	0	0	0	0	0	0	0	0	0.0133	0.0143	0	0	0	0	0	0	0.0133	0.0143	0	0	0	0	0	0	0	0	0	0	0	0	0.0398	0	0	0	0	0	0	0	0	0
Solyc00g024570.2	LOW QUALITY:F-box protein, putative (AHRD V3.3 *-* A2Q1T0_MEDTR)	0	0	0	0	0	0	0	0	0	0	0	0	0	0	0	0	0	0.045	0.0452	0	0	0.0446	0	0	0	0.045	0.0452	0	0	0.0446	0	0	0	0	0	0	0	0	0	0	0	0	0	0	0	0	0	0
Solyc00g024670.1	Core-2/I-branching beta-1,6-N-acetylglucosaminyltransferase family protein (AHRD V3.3 *** AT2G37585.1)	0	0	0	0	0	0	0	0	0	0	0	0	0	0	0	0	0	0	0	0	0	0	0	0	0	0	0	0	0	0	0	0	0	0	0	0	0	0	0	0	0	0	0	0	0	0	0	0
Solyc00g024680.2	Dof zinc finger protein (AHRD V3.3 *-* W9S882_9ROSA)	0	0	0	0	0	0	0	0	0	0	0	0	0	0	0	0	0	0	0	0	0	0	0	0	0	0	0	0	0	0	0	0	0	0	0	0	0	0	0	0	0	0	0	0	0	0	0	0
Solyc00g024690.1	Dof zinc finger protein DOF2.4 (AHRD V3.3 *-* DOF24_ARATH)	0	0	0	0	0	0	0	0	0	0	0	0	0	0	0	0	0	0	0	0	0	0	0	0	0	0	0	0	0	0	0	0	0	0	0	0	0	0	0	0	0	0	0	0	0	0	0	0
Solyc00g025290.1	Alpha-1,4 glucan phosphorylase L-2 isozyme (AHRD V3.3 *-* W9S278_9ROSA)	689.15	619.584	712.48	648.865	586.883	625.218	678.115	689.25	49.6936	103.61	77.0579	4.539	49.8252	81.1358	20.4491	20.8087	2214.38	3361.15	3502.18	2557.5	2772.27	3270.81	3470.03	2568.14	107.694	269.099	249.766	384.654	299.877	336	292.071	547.791	593.506	713.574	760.37	539.084	535.059	686.506	2275.61	2004.92	2362.59	3184.75	2188.97	2943.09	564.456	820.139	474.156	785.878
Solyc00g025300.1	LOW QUALITY:transmembrane protein (AHRD V3.3 *-* AT2G07674.2)	4.1263	5.2964	4.733	5.9683	6.5322	3.863	4.9014	6.1853	1.378	2.133	0.6994	1.2265	1.727	0.8608	1.2221	0.6913	60.9028	89.7119	101.575	76.7943	90.4095	82.1853	103.19	69.8115	12.2136	18.0511	8.2518	12.7856	6.0763	13.7344	30.6676	18.1426	2.6913	2.8062	6.8815	6.1281	3.7634	9.705	57.5048	41.653	83.5507	85.4354	102.499	83.2941	2.7119	9.528	3.6494	2.4558
Solyc00g025400.2	LOW QUALITY:basic helix-loop-helix (bHLH) DNA-binding superfamily protein (AHRD V3.3 --* AT2G42280.3)	3.2693	4.2457	4.1467	3.0349	4.2221	3.0135	3.3583	3.8376	0.9616	1.4826	0.8573	0.4314	1.3666	0.7182	0.3285	0.6493	31.0795	36.6323	50.6747	41.686	32.4017	37.2442	40.6573	36.7216	1.9919	2.4172	3.7917	8.9402	3.3234	4.0667	3.9787	9.5057	1.491	3.5241	4.7929	3.1041	2.6212	6.941	34.0819	31.846	27.3107	34.6024	25.8697	36.7331	2.404	7.1791	3.1541	4.4446
Solyc00g025500.2	LOW QUALITY:Pyruvate dehydrogenase, putative (AHRD V3.3 *-* B9TCQ9_RICCO)	0	0	0	0	0	0	0	0	0	0	0	0	0	0	0	0	0	0	0.0633	0	0	0	0	0	0	0	0.0633	0	0	0	0	0	0	0	0	0	0	0	0	0	0	0	0	0	0	0	0	0
Solyc00g025510.1	LOW QUALITY:D-3-phosphoglycerate dehydrogenase (AHRD V3.3 --* A0A059Q0F4_9POAL)	0	0	0	0	0	0	0	0	0	0	0	0	0	0	0	0	0	0	0	0	0	0	0	0	0	0	0	0	0	0	0	0	0	0	0	0	0	0	0	0	0	0	0	0	0	0	0	0
Solyc00g025520.1	LOW QUALITY:U-box domain-containing protein 39 (AHRD V3.3 --* PUB39_ARATH)	0	0	0	0	0	0	0	0	0	0	0	0	0	0	0	0	0	0	0	0	0	0	0	0	0	0	0	0	0	0	0	0	0	0	0	0	0	0	0	0	0	0	0	0	0	0	0	0
Solyc00g025530.1	LOW QUALITY:Class II aldolase/adducin family protein (AHRD V3.3 *** K8F961_9CHLO)	0	0	0	0	0	0	0	0	0	0	0	0	0	0	0	0	0	0	0	0	0	0	0	0	0	0	0	0	0	0	0	0	0	0	0	0	0	0	0	0	0	0	0	0	0	0	0	0
Solyc00g025540.2	LOW QUALITY:HTH-type transcriptional regulator trpI, putative (AHRD V3.3 *** B9TFN5_RICCO)	0	0	0	0	0	0	0	0	0	0	0	0	0	0	0	0	0	0	0	0	0	0	0	0	0	0	0	0	0	0	0	0	0	0	0	0	0	0	0	0	0	0	0	0	0	0	0	0
Solyc00g025650.2	LOW QUALITY:Retrovirus-related Pol polyprotein from transposon TNT 1-94 (AHRD V3.3 *-* A0A151UET3_CAJCA)	0	0	0	0	0	0	0	0	0	0	0	0	0	0	0	0	0	0	0	0	0	0	0	0	0	0	0	0	0	0	0	0	0	0	0	0	0	0	0	0	0	0	0	0	0	0	0	0
Solyc00g025660.1	LOW QUALITY:Isoflavone 4'-O-methyltransferase (AHRD V3.3 --* I4OMT_GLYEC)	0	0	0	0	0	0	0	0	0	0	0	0	0	0	0	0	0	0	0	0	0	0	0	0	0	0	0	0	0	0	0	0	0	0	0	0	0	0	0	0	0	0	0	0	0	0	0	0
Solyc00g026160.3	Ferric reductase oxidase (AHRD V3.3 *** V9HYU8_MANES)	0.8698	0.2505	0.0699	0.1878	0.1028	0.1428	0.421	0.0608	0.5322	0.0816	0.0313	0.1009	0.0862	0.0767	0.3061	0.0026	177.965	657.588	431.897	273.942	603.364	666.464	795.875	322.488	3.0219	172.223	104.813	71.2249	157.269	340.004	169.67	160.306	0.2106	0.4758	1.9231	0.274	0	0.0345	183.496	177.309	173.09	290.121	735.293	784.677	0.1415	0.4101	0.1999	0.032
Solyc00g026165.1	exocyst complex component sec3A (AHRD V3.3 --* AT1G47550.2)	0	0	0	0	0	0	0	0	0	0	0	0	0	0	0	0	0	0	0	0	0	0	0	0	0	0	0	0	0	0	0	0	0	0	0	0	0	0	0	0	0	0	0	0	0	0	0	0
Solyc00g026860.1	LOW QUALITY:Delta 1-pyrroline-5-carboxylate synthetase (AHRD V3.3 *-* E1APE9_TOBAC)	0	0	0	0	0	0	0	0	0	0	0	0	0	0	0	0	0	0	0	0	0	0	0	0	0	0	0	0	0	0	0	0	0	0	0	0	0	0	0	0	0	0	0	0	0	0	0	0
Solyc00g026870.1	50S ribosomal protein L27 (AHRD V3.3 *-* K7W1Y2_MAIZE)	0	0	0	0	0	0	0	0	0	0	0	0	0	0	0	0	0	0	0	0	0	0	0	0	0	0	0	0	0	0	0	0	0	0	0	0	0	0	0	0	0	0	0	0	0	0	0	0
Solyc00g026875.1	LOW QUALITY:50S ribosomal protein L21, chloroplastic (AHRD V3.3 *** RK21_CHAGL)	0	0	0	0	0	0	0	0	0	0	0	0	0	0	0	0	0	0	0	0	0	0	0	0	0	0	0	0	0	0	0	0	0	0	0	0	0	0	0	0	0	0	0	0	0	0	0	0
Solyc00g026890.1	LOW QUALITY:nitrilase 3 (AHRD V3.3 --* AT3G44320.1)	0	0	0	0	0	0	0	0	0	0	0	0	0	0	0	0	0	0	0	0	0	0	0	0	0	0	0	0	0	0	0	0	0	0	0	0	0	0	0	0	0	0	0	0	0	0	0	0
Solyc00g026900.1	LOW QUALITY:zinc finger (C3HC4-type RING finger) family protein (AHRD V3.3 --* AT1G18660.4)	0	0	0	0	0	0	0	0	0	0	0	0	0	0	0	0	0	0	0	0	0	0	0	0	0	0	0	0	0	0	0	0	0	0	0	0	0	0	0	0	0	0	0	0	0	0	0	0
Solyc00g026903.1	LOW QUALITY:Reverse transcriptase/HNH endonuclease (AHRD V3.3 *** Q6EI10_9CHLO)	0	0	0	0	0	0	0	0	0	0	0	0	0	0	0	0	0	0	0	0	0	0	0	0	0	0	0	0	0	0	0	0	0	0	0	0	0	0	0	0	0	0	0	0	0	0	0	0
Solyc00g026905.1	Ulp1 protease family, C-terminal catalytic domain containing protein (AHRD V3.3 *-* Q60D46_SOLDE)	0	0	0	0	0	0	0	0	0	0	0	0	0	0	0	0	0	0	0	0	0	0	0	0	0	0	0	0	0	0	0	0	0	0	0	0	0	0	0	0	0	0	0	0	0	0	0	0
Solyc00g026907.1	Ulp1 protease family, C-terminal catalytic domain containing protein (AHRD V3.3 *-* Q60D46_SOLDE)	0	0	0	0	0	0	0	0	0	0	0	0	0	0	0	0	0	0.0093	0	0	0	0	0	0	0	0.0093	0	0	0	0	0	0	0	0	0	0	0	0	0	0	0	0	0	0	0	0	0	0
Solyc00g027640.1	LOW QUALITY:glucose-induced degradation-like protein (AHRD V3.3 *** AT2G37680.2)	0	0	0	0	0	0	0	0	0	0	0	0	0	0	0	0	0	0	0	0	0	0	0	0	0	0	0	0	0	0	0	0	0	0	0	0	0	0	0	0	0	0	0	0	0	0	0	0
Solyc00g027650.1	LOW QUALITY:far-red elongated hypocotyl 1 (AHRD V3.3 *** AT2G37678.1)	0	0	0	0	0	0	0	0	0	0	0	0	0	0	0	0	0	0	0	0	0	0	0	0	0	0	0	0	0	0	0	0	0	0	0	0	0	0	0	0	0	0	0	0	0	0	0	0
Solyc00g027660.2	LOW QUALITY:Transducin/WD40 repeat-like superfamily protein (AHRD V3.3 *-* AT2G37670.2)	0	0	0	0	0	0	0	0	0	0	0	0	0	0	0	0	0	0	0	0	0	0	0	0	0	0	0	0	0	0	0	0	0	0	0	0	0	0	0	0	0	0	0	0	0	0	0	0
Solyc00g027670.2	LOW QUALITY:WD-40 repeat family protein (AHRD V3.3 *-* D7LKF0_ARALL)	0	0	0	0	0	0	0	0	0	0	0	0	0	0	0	0	0	0	0	0	0	0	0	0	0	0	0	0	0	0	0	0	0	0	0	0	0	0	0	0	0	0	0	0	0	0	0	0
Solyc00g027770.3	Pectinesterase (AHRD V3.3 *** A0A0V0I597_SOLCH)	3.8383	4.0922	5.2081	3.9927	4.0233	4.7533	4.8361	4.4514	0.1457	0.4183	1.1188	0.3461	0.2292	0.5372	0.2766	0.2154	17.6215	26.1418	26.072	19.2653	22.3994	27.3762	21.4139	16.3281	1.9145	4.0058	4.6973	2.312	3.9755	4.8499	4.9539	2.0909	3.5938	3.8233	4.0979	4.4786	3.8419	3.7494	19.5472	13.7926	19.5247	27.8304	24.713	14.6549	4.2576	4.7196	3.2993	5.8054
Solyc00g027970.1	LOW QUALITY:alpha/beta-Hydrolases superfamily protein (AHRD V3.3 *** AT1G32190.1)	0	0	0	0	0	0	0	0	0	0	0	0	0	0	0	0	0	0	0	0	0	0	0	0	0	0	0	0	0	0	0	0	0	0	0	0	0	0	0	0	0	0	0	0	0	0	0	0
Solyc00g027980.1	LOW QUALITY:alpha/beta-Hydrolases superfamily protein (AHRD V3.3 *** AT1G32190.1)	0	0	0	0	0	0	0	0	0	0	0	0	0	0	0	0	0	0	0	0	0	0	0	0	0	0	0	0	0	0	0	0	0	0	0	0	0	0	0	0	0	0	0	0	0	0	0	0
Solyc00g027990.1	LOW QUALITY:cellulose synthase-like D6 (AHRD V3.3 *-* AT1G32180.2)	0	0	0	0	0	0	0	0	0	0	0	0	0	0	0	0	0	0	0	0	0	0	0	0	0	0	0	0	0	0	0	0	0	0	0	0	0	0	0	0	0	0	0	0	0	0	0	0
Solyc00g028090.2	LOW QUALITY:F-box/RNI-like/FBD-like domains-containing protein (AHRD V3.3 --* AT5G38590.3)	0	0	0	0	0	0	0	0	0	0	0	0	0	0	0	0	0	0	0	0	0	0	0	0	0	0	0	0	0	0	0	0	0	0	0	0	0	0	0	0	0	0	0	0	0	0	0	0
Solyc00g028100.1	LOW QUALITY:Transducin family protein / WD-40 repeat family protein (AHRD V3.3 --* AT3G26480.2)	0	0	0	0	0	0	0	0	0	0	0	0	0	0	0	0	0	0	0	0	0	0	0	0	0	0	0	0	0	0	0	0	0	0	0	0	0	0	0	0	0	0	0	0	0	0	0	0
Solyc00g028110.2	LOW QUALITY:Type VI secretion system Vgr family protein (AHRD V3.3 *-* A0A072TEL1_MEDTR),Pfam:PF05954	0	0	0	0	0	0	0	0	0	0	0	0	0	0	0	0	0	0	0	0	0	0	0	0	0	0	0	0	0	0	0	0	0	0	0	0	0	0	0	0	0	0	0	0	0	0	0	0
Solyc00g028120.1	LOW QUALITY:Sterile alpha motif (SAM) domain-containing protein (AHRD V3.3 --* AT3G11890.5)	0	0	0	0	0	0	0	0	0	0	0	0	0	0	0	0	0	0	0	0	0	0	0	0	0	0	0	0	0	0	0	0	0	0	0	0	0	0	0	0	0	0	0	0	0	0	0	0
Solyc00g028420.1	LOW QUALITY:Uracil-DNA glycosylase (AHRD V3.3 --* D8TEC9_SELML)	0	0	0	0	0	0	0	0	0	0	0	0	0	0	0	0	0	0	0	0	0	0	0	0	0	0	0	0	0	0	0	0	0	0	0	0	0	0	0	0	0	0	0	0	0	0	0	0
Solyc00g028520.2	LOW QUALITY:Furostanol glycoside 26-O-beta-glucosidase (AHRD V3.3 --* F26G_CHESP)	0	0	0	0	0	0	0	0	0	0	0	0	0	0	0	0	0	0	0	0	0	0	0	0	0	0	0	0	0	0	0	0	0	0	0	0	0	0	0	0	0	0	0	0	0	0	0	0
Solyc00g028530.2	LOW QUALITY:recA DNA recombination family protein (AHRD V3.3 --* AT2G19490.1)	0	0	0	0	0	0	0	0	0	0	0	0	0	0	0	0	0	0	0	0	0	0	0	0	0	0	0	0	0	0	0	0	0	0	0	0	0	0	0	0	0	0	0	0	0	0	0	0
Solyc00g028540.2	LOW QUALITY:4-coumarate--CoA ligase (AHRD V3.3 *** 4CL_PINTA)	0	0	0	0	0	0	0	0	0	0	0	0	0	0	0	0	0	0	0	0	0	0.1039	0	0	0	0	0	0	0	0.1039	0	0	0	0	0	0	0	0	0	0	0	0	0	0	0	0	0	0
Solyc00g028550.2	LOW QUALITY:transcription factor jumonji (jmjC) domain-containing protein (AHRD V3.3 --* AT1G63490.4)	0	0	0	0	0	0	0	0	0	0	0	0	0	0	0	0	0	0	0	0	0	0	0	0	0	0	0	0	0	0	0	0	0	0	0	0	0	0	0	0	0	0	0	0	0	0	0	0
Solyc00g028560.1	LOW QUALITY:Protein bugT, putative (AHRD V3.3 *** B9TJE0_RICCO)	0	0	0	0	0	0	0	0	0	0	0	0	0	0	0	0	0	0	0	0	0	0	0	0	0	0	0	0	0	0	0	0	0	0	0	0	0	0	0	0	0	0	0	0	0	0	0	0
Solyc00g028760.1	LOW QUALITY:Leucine-rich repeat (LRR) family protein (AHRD V3.3 --* AT4G29240.2)	0	0	0	0	0	0	0.0823	0	0	0	0	0	0	0	0.0823	0	0.1186	0.6328	0.3132	0.5324	0	0.8278	0.1449	0.1153	0.1186	0.3366	0.3132	0.1591	0	0.4237	0.1449	0.1153	0	0	0	0	0	0	0.3559	0	0	0	0	0	0	0	0	0
Solyc00g028960.1	Glutaredoxin family protein (AHRD V3.3 *** D7LTB3_ARALL)	1.4658	2.1849	1.1376	1.9107	1.375	3.3183	1.6204	1.4625	0.3102	0.3856	0.1809	0.4589	0.2659	0.4859	0.6937	0.0774	0	2.5312	1.74	1.0018	0.7958	3.7295	1.6429	2.0378	0	0.5268	0.8733	0.6348	0.4415	1.4984	0.8225	0.9775	1.3932	0.9685	2.0357	0.9064	1.3916	1.827	0	0	0	1.5251	0	0.8624	2.8079	1.4797	2.2671	2.5427
Solyc00g029060.1	LOW QUALITY:Pectin lyase-like superfamily protein (AHRD V3.3 --* AT4G20050.7)	0	0	0	0	0	0	0	0	0	0	0	0	0	0	0	0	0	0	0	0	0	0	0	0	0	0	0	0	0	0	0	0	0	0	0	0	0	0	0	0	0	0	0	0	0	0	0	0
Solyc00g029070.2	LOW QUALITY:multidrug resistance-associated protein 6 (AHRD V3.3 --* AT3G21250.6)	0	0	0	0	0	0	0	0	0	0	0	0	0	0	0	0	0	0	0	0	0	0	0	0	0	0	0	0	0	0	0	0	0	0	0	0	0	0	0	0	0	0	0	0	0	0	0	0
Solyc00g029080.1	LOW QUALITY:DNA replication helicase (AHRD V3.3 *** AT1G08840.2)	0	0	0	0	0	0	0	0	0	0	0	0	0	0	0	0	0	0	0	0.0213	0	0	0	0	0	0	0	0.0213	0	0	0	0	0	0	0	0	0	0	0	0	0	0	0	0	0	0	0	0
Solyc00g029090.1	LOW QUALITY:Adenylyl-sulfate kinase 3 (AHRD V3.3 --* APK3_ARATH)	0	0	0	0	0	0	0	0	0	0	0	0	0	0	0	0	0	0	0	0	0	0	0	0	0	0	0	0	0	0	0	0	0	0	0	0	0	0	0	0	0	0	0	0	0	0	0	0
Solyc00g029190.3	S-adenosyl-L-methionine-dependent methyltransferases superfamily protein, putative (AHRD V3.3 *** A0A061E9R4_THECC)	0	0.0145	0	0	0	0	0	0	0	0.0145	0	0	0	0	0	0	0.0543	0.0281	0	0.028	0	0.0909	0.0628	0	0.0272	0.0281	0	0.028	0	0.0527	0.0315	0	0	0	0	0	0	0	0.08	0.083	0	0	0	0	0	0	0.0436	0
Solyc00g029290.1	LOW QUALITY:High mobility group protein (AHRD V3.3 *-* A8HXE1_CHLRE)	0	0	0	0	0	0	0	0	0	0	0	0	0	0	0	0	0	0	0	0	0	0	0	0	0	0	0	0	0	0	0	0	0	0	0	0	0	0	0	0	0	0	0	0	0	0	0	0
Solyc00g029300.2	LOW QUALITY:vacuolar sorting-associated protein (DUF946) (AHRD V3.3 *-* AT3G01880.1)	0	0	0	0	0	0	0	0	0	0	0	0	0	0	0	0	0	0	0	0	0	0	0	0	0	0	0	0	0	0	0	0	0	0	0	0	0	0	0	0	0	0	0	0	0	0	0	0
Solyc00g029500.1	1,2-dihydroxy-3-keto-5-methylthiopentene dioxygenase 1 (AHRD V3.3 --* MTND1_ORYSI)	0	0	0	0	0	0	0	0.2103	0	0	0	0	0	0	0	0.2103	0	0	0	0	0	0	0	0	0	0	0	0	0	0	0	0	0	0	0	0	0	0	0	0	0	0	0	0	0	0	0	0
Solyc00g030000.1	LOW QUALITY:Cellulose synthase (AHRD V3.3 *** A0A118J5T2_CYNCS)	0	0	0.012	0	0	0.0097	0	0	0	0	0.012	0	0	0.0097	0	0	0	0	0	0	0	0.0178	0.0381	0	0	0	0	0	0	0.0178	0.0381	0	0	0	0	0	0	0	0	0	0	0	0	0	0	0	0	0.029
Solyc00g030100.1	LOW QUALITY:Mitogen activated protein kinase kinase kinase-like protein (AHRD V3.3 --* AT2G42640.4)	12.4677	10.4076	8.2544	8.9317	8.6493	9.0657	10.8264	8.414	0.8784	1.4808	2.5967	2.1854	1.5872	1.8611	0.8881	0.4543	39.5338	52.6415	56.3401	55.5065	55.8913	64.5662	80.4176	56.6045	2.9889	8.2683	8.1247	7.5456	6.5457	11.0789	8.2213	10.5789	14.1926	11.3169	11.8935	10.5914	5.5037	9.8529	43.5595	41.348	33.6939	50.7214	68.8922	48.0602	8.4127	13.3006	9.5094	12.1891
Solyc00g030105.1	LOW QUALITY:Outer membrane porin protein 32, putative (AHRD V3.3 *** B9T9V6_RICCO)	0	0	0	0	0	0	0	0	0	0	0	0	0	0	0	0	0	0	0	0	0	0	0	0	0	0	0	0	0	0	0	0	0	0	0	0	0	0	0	0	0	0	0	0	0	0	0	0
Solyc00g030110.2	LOW QUALITY:Integrase-type DNA-binding superfamily protein (AHRD V3.3 --* AT4G18450.1)	0	0	0	0	0	0	0	0	0	0	0	0	0	0	0	0	0	0	0	0	0	0	0	0	0	0	0	0	0	0	0	0	0	0	0	0	0	0	0	0	0	0	0	0	0	0	0	0
Solyc00g030210.2	LOW QUALITY:Peptidoglycan synthase ftsI homolog (AHRD V3.3 *** FTSI_MESVI)	0	0	0	0.0104	0	0	0	0	0	0	0	0.0104	0	0	0	0	0	0	0	0	0	0	0	0	0	0	0	0	0	0	0	0	0	0	0	0	0	0	0	0	0	0	0	0	0	0	0	0
Solyc00g030215.1	Two-component response regulator ARR17 (AHRD V3.3 --* ARR17_ARATH)	0.0415	0.0162	0.0337	0.006	0.0195	0.0396	0.0463	0.0246	0.0103	0.0162	0.0337	0.006	0.0097	0.011	0.0267	0.0141	0.0598	0.0815	0.0353	0.0708	0.0184	0.0502	0.105	0.048	0.0391	0.0174	0.0353	0.0708	0.0184	0.0502	0.0286	0.0292	0.0298	0.0621	0.0326	0.0291	0	0.0293	0.1332	0.0461	0	0	0	0.0553	0	0	0.0485	0.0272
Solyc00g030510.3	Pectin lyase-like superfamily protein (AHRD V3.3 *** AT3G07820.1)	0	0	0	0	0	0	0	0	0	0	0	0	0	0	0	0	0	0	0	0	0	0	0	0	0	0	0	0	0	0	0	0	0	0	0	0	0	0	0	0	0	0	0	0	0	0	0	0
Solyc00g030520.3	Endoplasmic reticulum vesicle transporter protein (AHRD V3.3 *-* AT3G22290.2)	2.4244	2.3652	2.3929	3.0359	2.2622	2.645	3.1113	2.8546	0.1613	0.3378	0.2021	0.1804	0.3392	0.2632	0.0712	0.1032	9.3594	10.5725	13.9347	10.2569	12.2346	14.7676	13.5246	9.879	1.0837	0.6396	0.8982	1.0598	1.7087	1.5024	1.2201	0.7412	2.4532	2.1317	2.6883	2.0947	1.7765	2.9153	10.9711	9.8084	7.2986	9.0633	14.9231	12.7175	2.06	3.0398	1.9959	3.1713
Solyc00g030820.1	LOW QUALITY:Maturase K (AHRD V3.3 --* U5YV62_9POAL)	0.4849	0.8821	0.3997	0.4341	0.7321	0.5401	0.8716	0.7105	0.0469	0.0684	0.0897	0.0381	0.1199	0.0515	0.1998	0.23	1.2154	2.2063	2.5264	1.4474	1.179	3.7537	2.7633	1.8214	0.3388	0.3124	0.0894	0.1307	0.5928	0.1643	0.9153	0.6339	0.5054	0.3953	0.5539	0.4933	0.833	0.8699	1.8837	0.9779	0.7846	1.6599	0	1.8772	1.0187	0.8053	0.8225	0.4612
Solyc00g031020.2	LOW QUALITY:Translation elongation factor EF1A/initiation factor IF2gamma family protein (AHRD V3.3 --* AT5G10630.4)	0	0	0	0	0	0	0	0	0	0	0	0	0	0	0	0	0	0	0	0	0	0	0	0	0	0	0	0	0	0	0	0	0	0	0	0	0	0	0	0	0	0	0	0	0	0	0	0
Solyc00g031030.1	LOW QUALITY:2-oxoglutarate (2OG) and Fe(II)-dependent oxygenase superfamily protein (AHRD V3.3 *** AT3G46490.1)	0	0	0	0	0	0	0	0	0	0	0	0	0	0	0	0	0	0	0	0	0	0	0	0	0	0	0	0	0	0	0	0	0	0	0	0	0	0	0	0	0	0	0	0	0	0	0	0
Solyc00g031040.1	LOW QUALITY:Adenosine deaminase (AHRD V3.3 *** I0YU69_COCSC)	0	0	0	0	0	0	0	0	0	0	0	0	0	0	0	0	0	0	0	0	0	0	0	0	0	0	0	0	0	0	0	0	0	0	0	0	0	0	0	0	0	0	0	0	0	0	0	0
Solyc00g031050.1	LOW QUALITY:Major facilitator superfamily protein (AHRD V3.3 *** A5YMH6_MAIZE)	0	0	0	0	0	0	0	0	0	0	0	0	0	0	0	0	0	0	0	0	0	0	0	0	0	0	0	0	0	0	0	0	0	0	0	0	0	0	0	0	0	0	0	0	0	0	0	0
Solyc00g031060.2	LOW QUALITY:Glucose-6-phosphate isomerase 1, chloroplastic (AHRD V3.3 --* A0A199W8U0_ANACO)	0	0	0	0	0	0	0	0	0	0	0	0	0	0	0	0	0	0	0	0	0	0	0	0	0	0	0	0	0	0	0	0	0	0	0	0	0	0	0	0	0	0	0	0	0	0	0	0
Solyc00g031360.2	LOW QUALITY:methylenetetrahydrofolate reductase 1 (AHRD V3.3 --* AT3G59970.3)	0	0	0	0	0	0	0	0	0	0	0	0	0	0	0	0	0	0	0	0	0	0	0	0	0	0	0	0	0	0	0	0	0	0	0	0	0	0	0	0	0	0	0	0	0	0	0	0
Solyc00g031370.2	LOW QUALITY:HTH-type transcriptional regulator trpI, putative (AHRD V3.3 *** B9TFN5_RICCO)	0	0	0	0	0	0	0	0	0	0	0	0	0	0	0	0	0	0	0	0	0	0	0	0	0	0	0	0	0	0	0	0	0	0	0	0	0	0	0	0	0	0	0	0	0	0	0	0
Solyc00g031380.2	LOW QUALITY:ATP synthase subunit beta, chloroplastic (AHRD V3.3 --* ATPB_PEA)	0	0	0	0	0	0	0	0	0	0	0	0	0	0	0	0	0	0	0	0	0	0	0	0	0	0	0	0	0	0	0	0	0	0	0	0	0	0	0	0	0	0	0	0	0	0	0	0
Solyc00g031383.1	LOW QUALITY:Protein bugT, putative (AHRD V3.3 *** B9TJE0_RICCO)	0	0	0	0	0	0	0	0	0	0	0	0	0	0	0	0	0	0	0	0	0	0	0	0	0	0	0	0	0	0	0	0	0	0	0	0	0	0	0	0	0	0	0	0	0	0	0	0
Solyc00g031387.1	LOW QUALITY:HAT helix, U3 small nucleolar RNA-associated protein 6 (AHRD V3.3 --* A0A061GH63_THECC)	0	0	0	0	0	0	0	0	0	0	0	0	0	0	0	0	0	0	0	0	0	0	0	0	0	0	0	0	0	0	0	0	0	0	0	0	0	0	0	0	0	0	0	0	0	0	0	0
Solyc00g031390.1	LOW QUALITY:Retrovirus-related Pol polyprotein from transposon 17.6 (AHRD V3.3 --* A0A151UGJ7_CAJCA)	0	0	0	0	0	0	0	0	0	0	0	0	0	0	0	0	0	0	0	0	0	0	0	0	0	0	0	0	0	0	0	0	0	0	0	0	0	0	0	0	0	0	0	0	0	0	0	0
Solyc00g031490.1	LOW QUALITY:MEI2-like protein 5 (AHRD V3.3 --* AT1G29400.3)	0	0	0	0	0	0	0	0	0	0	0	0	0	0	0	0	0	0	0	0	0	0	0	0	0	0	0	0	0	0	0	0	0	0	0	0	0	0	0	0	0	0	0	0	0	0	0	0
Solyc00g031500.1	LOW QUALITY:plant intracellular ras group-related LRR 4 (AHRD V3.3 --* AT4G35470.1)	0.0175	0	0	0	0	0	0	0	0.0175	0	0	0	0	0	0	0	0	0	0	0	0	0	0	0	0	0	0	0	0	0	0	0	0	0	0.0526	0	0	0	0	0	0	0	0	0	0	0	0	0
Solyc00g031700.2	NAD(P)-linked oxidoreductase superfamily protein (AHRD V3.3 *** AT1G60710.1)	0	0	0	0	0	0	0	0	0	0	0	0	0	0	0	0	0	0	0	0	0	0	0	0	0	0	0	0	0	0	0	0	0	0	0	0	0	0	0	0	0	0	0	0	0	0	0	0
Solyc00g031710.2	LOW QUALITY:serine carboxypeptidase-like 31 (AHRD V3.3 --* AT1G11080.2)	0	0	0	0	0	0	0	0	0	0	0	0	0	0	0	0	0	0	0	0	0	0	0	0	0	0	0	0	0	0	0	0	0	0	0	0	0	0	0	0	0	0	0	0	0	0	0	0
Solyc00g031720.2	LOW QUALITY:Kinesin-like protein KIN-5C (AHRD V3.3 --* KN5C_ARATH)	0	0	0	0	0	0	0	0	0	0	0	0	0	0	0	0	0	0	0	0	0	0	0	0	0	0	0	0	0	0	0	0	0	0	0	0	0	0	0	0	0	0	0	0	0	0	0	0
Solyc00g031730.1	LOW QUALITY:Copper-transporting atpase p-type, putative (AHRD V3.3 *** B9TAV9_RICCO)	0	0	0	0	0	0	0	0	0	0	0	0	0	0	0	0	0	0	0	0	0	0	0	0	0	0	0	0	0	0	0	0	0	0	0	0	0	0	0	0	0	0	0	0	0	0	0	0
Solyc00g032030.2	LOW QUALITY:E3 ubiquitin-protein ligase (AHRD V3.3 *-* K4BFX6_SOLLC)	0	0	0	0	0	0	0	0	0	0	0	0	0	0	0	0	0.5169	0.1768	0.3877	0.3519	0	0	0.2024	0	0.3025	0.1768	0.3877	0.3519	0	0	0.2024	0	0	0	0	0	0	0	0.5031	0	1.0476	0	0	0	0	0	0	0
Solyc00g032035.1	UBQ, helicase-c and DEAD-like helicase domain-containing protein (AHRD V3.3 --* AT5G08110.3)	0	0	0	0	0	0	0	0	0	0	0	0	0	0	0	0	0	0	0	0	0	0	0	0	0	0	0	0	0	0	0	0	0	0	0	0	0	0	0	0	0	0	0	0	0	0	0	0
Solyc00g032940.1	Ubiquitin-like-specific protease ESD4 (AHRD V3.3 --* ESD4_ARATH)	0	0	0	0	0	0	0	0	0	0	0	0	0	0	0	0	0	0	0	0	0	0	0	0.195	0	0	0	0	0	0	0	0.195	0	0	0	0	0	0	0	0	0	0	0	0	0	0	0	0
Solyc00g032943.1	glutamate receptor 3.6 (AHRD V3.3 --* AT3G51480.4)	0	0	0	0	0	0	0	0	0	0	0	0	0	0	0	0	0	0	0	0	0	0	0	0	0	0	0	0	0	0	0	0	0	0	0	0	0	0	0	0	0	0	0	0	0	0	0	0
Solyc00g032947.1	Salicylic acid carboxyl methyltransferase (AHRD V3.3 *-* A0A125QZJ1_9ROSI)	0.2663	0.2216	0.2108	0.2013	0.1516	0.2297	0.1773	0.3099	0.1359	0.0626	0.1223	0.1035	0.0769	0.0807	0.0886	0.1148	0.0442	0.0456	0	0.0445	0	0	0	0.0412	0.0442	0.0456	0	0.0445	0	0	0	0.0412	0.1708	0.5344	0.0936	0.2501	0.2048	0	0	0	0.1326	0	0	0	0.3443	0.1814	0.139	0.0779
Solyc00g033860.2	LOW QUALITY:pfkB-like carbohydrate kinase family protein (AHRD V3.3 --* AT5G43910.3)	0	0	0	0	0	0	0	0	0	0	0	0	0	0	0	0	0	0	0	0	0	0	0	0	0	0	0	0	0	0	0	0	0	0	0	0	0	0	0	0	0	0	0	0	0	0	0	0
Solyc00g033870.2	LOW QUALITY:Mannose-binding lectin superfamily protein (AHRD V3.3 --* AT1G52000.2)	0	0	0	0	0	0	0	0	0	0	0	0	0	0	0	0	0	0	0	0	0	0	0	0	0	0	0	0	0	0	0	0	0	0	0	0	0	0	0	0	0	0	0	0	0	0	0	0
Solyc00g033880.1	LOW QUALITY:Sulfotransferase (AHRD V3.3 --* A0A178UG65_ARATH)	0	0	0	0	0	0	0	0	0	0	0	0	0	0	0	0	0	0	0	0	0	0	0	0	0	0	0	0	0	0	0	0	0	0	0	0	0	0	0	0	0	0	0	0	0	0	0	0
Solyc00g033885.1	LOW QUALITY:alpha/beta-Hydrolases superfamily protein (AHRD V3.3 *** AT2G39400.1)	0	0	0	0	0	0	0	0	0	0	0	0	0	0	0	0	0	0	0	0	0	0	0	0	0	0	0	0	0	0	0	0	0	0	0	0	0	0	0	0	0	0	0	0	0	0	0	0
Solyc00g033890.1	LOW QUALITY:vacuolar sorting receptor 4 (AHRD V3.3 --* AT2G14720.2)	0	0	0	0	0	0	0	0	0	0	0	0	0	0	0	0	0	0	0	0	0	0	0	0	0	0	0	0	0	0	0	0	0	0	0	0	0	0	0	0	0	0	0	0	0	0	0	0
Solyc00g033990.2	LOW QUALITY:Acyl-CoA N-acyltransferases (NAT) superfamily protein (AHRD V3.3 --* AT2G23060.1)	0	0	0	0	0	0	0	0	0	0	0	0	0	0	0	0	0	0	0	0	0	0	0	0	0	0	0	0	0	0	0	0	0	0	0	0	0	0	0	0	0	0	0	0	0	0	0	0
Solyc00g034000.2	LOW QUALITY:MFS general substrate transporter (AHRD V3.3 *** I0YU29_COCSC)	0	0	0	0	0	0	0	0	0	0	0	0	0	0	0	0	0	0	0	0	0	0	0	0	0	0	0	0	0	0	0	0	0	0	0	0	0	0	0	0	0	0	0	0	0	0	0	0
Solyc00g034010.2	LOW QUALITY:ATP synthase subunit a, chloroplastic (AHRD V3.3 --* ATPI_CICAR)	0	0	0	0	0	0	0	0	0	0	0	0	0	0	0	0	0	0	0	0	0	0	0	0	0	0	0	0	0	0	0	0	0	0	0	0	0	0	0	0	0	0	0	0	0	0	0	0
Solyc00g034810.2	Calcineurin B-like protein (AHRD V3.3 *** V5R720_9ROSA)	0	0.039	0.1313	0.0707	0	0.0973	0	0.0324	0	0.039	0.1313	0.0707	0	0.0618	0	0.0324	0.0601	0.2434	0.8003	0.0689	1.21	0.2037	0.1393	0	0.0601	0.2434	0.8003	0.0689	1.116	0.2037	0.1393	0	0	0	0	0	0	0	0	0	0.1802	0.1906	3.4392	0	0.117	0	0	0.2119
Solyc00g035010.1	LOW QUALITY:30S ribosomal protein S4, chloroplastic (AHRD V3.3 --* RR4_OSTTA)	0	0	0	0	0	0	0	0	0	0	0	0	0	0	0	0	0	0	0	0	0	0	0	0	0	0	0	0	0	0	0	0	0	0	0	0	0	0	0	0	0	0	0	0	0	0	0	0
Solyc00g035020.1	LOW QUALITY:Leucine-rich repeat protein kinase family protein (AHRD V3.3 --* AT1G14390.1)	0	0	0	0	0	0	0	0	0	0	0	0	0	0	0	0	0	0	0	0	0	0	0	0	0	0	0	0	0	0	0	0	0	0	0	0	0	0	0	0	0	0	0	0	0	0	0	0
Solyc00g036320.2	ARID/BRIGHT DNA-binding domain-containing protein (AHRD V3.3 *-* AT1G76510.4)	0	0	0	0	0	0	0	0	0	0	0	0	0	0	0	0	0	0	0.1049	0	0	0	0	0	0	0	0.1049	0	0	0	0	0	0	0	0	0	0	0	0	0	0	0	0	0	0	0	0	0
Solyc00g036520.1	LOW QUALITY:RNA-binding (RRM/RBD/RNP motifs) family protein (AHRD V3.3 --* AT3G10845.1)	1.8042	2.5634	2.2373	1.4455	2.183	1.768	2.1168	1.5723	0.0545	1.2112	0.9352	0.2464	0.9875	0.6782	0.5529	0.1474	16.3572	16.481	16.2676	19.1599	11.8095	18.5692	16.8637	10.8717	1.5598	3.3413	5.0758	5.5473	2.4931	7.9967	8.8346	4.1928	1.8151	1.8927	1.7049	0.7591	1.7094	4.0803	19.3275	14.0463	15.6976	16.6052	8.2298	10.5935	1.0452	4.9573	1.6877	1.8929
Solyc00g036530.1	LOW QUALITY:P-loop containing nucleoside triphosphate hydrolases superfamily protein (AHRD V3.3 --* AT2G28290.6)	1.996	4.0878	2.6918	1.593	3.2959	4.1023	1.3174	1.581	1.0443	0.2378	0.9736	0.6217	0.8493	2.2003	0.8516	0.4228	20.8779	20.5261	23.0359	17.5421	36.8242	22.2647	27.8325	26.6576	4.8018	6.8268	8.7692	2.1732	10.2719	7.1921	10.0663	2.6451	0.9318	0.9716	4.0845	4.5467	1.6753	3.6657	23.6145	11.5374	27.4819	29.0708	57.1765	24.2252	3.7559	3.9587	4.5487	8.5029
Solyc00g036740.1	LOW QUALITY:Cytochrome b559 subunit alpha (AHRD V3.3 --* PSBE_CHLVU)	0	0	0	0	0	0	0	0	0	0	0	0	0	0	0	0	0	0	0	0	0	0	0	0	0	0	0	0	0	0	0	0	0	0	0	0	0	0	0	0	0	0	0	0	0	0	0	0
Solyc00g036750.1	LOW QUALITY:1-phosphatidylinositol-4-phosphate 5-kinase 3 (AHRD V3.3 --* AT2G26420.3)	0	0	0	0	0	0	0	0	0	0	0	0	0	0	0	0	0	0	0	0	0	0	0	0	0	0	0	0	0	0	0	0	0	0	0	0	0	0	0	0	0	0	0	0	0	0	0	0
Solyc00g036760.2	LOW QUALITY:SITE-1 protease (AHRD V3.3 --* AT5G19660.3)	0	0	0	0	0	0	0	0	0	0	0	0	0	0	0	0	0	0	0	0	0	0	0	0	0	0	0	0	0	0	0	0	0	0	0	0	0	0	0	0	0	0	0	0	0	0	0	0
Solyc00g036960.1	LOW QUALITY:high mobility group A (AHRD V3.3 --* AT1G14900.1)	0	0	0	0	0	0	0	0	0	0	0	0	0	0	0	0	0	0	0	0	0	0	0	0	0	0	0	0	0	0	0	0	0	0	0	0	0	0	0	0	0	0	0	0	0	0	0	0
Solyc00g036962.1	kinase with adenine nucleotide alpha hydrolases-like domain-containing protein (AHRD V3.3 --* AT1G16760.2)	0	0	0	0	0	0	0	0	0	0	0	0	0	0	0	0	0	0	0	0	0	0	0	0	0	0	0	0	0	0	0	0	0	0	0	0	0	0	0	0	0	0	0	0	0	0	0	0
Solyc00g036964.1	Alpha crystallin/Hsp20 domain-containing protein (AHRD V3.3 --* A0A124SDU1_CYNCS)	0	0	0	0	0	0	0	0	0	0	0	0	0	0	0	0	0	0	0	0	0	0	0	0	0	0	0	0	0	0	0	0	0	0	0	0	0	0	0	0	0	0	0	0	0	0	0	0
Solyc00g036968.1	PLATZ transcription factor family protein (AHRD V3.3 *** A0A061EE86_THECC)	0	0	0	0	0	0	0	0	0	0	0	0	0	0	0	0	0	0	0	0	0	0	0	0	0	0	0	0	0	0	0	0	0	0	0	0	0	0	0	0	0	0	0	0	0	0	0	0
Solyc00g039290.2	PLATZ transcription factor family protein (AHRD V3.3 *** A0A061EE86_THECC)	0	0	0	0	0	0	0	0	0	0	0	0	0	0	0	0	0	0	0	0	0	0	0	0	0	0	0	0	0	0	0	0	0	0	0	0	0	0	0	0	0	0	0	0	0	0	0	0
Solyc00g039990.2	LOW QUALITY:CCA tRNA nucleotidyltransferase (AHRD V3.3 *-* W9SEV9_9ROSA)	0	0	0	0	0	0	0	0	0	0	0	0	0	0	0	0	0	0	0	0.043	0	0	0	0	0	0	0	0.043	0	0	0	0	0	0	0	0	0	0	0	0	0	0	0	0	0	0	0	0
Solyc00g040290.2	HXXXD-type acyl-transferase family protein (AHRD V3.3 *** AT1G32910.1)	0	0	0	0.019	0	0	0	0	0	0	0	0.019	0	0	0	0	0	0	0.0314	0	0	0	0	0	0	0	0.0314	0	0	0	0	0	0	0	0	0	0	0	0	0	0	0	0	0	0	0	0	0
Solyc00g040390.2	HXXXD-type acyl-transferase family protein (AHRD V3.3 *** AT1G32910.1)	0	0	0	0	0	0	0	0	0	0	0	0	0	0	0	0	0	0	0	0	0	0	0	0	0	0	0	0	0	0	0	0	0	0	0	0	0	0	0	0	0	0	0	0	0	0	0	0
Solyc00g040490.1	LOW QUALITY:Serine/Threonine-kinase (AHRD V3.3 --* AT1G64340.2)	0	0	0	0	0	0	0	0	0	0	0	0	0	0	0	0	0	0	0	0	0	0	0	0	0	0	0	0	0	0	0	0	0	0	0	0	0	0	0	0	0	0	0	0	0	0	0	0
Solyc00g041090.2	LOW QUALITY:Vacuolar-processing enzyme (AHRD V3.3 *-* VPE_SOYBN)	0	0	0	0	0	0	0	0	0	0	0	0	0	0	0	0	0	0	0	0	0	0	0	0	0	0	0	0	0	0	0	0	0	0	0	0	0	0	0	0	0	0	0	0	0	0	0	0
Solyc00g041190.1	Acyl carrier protein (AHRD V3.3 *** A0A0B2Q441_GLYSO)	0	0	0	0	0	0	0	0	0	0	0	0	0	0	0	0	0	0	0	0	0	0	0	0	0	0	0	0	0	0	0	0	0	0	0	0	0	0	0	0	0	0	0	0	0	0	0	0
Solyc00g041200.2	LOW QUALITY:MATE efflux family protein (AHRD V3.3 --* AT1G15160.1)	0	0	0	0	0	0	0	0	0	0	0	0	0	0	0	0	0	0	0	0	0	0	0	0	0	0	0	0	0	0	0	0	0	0	0	0	0	0	0	0	0	0	0	0	0	0	0	0
Solyc00g041210.2	LOW QUALITY:Disease resistance protein (TIR-NBS-LRR class) family (AHRD V3.3 --* AT1G63750.3)	0	0	0	0	0	0.0339	0	0	0	0	0	0	0	0.0339	0	0	0	0	0	0	0	0	0	0	0	0	0	0	0	0	0	0	0	0	0	0	0	0	0	0	0	0	0	0	0	0	0	0
Solyc00g041215.1	LOW QUALITY:non-intrinsic ABC protein 9 (AHRD V3.3 --* AT5G02270.1)	0	0	0	0	0	0	0	0	0	0	0	0	0	0	0	0	0	0	0	0	0	0	0	0	0	0	0	0	0	0	0	0	0	0	0	0	0	0	0	0	0	0	0	0	0	0	0	0
Solyc00g041220.2	LOW QUALITY:P-loop containing nucleoside triphosphate hydrolases superfamily protein (AHRD V3.3 --* AT1G73860.2)	0	0	0	0	0	0	0	0	0	0	0	0	0	0	0	0	0	0	0	0	0	0	0	0	0	0	0	0	0	0	0	0	0	0	0	0	0	0	0	0	0	0	0	0	0	0	0	0
Solyc00g042120.2	LOW QUALITY:alpha/beta-Hydrolases superfamily protein (AHRD V3.3 --* AT4G34310.9)	0	0	0	0	0	0	0	0	0	0	0	0	0	0	0	0	0	0	0	0	0	0	0	0	0	0	0	0	0	0	0	0	0	0	0	0	0	0	0	0	0	0	0	0	0	0	0	0
Solyc00g042130.2	ATP synthase subunit alpha (AHRD V3.3 *** A0A076E9A2_CHLSO)	0	0	0	0	0	0	0	0.0263	0	0	0	0	0	0	0	0.0263	0	0	0	0	0	0	0	0	0	0	0	0	0	0	0	0	0	0	0	0	0	0	0	0	0	0	0	0	0	0	0	0
Solyc00g042140.1	ATP synthase subunit beta, chloroplastic (AHRD V3.3 *-* ATPB_ACUOB)	0	0	0	0	0	0	0	0	0	0	0	0	0	0	0	0	0	0	0	0	0	0	0	0	0	0	0	0	0	0	0	0	0	0	0	0	0	0	0	0	0	0	0	0	0	0	0	0
Solyc00g042640.1	LOW QUALITY:Helicase-like protein (AHRD V3.3 *-* Q9AYF0_ORYSJ)	0.0132	0.0107	0.0523	0.0213	0.026	0	0.0682	0.0341	0.0132	0.0107	0.0326	0.0116	0.026	0	0.0324	0.0189	0	0.0226	0	0.0413	0.0217	0	0.0227	0.0191	0	0.0226	0	0.0413	0.0217	0	0.0227	0.0191	0.0396	0	0	0	0	0.0779	0	0	0	0.065	0	0	0	0	0.0322	0
Solyc00g042840.1	LOW QUALITY:F-box family protein (AHRD V3.3 *** B9H429_POPTR)	1.4844	1.5961	3.765	1.9474	2.0069	2.3904	2.1483	2.0428	0.5537	0.1015	2.3597	0.2908	0.1974	0.181	0.4401	0.4961	2.9799	4.6012	4.6571	5.3337	3.4711	4.4822	4.6129	3.854	0.9081	1.2138	0.4555	0.4868	1.7356	1.9443	0.717	0.445	0.3814	2.1212	1.9506	2.1092	2.2859	1.6255	3.0325	4.5258	1.3815	5.2191	0	5.1942	1.4093	1.6204	1.7585	2.6684
Solyc00g042850.2	GDSL esterase/lipase family (AHRD V3.3 *-* A0A151SCS9_CAJCA)	0	0.0326	0	0.0187	0	0	0.0318	0.0257	0	0.0326	0	0.0187	0	0	0.0318	0.0257	0	0	0.0546	0	0.0504	0	0	0	0	0	0.0546	0	0.0504	0	0	0	0	0	0	0	0	0	0	0	0	0.1512	0	0	0	0.0978	0	0
Solyc00g042854.1	Cytochrome P450 family protein (AHRD V3.3 *** B9HFW5_POPTR)	0	0	0	0	0	0	0	0	0	0	0	0	0	0	0	0	0	0	0	0	0	0	0	0	0	0	0	0	0	0	0	0	0	0	0	0	0	0	0	0	0	0	0	0	0	0	0	0
Solyc00g042858.1	Glycosyltransferase (AHRD V3.3 *-* B6EWX4_LYCBA)	0	0	0	0	0	0	0	0	0	0	0	0	0	0	0	0	0.105	0.1159	0.5939	0	0.111	0.1139	0	0	0.105	0.1159	0.3169	0	0.111	0.1139	0	0	0	0	0	0	0	0	0	0	0.3149	0.3331	0	0	0	0	0	0
Solyc00g044350.3	EPIDERMAL PATTERNING FACTOR-like protein (AHRD V3.3 *** AT5G10310.2),Pfam:PF17181	6.3438	6.8956	8.4439	7.6729	6.0067	6.667	7.3249	7.6627	0.5932	0.4628	1.0814	0.2069	0.9965	0.0398	0.5952	0.9902	6.256	1.5844	1.1443	5.1296	0.7618	2.0945	1.1763	5.4473	0.6146	0.5298	0.6117	2.134	0.5899	0.9525	0.6205	2.7016	6.0505	5.4949	7.486	7.9997	5.0298	4.9908	7.2739	6.3436	5.1504	1.9229	0	0.3624	6.687	6.2189	7.781	6.5897
Solyc00g044550.1	LOW QUALITY:Ankyrin repeat family protein / BTB/POZ domain-containing protein (AHRD V3.3 --* AT4G26120.1)	0	0	0.2967	0	0.2737	0	0	0	0	0	0.2967	0	0.2737	0	0	0	0.432	0	0	0	0	0.4732	0	0	0.432	0	0	0	0	0.4732	0	0	0	0	0	0	0	0.8211	0	0	1.2959	0	0	0	0	0	0	0
Solyc00g044750.2	RNA-binding family protein (AHRD V3.3 *-* B9GTK9_POPTR)	0	0	0	0	0	0	0.0218	0	0	0	0	0	0	0	0.0218	0	0.4101	0.617	0.7863	0.3362	0.1283	0.8923	0.3516	0.1166	0.3192	0.3484	0.3936	0.2502	0.1283	0.4675	0.3516	0.0743	0	0	0	0	0	0	1.0486	0.0907	0.091	0.385	0	0	0	0	0	0
Solyc00g044755.1	Serine/threonine protein phosphatase 7 long form isogeny (AHRD V3.3 *** A0A151RHE4_CAJCA)	0	0	0	0	0	0	0	0	0	0	0	0	0	0	0	0	0	0	0	0	0	0	0	0	0	0	0	0	0	0	0	0	0	0	0	0	0	0	0	0	0	0	0	0	0	0	0	0
Solyc00g046580.1	Serine/threonine protein phosphatase 7 long form isogeny (AHRD V3.3 *** A0A151RHE4_CAJCA)	0	0	0	0	0	0	0	0	0	0	0	0	0	0	0	0	0	0	0	0	0	0	0	0	0	0	0	0	0	0	0	0	0	0	0	0	0	0	0	0	0	0	0	0	0	0	0	0
Solyc00g047180.1	LOW QUALITY:sucrose synthase 3 (AHRD V3.3 --* AT4G02280.1)	1.7837	0.3877	3.2255	2.3481	3.1364	1.4904	1.0716	1.847	0.7214	0.1941	1.5877	0.6442	1.4718	0.5467	0.7988	1.0665	11.684	14.5534	14.4349	13.5519	7.8253	13.4786	15.0461	11.2214	2.6478	4.9936	2.8282	5.5618	3.9155	1.9861	3.6319	2.7667	1.686	0.586	3.0793	1.6453	1.684	6.0798	16.7555	7.8282	10.4682	11.9963	0	11.4797	0.5663	0.5969	0	2.5641
Solyc00g047190.1	LOW QUALITY:Light-independent protochlorophyllide reductase subunit B (AHRD V3.3 --* A0A0G2UFA3_SELUN)	1.9196	1.0831	1.6226	0.7361	1.7702	2.1513	1.9089	2.1949	0.5612	0.6687	0.7704	0.4002	0.2458	1.2024	1.084	1.2966	11.1639	15.4776	13.4588	15.0179	7.689	14.7581	16.5493	9.9936	0.5251	3.2867	0.9108	2.8631	3.8487	3.9558	4.124	1.7726	0.9112	2.8505	1.9972	1.3339	2.1845	1.7924	10.1881	11.9878	11.3158	11.2219	0	11.8451	0.4591	2.4196	0.3707	4.1576
Solyc00g047200.1	LOW QUALITY:cytochrome b (AHRD V3.3 *-* AT2G07727.1)	37.4796	35.7065	39.4246	30.8853	33.6657	28.5314	34.1875	41.8923	4.7334	5.7485	8.0316	4.743	4.1637	1.0756	0.6139	4.8069	137.793	189.711	190.228	168.562	236.606	177.005	233.511	172.001	12.0405	5.6158	8.1007	35.2478	47.2752	14.1508	15.0085	45.2566	35.3328	46.538	30.568	27.2214	32.3203	41.4555	115.509	141.03	156.84	180.158	330.519	199.141	26.2347	46.086	34.7989	30.5447
Solyc00g047700.3	Nuclear RNA binding protein-like (AHRD V3.3 *** Q38M48_SOLTU)	24.7261	19.9275	25.9076	22.3144	19.5399	19.9103	24.0988	22.2165	2.5144	4.2344	6.4446	1.8114	2.5562	2.0734	1.661	0.7026	108.835	106.001	116.362	125.148	105.9	110.879	104.236	103.361	5.6664	7.2026	8.6962	13.1314	6.0373	14.4416	4.3214	11.2458	20.1083	25.3105	28.7593	19.8855	14.9499	23.7844	98.2074	117.556	110.742	94.7157	107.552	115.433	16.833	28.3018	14.6477	22.0271
Solyc00g048510.3	Phloem protein 2 (AHRD V3.3 *** D0R6I7_MALDO)	0.3094	0.3213	0.471	0.7364	0.9654	0.7647	0.5924	0.5372	0.239	0.0581	0.2424	0.3697	0.2323	0.0618	0.2662	0.0655	3.0553	6.4215	8.6009	6.8131	15.0489	4.5887	5.0877	5.3829	1.0183	3.0645	1.2354	2.1753	2.3892	1.6146	0.813	1.6452	0	0.1484	0.7797	0.972	1.3645	0.5598	2.3334	5.0654	1.767	10.2807	17.1617	17.7043	0.4302	0.3023	0.2315	0.6492
Solyc00g048515.1	TBP-ASSOCIATED FACTOR 6B (AHRD V3.3 --* AT1G54360.4)	0	0	0	0	0	0	0	0	0	0	0	0	0	0	0	0	0	0	0	0	0	0	0	0	0	0	0	0	0	0	0	0	0	0	0	0	0	0	0	0	0	0	0	0	0	0	0	0
Solyc00g049210.1	Cytochrome c biogenesis FN (AHRD V3.3 *** A0A0C5ART5_HYONI)	123.587	123.011	140.485	114.186	124.838	112.064	133.026	123.231	10.2211	16.929	17.7441	9.3305	17.6353	12.6217	6.2333	2.0069	382.709	483.613	493.361	391.807	435.634	483.471	463.448	389.753	28.6841	44.314	34.8994	52.4929	32.3821	57.4447	19.95	68.0725	104.669	126.339	139.754	116.566	99.2809	158.667	415.16	325.513	407.453	497.641	420.824	388.438	106.214	156.869	105.951	136.936
Solyc00g049220.1	LOW QUALITY:amino acid permease 7 (AHRD V3.3 --* AT5G23810.5)	21.2096	18.4378	22.379	11.0278	18.4456	13.7193	14.5344	19.0008	4.1251	5.3417	3.5234	3.069	7.0981	2.711	2.6088	0.816	91.476	107.884	134.838	116.109	105.625	125.403	100.763	95.2759	21.7386	24.183	19.2879	19.0516	17.4632	28.5505	17.1121	25.4707	15.4246	19.008	29.1963	13.6841	9.2442	32.4085	70.0275	69.4486	134.952	140.452	90.4928	85.9304	12.0106	29.0418	14.2608	18.5537
Solyc00g049520.2	LOW QUALITY:NAC domain protein 13 (AHRD V3.3 --* AT1G32870.2)	8.3792	8.8684	8.3987	9.0301	7.9814	7.7044	8.3414	9.9439	0.7336	0.7214	0.1814	0.4846	1.6011	0.7116	0.4603	1.1723	29.9227	80.2101	64.1087	56.7336	61.2683	76.429	73.35	48.3711	1.0115	8.5531	6.9519	19.8877	5.306	12.5742	2.5624	18.5088	9.6212	7.0816	8.4347	9.3891	9.7684	4.7868	28.0104	30.3072	31.4504	50.7397	65.3828	67.6824	10.0373	9.0165	7.5515	7.6433
Solyc00g049920.2	NAD(P)-binding Rossmann-fold superfamily protein (AHRD V3.3 *** AT1G24360.1),Pfam:PF13561	0	0	0	0	0	0	0	0	0	0	0	0	0	0	0	0	0	0	0	0	0	0	0	0	0	0	0	0	0	0	0	0	0	0	0	0	0	0	0	0	0	0	0	0	0	0	0	0
Solyc00g050020.2	LOW QUALITY:DIS3-like exonuclease 2 (AHRD V3.3 --* M0ZK05_SOLTU)	0	0	0	0	0	0	0	0	0	0	0	0	0	0	0	0	0	0	0	0	0	0	0	0	0	0	0	0	0	0	0	0	0	0	0	0	0	0	0	0	0	0	0	0	0	0	0	0
Solyc00g050030.2	LOW QUALITY:Shikimate dehydrogenase, 3-dehydroquinate dehydratase (AHRD V3.3 *-* A0A0K9PLS3_ZOSMR)	0	0	0	0	0	0	0	0	0	0	0	0	0	0	0	0	0	0	0	0	0	0	0	0	0	0	0	0	0	0	0	0	0	0	0	0	0	0	0	0	0	0	0	0	0	0	0	0
Solyc00g050130.1	Glycosyltransferase (AHRD V3.3 *** K4C6W0_SOLLC)	2.1897	1.6209	2.1857	2.0185	0.9671	1.3879	1.5039	1.9328	0.1573	0.3074	0.4519	0.6341	0.1111	0.3597	0.1241	0.1278	13.399	17.3502	23.5039	19.0434	26.1752	19.3883	21.8965	15.8091	1.1617	2.2425	2.5066	6.135	7.9284	4.2009	2.8628	5.466	1.8812	2.3974	2.2905	1.1219	0.7516	1.0278	11.5288	15.5279	13.1402	13.3851	40.6875	24.453	1.0531	2.109	1.7006	1.049
Solyc00g050430.3	bHLH transcription factor 073	4.5504	4.3431	5.8963	4.2021	3.5653	5.79	6.5171	4.6239	0.5497	0.8205	0.0564	0.4441	0.5653	2.1049	0.711	0.097	23.3785	49.3083	32.4852	8.4904	53.034	37.4885	35.7457	12.6037	6.9478	14.7275	16.1634	1.3924	29.0452	23.3863	12.8621	2.1899	3.5396	5.4302	4.6814	4.5659	2.609	3.5211	25.9583	10.2638	33.9133	111.096	25.567	22.4387	2.7878	5.5743	4.6673	9.9867
Solyc00g052430.3	Cytochrome c biogenesis FC (AHRD V3.3 *** A0A0C5B7H6_9SOLA)	14.0198	12.6631	13.8555	12.6071	13.9433	13.0106	13.8024	13.9162	1.1418	1.3454	0.9546	1.2207	1.8894	0.8058	0.2324	0.3897	38.0664	60.0419	58.7675	45.9815	53.7487	58.11	56.9375	44.8194	1.623	3.3767	3.7041	8.3838	4.6439	5.686	2.001	10.4151	12.109	13.8921	16.0582	13.2155	11.0959	17.5184	40.0924	34.857	39.2499	52.3974	62.3822	46.4664	10.2715	14.9269	12.7909	14.6127
Solyc00g052540.1	LOW QUALITY:RING/FYVE/PHD zinc finger superfamily protein (AHRD V3.3 --* AT3G02890.4)	0.9626	1.0383	1.6545	0.6335	1.4405	0.9983	1.0702	1.0673	0.2723	0.1667	1.121	0.0933	0.8681	0.2874	0.2026	0.2044	8.3172	9.9143	8.7666	9.5142	5.3127	10.3917	13.3707	7.338	1.2469	2.7367	1.2884	2.8748	2.8075	2.8166	8.2275	1.3116	1.5067	0.6733	0.7076	0.6302	0.516	3.1754	10.2681	5.9965	8.6871	9.5428	0	6.3954	0.8676	1.3717	0.8756	1.3749
Solyc00g052545.1	Dynein light chain (AHRD V3.3 --* Q4W5W8_VICFA)	0	0	0.3834	0	0.6669	0	0.3506	0	0	0	0.3834	0	0.6669	0	0.3506	0	0	0	0	0	0	0	0	0.5506	0	0	0	0	0	0	0	0.5506	0	0	0	0	0	2.0006	0	0	0	0	0	0	0	0	0	0
Solyc00g052940.3	WAT1-related protein (AHRD V3.3 *** A0A068UX44_COFCA)	0.4513	0.3139	0.5169	0.2811	0.2998	0.3482	0.4836	0.3479	0.1093	0.0428	0.0656	0.0354	0.0779	0.0654	0.0406	0.0948	1.1831	1.6427	2.1437	1.4908	2.9955	0.7847	2.0924	1.2405	0.2082	0.2519	0.2088	0.5979	1.0282	0.0886	0.3713	0.8168	0.2741	0.4288	0.6509	0.4459	0.2738	0.1797	1.5666	1.1315	0.8511	1.4255	4.9306	2.6303	0.2302	0.3397	0.3717	0.2502
Solyc00g053440.3	Bax inhibitor (AHRD V3.3 *** A0A0K1ETI6_TECGR)	8.5752	7.6482	10.4309	8.1652	6.9168	10.7195	8.5227	8.743	1.6457	0.8157	0.5413	0.6457	1.0147	2.7038	1.0337	0.5191	21.9321	30.6614	35.1827	27.8235	34.4744	31.3493	35.0015	25.5496	3.5553	5.3358	3.2903	5.6115	1.0316	3.7274	1.6746	5.1155	11.1268	9.0998	5.499	8.9422	6.0147	5.7934	21.1406	16.2082	28.4476	35.4661	35.5455	32.4117	7.6947	9.0372	6.2127	16.126
Solyc00g053740.2	ARID/BRIGHT DNA-binding domain-containing protein (AHRD V3.3 *-* AT1G76510.4)	0	0	0	0	0	0	0	0	0	0	0	0	0	0	0	0	0	0	0	0	0	0	0	0	0	0	0	0	0	0	0	0	0	0	0	0	0	0	0	0	0	0	0	0	0	0	0	0
Solyc00g055940.1	LOW QUALITY:PEP1 receptor 1 (AHRD V3.3 --* AT1G73080.1)	0	0	0	0	0	0	0	0	0	0	0	0	0	0	0	0	0	0	0	0	0	0	0	0	0	0	0	0	0	0	0	0	0	0	0	0	0	0	0	0	0	0	0	0	0	0	0	0
Solyc00g055950.1	LOW QUALITY:Pseudo-response regulator (AHRD V3.3 *-* H7CGQ8_9POAL)	0	0	0	0	0	0	0	0	0	0	0	0	0	0	0	0	0	0	0	0	0	0	0	0	0	0	0	0	0	0	0	0	0	0	0	0	0	0	0	0	0	0	0	0	0	0	0	0
Solyc00g055960.1	LOW QUALITY:Ethylene receptor (AHRD V3.3 *-* A0A088SFQ6_DIACA)	0	0	0	0	0	0	0	0	0	0	0	0	0	0	0	0	0	0	0	0	0	0	0	0	0	0	0	0	0	0	0	0	0	0	0	0	0	0	0	0	0	0	0	0	0	0	0	0
Solyc00g055970.1	LOW QUALITY:oxophytodienoate-reductase 3 (AHRD V3.3 --* AT2G06050.3)	0	0	0	0	0	0	0	0	0	0	0	0	0	0	0	0	0	0	0	0	0	0	0	0	0	0	0	0	0	0	0	0	0	0	0	0	0	0	0	0	0	0	0	0	0	0	0	0
Solyc00g055980.2	LOW QUALITY:Strawberry notch protein 1 (AHRD V3.3 --* A0A061SP16_9CHLO)	0	0	0	0	0	0	0	0	0	0	0	0	0	0	0	0	0	0	0	0	0	0	0	0	0	0	0	0	0	0	0	0	0	0	0	0	0	0	0	0	0	0	0	0	0	0	0	0
Solyc00g055985.1	LOW QUALITY:CBS domain protein (DUF21) (AHRD V3.3 *-* AT4G33700.1)	0	0	0	0	0	0	0	0	0	0	0	0	0	0	0	0	0	0	0	0	0	0	0	0	0	0	0	0	0	0	0	0	0	0	0	0	0	0	0	0	0	0	0	0	0	0	0	0
Solyc00g056180.1	LOW QUALITY:beta glucosidase 9 (AHRD V3.3 --* AT4G27820.3)	0	0	0	0	0	0	0	0	0	0	0	0	0	0	0	0	0	0	0	0	0	0	0	0	0	0	0	0	0	0	0	0	0	0	0	0	0	0	0	0	0	0	0	0	0	0	0	0
Solyc00g056680.1	Alpha/beta-Hydrolases superfamily protein (AHRD V3.3 *** A0A061GB30_THECC)	0.5941	0.4393	0.8778	0.272	0.5181	0.6847	0.5309	0.6542	0.2514	0.115	0.1862	0.1002	0.0831	0.02	0.0504	0.1413	3.9387	2.9733	3.6084	3.4259	2.8672	3.3188	3.3552	3.41	0.6214	0.7698	0.339	0.9472	0.6032	0.3999	0.3842	0.6989	0.8059	0.0934	0.8831	0.6117	0.5903	0.3523	3.0701	3.6032	5.1427	3.5287	3.4103	1.6628	0.3609	0.6657	0.2914	0.6537
Solyc00g057280.1	LOW QUALITY:B3 domain-containing protein (AHRD V3.3 *-* W9S5V1_9ROSA)	0	0	0	0	0	0	0	0	0	0	0	0	0	0	0	0	0	0	0	0	0	0	0	0	0	0	0	0	0	0	0	0	0	0	0	0	0	0	0	0	0	0	0	0	0	0	0	0
Solyc00g057880.3	DELLA protein SLR1 (AHRD V3.3 --* SLR1_ORYSI)	1.0918	1.9795	2.2351	1.6981	1.4429	1.4698	1.6389	2.1305	0.2615	0.3771	0.0288	0.335	0.2783	0.3069	0.2537	0.1923	2.4518	2.8764	4.1115	2.371	2.4477	2.9968	2.8393	3.505	0.7566	0.2772	0.8062	0.3002	0.4748	0.8851	0.8437	0.2081	0.7721	1.6102	0.8931	1.8838	1.5168	0.9281	3.9647	1.7262	1.6646	3.3105	2.3598	1.6728	1.5993	2.7336	1.6054	1.6832
Solyc00g058480.2	Paired amphipathic helix protein Sin3 (AHRD V3.3 *-* A0A151TFV5_CAJCA)	0	0	0	0	0	0	0	0	0	0	0	0	0	0	0	0	0	0	0	0	0	0	0	0	0	0	0	0	0	0	0	0	0	0	0	0	0	0	0	0	0	0	0	0	0	0	0	0
Solyc00g058900.2	GDSL esterase/lipase (AHRD V3.3 *** A0A0B2SPC5_GLYSO)	0	0	0	0	0	0	0	0	0	0	0	0	0	0	0	0	0	0	0	0	0	0	0	0	0	0	0	0	0	0	0	0	0	0	0	0	0	0	0	0	0	0	0	0	0	0	0	0
Solyc00g059100.3	Transducin/WD40 repeat protein (AHRD V3.3 *-* G7KD13_MEDTR)	1.0285	1.0377	0.9475	0.7532	1.0416	1.0552	1.1365	1.1287	0.1195	0.0455	0.0359	0.0624	0.1118	0.189	0.0954	0.0826	3.0686	5.8266	5.1398	4.7591	6.4702	4.773	4.8929	3.5655	0.0973	0.9394	0.6307	1.2759	1.4219	0.5642	0.6461	0.9674	0.8024	1.2085	1.0747	0.8265	1.2022	1.096	3.0568	3.2427	2.9062	4.5382	9.2434	5.629	1.0781	0.9469	1.088	1.4237
Solyc00g059500.2	aminoalcoholphosphotransferase (AHRD V3.3 *-* AT3G25585.4)	1.8154	1.8178	1.3318	1.8384	1.8277	1.9371	1.7219	1.855	0.1794	0.0277	0.0694	0.3001	0.1248	0.1493	0.2257	0.0817	4.9946	8.1219	7.9127	5.8551	6.85	7.1497	7.9487	5.261	0.5265	0.1644	0.167	0.9889	0.5733	0.0747	0.7547	0.8815	1.458	1.9675	2.0207	2.0506	1.6191	1.8135	5.9453	4.9115	4.1271	5.7036	7.4403	7.406	1.7717	1.8674	1.8143	1.9957
Solyc00g059505.1	Glycosyltransferase (AHRD V3.3 *-* K4AWL3_SOLLC)	0	0	0	0	0	0	0	0	0	0	0	0	0	0	0	0	0	0.1038	0.1077	0.0947	0	0.205	0	0	0	0.1038	0.1077	0.0947	0	0.1025	0	0	0	0	0	0	0	0	0	0	0	0	0	0	0	0	0	0
Solyc00g060700.2	LOW QUALITY:kinase superfamily with octicosapeptide/Phox/Bem1p domain-containing protein (AHRD V3.3 --* AT3G46920.2)	0	0	0	0	0	0	0	0	0	0	0	0	0	0	0	0	0	0	0	0	0	0	0	0	0	0	0	0	0	0	0	0	0	0	0	0	0	0	0	0	0	0	0	0	0	0	0	0
Solyc00g060710.1	LOW QUALITY:S-adenosylmethionine decarboxylase proenzyme (AHRD V3.3 --* A0A059D881_EUCGR)	0	0	0	0	0	0	0	0	0	0	0	0	0	0	0	0	0	0	0	0	0	0	0	0	0	0	0	0	0	0	0	0	0	0	0	0	0	0	0	0	0	0	0	0	0	0	0	0
Solyc00g060810.3	Sn-1 protein (AHRD V3.3 *** Q42393_CAPAN)	0	0	0	0	0	0	0	0	0	0	0	0	0	0	0	0	0	0	0	0	0	0	0	0	0	0	0	0	0	0	0	0	0	0	0	0	0	0	0	0	0	0	0	0	0	0	0	0
Solyc00g063110.3	Non-specific lipid-transfer protein (AHRD V3.3 *** A0A1D1ZJR4_9ARAE)	0	0	0	0	0.0201	0	0	0	0	0	0	0	0.0201	0	0	0	0.1573	1.7406	1.0049	1.1548	0.7059	2.1026	1.3204	1.1857	0.0841	0.5715	0.4207	0.5321	0.475	0.7429	0.4013	0.4716	0	0	0	0.0604	0	0	0.1846	0.2874	0	0.5083	0	1.6095	0	0	0	0
Solyc00g063510.1	LOW QUALITY:transcription factor jumonji (jmjC) domain-containing protein (AHRD V3.3 --* AT1G63490.4)	0	0	0	0	0	0	0	0	0	0	0	0	0	0	0	0	0	0	0	0	0	0	0	0	0	0	0	0	0	0	0	0	0	0	0	0	0	0	0	0	0	0	0	0	0	0	0	0
Solyc00g065510.2	LOW QUALITY:S-acyltransferase (AHRD V3.3 --* A0A078HYW8_BRANA)	0	0	0	0	0	0	0	0	0	0	0	0	0	0	0	0	0	0	0	0	0	0	0	0	0	0	0	0	0	0	0	0	0	0	0	0	0	0	0	0	0	0	0	0	0	0	0	0
Solyc00g065610.1	LOW QUALITY:P-loop containing nucleoside triphosphate hydrolases superfamily protein (AHRD V3.3 --* AT1G18410.4)	0	0	0	0	0	0	0	0	0	0	0	0	0	0	0	0	0	0	0	0	0	0	0	0	0	0	0	0	0	0	0	0	0	0	0	0	0	0	0	0	0	0	0	0	0	0	0	0
Solyc00g065620.1	LOW QUALITY:transcription regulator NOT2/NOT3/NOT5 family protein (AHRD V3.3 --* AT5G18230.4)	0	0	0	0	0	0	0	0	0	0	0	0	0	0	0	0	0	0	0	0	0	0	0	0	0	0	0	0	0	0	0	0	0	0	0	0	0	0	0	0	0	0	0	0	0	0	0	0
Solyc00g065630.2	SNW domain-containing 1 (AHRD V3.3 *** A0A0B0PGB0_GOSAR)	0	0	0	0	0	0	0	0	0	0	0	0	0	0	0	0	0	0	0	0	0	0	0	0	0	0	0	0	0	0	0	0	0	0	0	0	0	0	0	0	0	0	0	0	0	0	0	0
Solyc00g065930.1	LOW QUALITY:Signal transduction histidine kinase, hybrid-type, ethylene sensor (AHRD V3.3 --* AT3G23150.2)	0	0	0	0	0	0	0	0	0	0	0	0	0	0	0	0	0	0	0	0	0	0	0	0	0	0	0	0	0	0	0	0	0	0	0	0	0	0	0	0	0	0	0	0	0	0	0	0
Solyc00g065940.1	LOW QUALITY:Vacuolar iron transporter (VIT) family protein (AHRD V3.3 --* AT3G43660.1)	0	0	0	0	0	0	0	0	0	0	0	0	0	0	0	0	0	0	0	0	0	0	0	0	0	0	0	0	0	0	0	0	0	0	0	0	0	0	0	0	0	0	0	0	0	0	0	0
Solyc00g066140.1	LOW QUALITY:UPF0061 protein (AHRD V3.3 *** A0A199W512_ANACO)	0	0	0	0	0	0	0	0	0	0	0	0	0	0	0	0	0	0	0	0	0	0	0	0	0	0	0	0	0	0	0	0	0	0	0	0	0	0	0	0	0	0	0	0	0	0	0	0
Solyc00g066150.2	LOW QUALITY:Glycosyltransferase family 51 protein (AHRD V3.3 *-* C1MH80_MICPC)	0	0	0	0	0	0	0	0	0	0	0	0	0	0	0	0	0	0	0	0	0	0	0	0	0	0	0	0	0	0	0	0	0	0	0	0	0	0	0	0	0	0	0	0	0	0	0	0
Solyc00g066155.1	Serine/threonine protein phosphatase 7 long form isogeny (AHRD V3.3 *** A0A151R878_CAJCA)	0	0	0	0	0	0	0	0	0	0	0	0	0	0	0	0	0	0	0	0	0	0	0	0	0	0	0	0	0	0	0	0	0	0	0	0	0	0	0	0	0	0	0	0	0	0	0	0
Solyc00g066350.1	Serine/threonine protein phosphatase 7 long form isogeny (AHRD V3.3 *-* A0A151SA73_CAJCA)	0	0	0	0	0	0	0	0	0	0	0	0	0	0	0	0	0	0	0	0	0	0	0	0	0	0	0	0	0	0	0	0	0	0	0	0	0	0	0	0	0	0	0	0	0	0	0	0
Solyc00g068970.2	Senescence-associated protein (AHRD V3.3 *-* A0A072THH1_MEDTR)	119.697	56.6154	64.9691	57.8562	94.6865	54.6558	126.32	54.8764	30.831	8.0007	16.1843	21.2423	36.8359	9.7471	17.8868	7.6032	319.969	235.182	437.752	118.135	563.251	109.793	221.176	112.829	23.1886	50.269	101.024	28.422	145.63	20.1381	91.0597	22.2582	102.273	77.185	179.634	55.887	59.8497	168.323	357.487	277.6	324.818	508.476	342.901	838.376	56.6051	70.4782	42.7631	43.3654
Solyc00g068980.2	LOW QUALITY:Superoxide dismutase [Cu-Zn] 1 (AHRD V3.3 --* SODC1_ORYSI)	38.553	29.4842	32.2238	37.2187	35.0688	38.715	25.0569	32.6961	4.4434	7.2917	3.4274	4.8808	3.4609	7.3305	4.7642	6.6305	110.42	76.2688	84.1755	93.2817	80.385	103.607	138.826	67.283	28.5153	12.0439	22.5805	16.4982	8.2647	15.6243	26.6886	11.5092	30.5009	45.8354	39.3229	32.3914	41.9354	30.8795	165.828	94.4134	71.0181	66.2861	94.9064	79.9624	19.8875	24.7727	43.7923	45.0231
Solyc00g068985.1	Zinc finger protein, putative (AHRD V3.3 --* A0A061G9A1_THECC)	0	0	0	0	0	0	0	0	0	0	0	0	0	0	0	0	0	0	0	0	0	0	0	0	0	0	0	0	0	0	0	0	0	0	0	0	0	0	0	0	0	0	0	0	0	0	0	0
Solyc00g069680.2	LOW QUALITY:cycling DOF factor 1 (AHRD V3.3 --* AT5G62430.1)	0	0	0	0	0.0728	0	0	0	0	0	0	0	0.0728	0	0	0	0	0	0	0	0	0	0	0	0	0	0	0	0	0	0	0	0	0	0	0	0	0.2185	0	0	0	0	0	0	0	0	0	0
Solyc00g069880.2	LOW QUALITY:SET-domain containing protein lysine methyltransferase family protein (AHRD V3.3 --* AT5G43990.9)	1.9121	2.003	2.0702	1.5481	1.7249	1.501	1.6105	1.5225	0.2225	0.4811	0.6001	0.1614	0.3273	0.2559	0.1272	0.2354	12.276	12.5725	14.0045	12.7419	10.9184	13.098	14.2428	11.1156	1.2125	1.9743	1.0028	2.5101	1.2445	3.046	2.3127	1.8467	1.7655	1.6217	2.3492	1.5588	1.2596	2.3564	14.4124	10.214	12.2015	10.8363	8.8051	13.1137	1.6943	2.9466	1.368	1.8795
Solyc00g069883.1	senescence-associated family protein (AHRD V3.3 --* AT1G66330.2)	0	0	0	0	0	0	0	0	0	0	0	0	0	0	0	0	0	0	0	0	0	0	0	0	0	0	0	0	0	0	0	0	0	0	0	0	0	0	0	0	0	0	0	0	0	0	0	0
Solyc00g069887.1	LOW QUALITY:Reverse transcriptase-like protein (AHRD V3.3 *-* Q9LSE9_ARATH)	0	0	0	0	0	0	0	0	0	0	0	0	0	0	0	0	0	0	0	0	0	0	0	0	0	0	0	0	0	0	0	0	0	0	0	0	0	0	0	0	0	0	0	0	0	0	0	0
Solyc00g071180.3	multicystatin	0.0123	0.0472	0.1448	0.2331	0.0207	0.3349	0.0751	0.0961	0.0061	0.0472	0.1265	0.1969	0.0071	0.3289	0.0454	0.0961	0.0265	0.1214	0.0755	0.1083	0.0409	0.1291	0.1029	0.0976	0.0151	0.0457	0.0141	0.0404	0.0206	0.0685	0.0362	0.0852	0.0175	0	0.0192	0.0342	0.0105	0.0173	0.0523	0.0272	0	0.0576	0	0.0652	0.1415	0	0	0.9927
Solyc00g071580.1	LOW QUALITY:G-type lectin S-receptor-like Serine/Threonine-kinase (AHRD V3.3 --* AT4G03230.8)	0	0	0	0	0	0	0	0	0	0	0	0	0	0	0	0	0	0	0	0	0	0	0	0	0	0	0	0	0	0	0	0	0	0	0	0	0	0	0	0	0	0	0	0	0	0	0	0
Solyc00g071590.1	LOW QUALITY:Ypt/Rab-GAP domain of gyp1p superfamily protein (AHRD V3.3 *-* AT3G02460.5)	0	0	0	0	0	0	0	0	0	0	0	0	0	0	0	0	0	0	0	0	0	0	0	0	0	0	0	0	0	0	0	0	0	0	0	0	0	0	0	0	0	0	0	0	0	0	0	0
Solyc00g071600.1	LOW QUALITY:vacuolar protein sorting-associated protein 20.2 (AHRD V3.3 --* AT5G09260.1)	0	0	0	0	0	0	0	0	0	0	0	0	0	0	0	0	0	0	0	0	0	0	0	0	0	0	0	0	0	0	0	0	0	0	0	0	0	0	0	0	0	0	0	0	0	0	0	0
Solyc00g072100.3	Retrovirus-related Pol polyprotein from transposon TNT 1-94 (AHRD V3.3 *-* A0A151S5P0_CAJCA)	2.4753	2.4418	2.8332	3.3131	2.3374	2.5004	2.9132	2.623	0.4223	0.3807	0.8362	0.3713	0.0254	0.3224	0.4262	0.1428	6.4915	4.8665	7.0807	6.7938	6.205	6.9813	7.1604	6.5506	0.8696	0.3028	0.9302	0.2519	3.1392	0.6847	0.6606	0.9208	1.7703	3.2305	2.425	2.3035	2.3872	2.3215	4.8384	6.85	7.7861	8.4785	0	10.1365	2.8246	2.8204	1.6804	1.8847
Solyc00g072400.3	Peroxidase (AHRD V3.3 *** M1BV77_SOLTU)	0	0	0	0	0	0	0	0	0	0	0	0	0	0	0	0	0	0	0	0	0.1155	0.0556	0.1728	0	0	0	0	0	0.0581	0.0556	0.0982	0	0	0	0	0	0	0	0	0	0	0.1627	0	0.184	0	0	0	0
Solyc00g072405.1	kinase family with ARM repeat domain-containing protein (AHRD V3.3 --* AT5G18700.1)	0	0	0	0	0	0	0	0	0	0	0	0	0	0	0	0	0	0	0	0	0	0	0	0	0	0	0	0	0	0	0	0	0	0	0	0	0	0	0	0	0	0	0	0	0	0	0	0
Solyc00g072800.3	B-block binding subunit of TFIIIC (AHRD V3.3 --* AT1G17450.3)	0.8053	0.7073	1.3567	1.0636	0.8278	0.8036	1.164	0.7365	0.1743	0.1361	0.1007	0.2703	0.2704	0.175	0.6131	0.1999	6.5144	6.4738	7.5623	9.0293	7.5207	11.4479	7.0435	6.9601	0.8633	0.8555	1.8229	2.228	1.2325	2.865	0.3954	1.6027	0.4578	0.9547	1.0033	0.4467	0.6859	1.3507	8.1892	5.3139	6.0401	9.7719	7.2646	5.5257	0.4613	0.7293	0.9311	0.6266
Solyc00g073900.1	LOW QUALITY:DNAJ heat shock N-terminal domain-containing protein (AHRD V3.3 --* AT5G27240.3)	0	0	0	0	0	0	0	0	0	0	0	0	0	0	0	0	0	0	0	0	0	0	0	0	0	0	0	0	0	0	0	0	0	0	0	0	0	0	0	0	0	0	0	0	0	0	0	0
Solyc00g073910.2	LOW QUALITY:Superoxide dismutase [Cu-Zn], chloroplastic (AHRD V3.3 --* SODCP_ZANAE)	0	0	0	0	0	0	0	0	0	0	0	0	0	0	0	0	0	0	0	0	0	0	0	0	0	0	0	0	0	0	0	0	0	0	0	0	0	0	0	0	0	0	0	0	0	0	0	0
Solyc00g074210.2	Mitochondrial import inner membrane translocase subunit tim16 (AHRD V3.3 *** A0A1D1XM35_9ARAE)	0	0	0	0	0	0	0	0	0	0	0	0	0	0	0	0	0	0	0.1088	0	0	0	0	0.0898	0	0	0.1088	0	0	0	0	0.0898	0	0	0	0	0	0	0	0	0	0	0	0	0	0	0	0
Solyc00g074810.1	LOW QUALITY:Protein smf, putative (AHRD V3.3 *** B9TNR1_RICCO)	0	0	0	0	0	0	0	0	0	0	0	0	0	0	0	0	0	0	0	0	0	0	0	0	0	0	0	0	0	0	0	0	0	0	0	0	0	0	0	0	0	0	0	0	0	0	0	0
Solyc00g074820.1	LOW QUALITY:Subtilisin-like serine protease (AHRD V3.3 --* G7KEU3_MEDTR)	0	0	0	0	0	0	0	0	0	0	0	0	0	0	0	0	0	0	0	0	0	0	0	0	0	0	0	0	0	0	0	0	0	0	0	0	0	0	0	0	0	0	0	0	0	0	0	0
Solyc00g074830.2	LOW QUALITY:ATP-binding-cassette transporter family protein (AHRD V3.3 *-* B9H1C6_POPTR)	0	0	0	0	0	0	0	0	0	0	0	0	0	0	0	0	0	0	0	0	0	0	0	0	0	0	0	0	0	0	0	0	0	0	0	0	0	0	0	0	0	0	0	0	0	0	0	0
Solyc00g075030.3	Retrovirus-related Pol polyprotein from transposon TNT 1-94 (AHRD V3.3 *-* A0A151T437_CAJCA)	0	0	0	0	0	0	0	0	0	0	0	0	0	0	0	0	0	0	0	0	0	0	0	0	0	0	0	0	0	0	0	0	0	0	0	0	0	0	0	0	0	0	0	0	0	0	0	0
Solyc00g075035.1	Pollen Ole e 1 allergen/extensin (AHRD V3.3 *-* A0A103YFY3_CYNCS)	0.1399	0.0196	0.0209	0.0298	0.0545	0.0506	0.0288	0.0173	0.1133	0.0196	0.0209	0.0162	0.0545	0.0506	0.0288	0.0173	4.4012	6.7889	11.577	6.7269	8.3617	6.5368	10.7911	5.1575	0.3631	1.1169	0.8223	3.401	2.5005	0.5657	2.5806	2.0389	0.0554	0	0.3643	0	0	0.1635	4.8727	3.687	4.6438	8.0053	4.22	12.8599	0	0.0588	0	0.1517
Solyc00g076250.1	LOW QUALITY:E3 ubiquitin-protein ligase SINA-like 10 (AHRD V3.3 *-* A0A151R766_CAJCA)	0	0	0	0	0	0	0	0	0	0	0	0	0	0	0	0	0	0	0	0	0	0	0	0	0	0	0	0	0	0	0	0	0	0	0	0	0	0	0	0	0	0	0	0	0	0	0	0
Solyc00g080750.3	Plastid movement impaired protein (AHRD V3.3 *** A0A072VEV4_MEDTR)	1.3465	1.9137	1.6636	1.6039	2.3408	2.6825	1.3143	1.4967	0.3935	0.1762	0.1967	0.2136	0.2817	0.6103	0.2979	0.0799	1.7691	2.3979	2.6775	2.1732	2.1621	2.8576	2.8297	1.841	0.2519	0.1373	0.1247	0.6413	1.2706	0.2347	0.3964	0.2003	1.988	0.6309	1.4208	2.6992	2.5382	1.7851	1.2885	2.1404	1.8783	4.3997	0	2.0866	1.6549	1.836	2.2503	3.4704
Solyc00g082150.3	kinesin light chain I2I isoform	28.7738	27.1075	30.6938	27.9102	28.3205	29.0428	31.5314	29.629	1.5532	2.451	3.0095	0.5367	0.7769	1.3497	1.517	1.8947	62.9704	84.0265	90.8813	77.1837	97.4	84.5558	98.4226	68.5575	3.0655	2.5856	2.2107	12.5522	6.8086	2.7737	2.799	11.0057	26.2264	28.508	31.5871	29.0947	29.1001	26.7667	56.9853	64.8115	67.1143	89.7844	110.984	91.4316	31.1649	27.461	22.6967	27.2056
Solyc00g084650.2	Pentatricopeptide repeat-containing protein (AHRD V3.3 *-* A0A172CPR6_POPTO)	0.0142	0.007	0.0074	0.0112	0.0042	0.0096	0	0	0.0071	0.007	0.0074	0.0061	0.0042	0.0096	0	0	0.0104	0	0.0508	0	0	0	0.0127	0	0.0104	0	0.0325	0	0	0	0.0127	0	0.0209	0.0217	0	0	0.0125	0	0.0311	0	0	0	0	0	0.021	0	0	0
Solyc00g084750.3	Pentatricopeptide repeat-containing protein (AHRD V3.3 *-* A0A172CPR6_POPTO)	0	0	0	0	0	0	0	0	0	0	0	0	0	0	0	0	0	0	0	0	0	0	0	0	0	0	0	0	0	0	0	0	0	0	0	0	0	0	0	0	0	0	0	0	0	0	0	0
Solyc00g084760.1	Myb/SANT-like domain-containing protein (AHRD V3.3 --* A0A103XDK5_CYNCS)	0	0	0	0	0	0	0	0	0	0	0	0	0	0	0	0	0	0.1	0	0	0	0	0	0	0	0.1	0	0	0	0	0	0	0	0	0	0	0	0	0	0	0	0	0	0	0	0	0	0
Solyc00g084870.3	TCP transcription factor 19 (AHRD V3.3 *** G3BGV9_SOLLC)	0	0	0	0	0	0	0	0	0	0	0	0	0	0	0	0	0	0	0	0	0	0	0	0	0	0	0	0	0	0	0	0	0	0	0	0	0	0	0	0	0	0	0	0	0	0	0	0
Solyc00g085070.3	Squalene monooxygenase (AHRD V3.3 *** ERG1_PANGI)	0.0139	0	0	0	0	0	0	0	0.0139	0	0	0	0	0	0	0	0	0.0213	0	0	0.0281	0.0452	0	0	0	0.0213	0	0	0.0281	0.0452	0	0	0	0.0416	0	0	0	0	0	0	0	0	0.0843	0	0	0	0	0
Solyc00g085770.1	LOW QUALITY:Potassium channel AKT1 (AHRD V3.3 --* AKT1_ORYSI)	0	0	0	0	0	0	0	0	0	0	0	0	0	0	0	0	0	0	0	0	0	0	0	0	0	0	0	0	0	0	0	0	0	0	0	0	0	0	0	0	0	0	0	0	0	0	0	0
Solyc00g085780.2	LOW QUALITY:reticulata-like protein, putative (DUF3411) (AHRD V3.3 --* AT2G37860.2)	0	0	0	0	0	0	0	0	0	0	0	0	0	0	0	0	0	0	0	0	0	0	0	0	0	0	0	0	0	0	0	0	0	0	0	0	0	0	0	0	0	0	0	0	0	0	0	0
Solyc00g088080.1	Adenine phosphoribosyltransferase (AHRD V3.3 *** Q9LW89_HORVU)	0	0	0	0	0	0	0	0	0	0	0	0	0	0	0	0	0	0	0	0	0	0	0	0	0	0	0	0	0	0	0	0	0	0	0	0	0	0	0	0	0	0	0	0	0	0	0	0
Solyc00g088090.2	LOW QUALITY:Tetratricopeptide repeat (TPR)-like superfamily protein (AHRD V3.3 --* AT5G03560.4)	0	0	0	0	0	0	0	0	0	0	0	0	0	0	0	0	0	0	0	0	0	0	0	0	0	0	0	0	0	0	0	0	0	0	0	0	0	0	0	0	0	0	0	0	0	0	0	0
Solyc00g088190.1	LOW QUALITY:Phosphoribosylaminoimidazole carboxylase (AHRD V3.3 *** I0YRQ1_COCSC)	0	0	0	0	0	0	0	0	0	0	0	0	0	0	0	0	0	0	0	0	0	0	0	0	0	0	0	0	0	0	0	0	0	0	0	0	0	0	0	0	0	0	0	0	0	0	0	0
Solyc00g088200.1	LOW QUALITY:Disease resistance protein (CC-NBS-LRR class) family (AHRD V3.3 --* AT1G63350.4)	0	0	0	0	0	0	0	0	0	0	0	0	0	0	0	0	0	0	0	0	0	0	0	0	0	0	0	0	0	0	0	0	0	0	0	0	0	0	0	0	0	0	0	0	0	0	0	0
Solyc00g088210.2	LOW QUALITY:Phosphate transporter (AHRD V3.3 --* K0J4E5_WHEAT)	0	0	0	0	0	0	0	0	0	0	0	0	0	0	0	0	0	0	0	0	0	0	0	0	0	0	0	0	0	0	0	0	0	0	0	0	0	0	0	0	0	0	0	0	0	0	0	0
Solyc00g090110.1	LOW QUALITY:UDP-3-O-[3-hydroxymyristoyl] N-acetylglucosamine deacetylase (AHRD V3.3 *** A0A1D1XLN1_9ARAE)	0	0	0	0	0	0	0	0	0	0	0	0	0	0	0	0	0	0	0	0	0	0	0	0	0	0	0	0	0	0	0	0	0	0	0	0	0	0	0	0	0	0	0	0	0	0	0	0
Solyc00g090115.1	Organic cation/carnitine transporter 7-like protein (AHRD V3.3 --* A0A0B0P4G4_GOSAR)	0	0	0	0	0	0	0	0	0	0	0	0	0	0	0	0	0	0	0	0	0	0	0	0	0	0	0	0	0	0	0	0	0	0	0	0	0	0	0	0	0	0	0	0	0	0	0	0
Solyc00g090120.2	LOW QUALITY:40S ribosomal protein S14 (AHRD V3.3 --* RS14_TOBAC)	0	0	0	0	0	0	0	0	0	0	0	0	0	0	0	0	0	0	0	0	0	0	0	0	0	0	0	0	0	0	0	0	0	0	0	0	0	0	0	0	0	0	0	0	0	0	0	0
Solyc00g090130.2	LOW QUALITY:Protein translocase subunit SecA (AHRD V3.3 *-* D8TNW2_VOLCA)	0	0	0	0	0	0	0	0	0	0	0	0	0	0	0	0	0	0	0	0	0	0	0	0	0	0	0	0	0	0	0	0	0	0	0	0	0	0	0	0	0	0	0	0	0	0	0	0
Solyc00g090430.2	LOW QUALITY:DUF789 family protein (AHRD V3.3 *-* G7KKC4_MEDTR)	0	0	0	0	0	0	0.0511	0.0225	0	0	0	0	0	0	0.0267	0.0225	0.1653	0.2229	0.3289	0.1262	0.0442	0.2736	0.1452	0.0437	0.1108	0.1208	0.1684	0.1262	0.0442	0.1584	0.1452	0.0437	0	0	0	0	0	0	0.1203	0	0.3757	0.1325	0	0	0	0	0	0
Solyc00g090630.2	LOW QUALITY:Transporter-related family protein (AHRD V3.3 --* A0A061SD71_9CHLO)	0	0	0	0	0	0	0	0	0	0	0	0	0	0	0	0	0	0	0	0	0	0	0	0	0	0	0	0	0	0	0	0	0	0	0	0	0	0	0	0	0	0	0	0	0	0	0	0
Solyc00g090640.1	LOW QUALITY:Organic cation/carnitine transporter-like protein (AHRD V3.3 --* G7JUE8_MEDTR)	0	0	0	0	0	0	0	0	0	0	0	0	0	0	0	0	0	0	0	0	0	0	0	0	0	0	0	0	0	0	0	0	0	0	0	0	0	0	0	0	0	0	0	0	0	0	0	0
Solyc00g090650.1	LOW QUALITY:Phosphate transporter family protein (AHRD V3.3 --* B9H5V9_POPTR)	0	0	0	0	0	0	0	0	0	0	0	0	0	0	0	0	0	0	0	0	0	0	0	0	0	0	0	0	0	0	0	0	0	0	0	0	0	0	0	0	0	0	0	0	0	0	0	0
Solyc00g090660.1	LOW QUALITY:Zein-alpha 19A2 (AHRD V3.3 --* ZEA3_MAIZE)	0	0	0	0	0	0	0	0	0	0	0	0	0	0	0	0	0	0	0	0	0	0	0	0	0	0	0	0	0	0	0	0	0	0	0	0	0	0	0	0	0	0	0	0	0	0	0	0
Solyc00g090860.2	LOW QUALITY:High affinity nitrate transporter protein (AHRD V3.3 *-* Q84MZ8_TOBAC)	0	0	0	0	0	0	0	0	0	0	0	0	0	0	0	0	0	0	0.4307	0.1949	0	0.192	0	0	0	0	0.4307	0.1949	0	0.192	0	0	0	0	0	0	0	0	0	0	0	0	0	0	0	0	0	0
Solyc00g090870.3	SNF1-related protein kinase regulatory subunit beta-2 (AHRD V3.3 *** A0A151TNE8_CAJCA)	2.4545	2.3709	2.4545	2.8183	1.3683	2.4989	2.3251	1.8528	0.7866	0.3308	0.6329	0.498	0.0535	0.403	0.7346	0.3747	6.6064	12.5846	10.9565	8.668	13.8522	14.6553	11.8303	9.0692	1.2484	0.8408	0.936	1.0621	1.6539	1.2669	1.2326	1.4771	1.6794	4.0277	1.6564	1.475	1.3084	1.3214	5.5079	9.0975	5.2138	12.9609	17.0567	11.5391	2.0308	3.0323	2.0496	2.9117
Solyc00g091170.3	P-loop containing nucleoside triphosphate hydrolases superfamily protein (AHRD V3.3 *** A0A061DYZ4_THECC)	9.0829	7.7351	8.7664	8.0986	7.2467	8.3273	9.1083	8.4339	0.5094	0.6945	1.017	1.1697	0.8848	0.386	0.9693	1.2974	14.2921	24.7988	26.6285	20.8394	33.163	26.1903	29.3501	20.6811	1.0212	3.2544	2.6855	4.7809	7.8565	2.7325	2.3098	7.343	8.0878	9.3917	9.7694	9.0138	6.4444	6.282	12.5363	16.0737	14.2663	20.2221	47.3518	31.9152	9.1223	6.9794	7.1036	7.7995
Solyc00g092870.1	LOW QUALITY:Unknown protein (AHRD V3.3 )	0	0	0	0	0	0	0	0	0	0	0	0	0	0	0	0	0	0	0	0	0	0	0	0	0	0	0	0	0	0	0	0	0	0	0	0	0	0	0	0	0	0	0	0	0	0	0	0
Solyc00g092880.1	LOW QUALITY:Adenine nucleotide alpha hydrolases-like superfamily protein (AHRD V3.3 --* AT3G11930.2)	0	0	0	0	0	0	0	0	0	0	0	0	0	0	0	0	0	0	0	0	0	0	0	0	0	0	0	0	0	0	0	0	0	0	0	0	0	0	0	0	0	0	0	0	0	0	0	0
Solyc00g092890.1	LOW QUALITY:F-box and associated interaction domains-containing protein (AHRD V3.3 --* AT1G11270.3)	0	0	0	0	0	0	0	0	0	0	0	0	0	0	0	0	0	0	0	0	0	0	0	0	0	0	0	0	0	0	0	0	0	0	0	0	0	0	0	0	0	0	0	0	0	0	0	0
Solyc00g092900.2	LOW QUALITY:D-3-phosphoglycerate dehydrogenase (AHRD V3.3 --* AT1G17745.1)	0	0	0	0	0	0	0	0	0	0	0	0	0	0	0	0	0	0	0	0	0	0	0	0	0	0	0	0	0	0	0	0	0	0	0	0	0	0	0	0	0	0	0	0	0	0	0	0
Solyc00g093000.1	LOW QUALITY:Basic-leucine zipper (bZIP) transcription factor family protein (AHRD V3.3 --* AT1G58110.2)	0	0	0	0	0	0	0	0	0	0	0	0	0	0	0	0	0	0	0	0	0	0	0	0	0	0	0	0	0	0	0	0	0	0	0	0	0	0	0	0	0	0	0	0	0	0	0	0
Solyc00g093100.2	Protein DETOXIFICATION (AHRD V3.3 *-* A0A178WDK2_ARATH)	0	0	0	0	0	0	0	0	0	0	0	0	0	0	0	0	0	0	0	0	0	0	0	0	0	0	0	0	0	0	0	0	0	0	0	0	0	0	0	0	0	0	0	0	0	0	0	0
Solyc00g094010.2	LOW QUALITY:(+)-neomenthol dehydrogenase (AHRD V3.3 --* A0A151UCN5_CAJCA)	0	0	0	0	0	0	0	0	0	0	0	0	0	0	0	0	0	0	0.0896	0	0	0	0	0	0	0	0.0896	0	0	0	0	0	0	0	0	0	0	0	0	0	0	0	0	0	0	0	0	0
Solyc00g094020.2	LOW QUALITY:V-type proton ATPase catalytic subunit A (AHRD V3.3 --* VATA_ARATH)	0	0	0	0	0	0	0	0	0	0	0	0	0	0	0	0	0	0	0	0	0	0	0	0	0	0	0	0	0	0	0	0	0	0	0	0	0	0	0	0	0	0	0	0	0	0	0	0
Solyc00g094520.1	LOW QUALITY:NADH-ubiquinone oxidoreductase chain 6 (AHRD V3.3 *-* A0A151UEX6_CAJCA)	312.578	295.229	325.402	305.671	282.986	264.365	309.426	300.071	30.8183	68.7986	67.1342	17.6514	44.7252	20.3603	16.5244	21.1858	1521.39	1818.38	2106.57	1415.41	1832.7	1756.7	2024.61	1409.98	103.45	298.553	101.796	188.843	141.893	238.431	256.556	253.154	252.949	328.882	355.904	240.752	235.815	372.391	1631.69	1314.64	1617.83	2106.21	1630.41	1761.47	250.172	430.351	205.165	304.909
Solyc00g094530.1	LOW QUALITY:NADH-ubiquinone oxidoreductase chain 1 (AHRD V3.3 *-* NU1M_PETHY)	470.245	453.106	507.005	409.502	445.508	446.565	470.528	461.047	34.0704	66.0937	71.7063	28.0246	43.7935	13.2542	12.5172	21.9826	1616.1	2640.44	2576.62	1965.34	2302.47	2586.58	2672.8	1837.99	42.5654	155.962	91.969	360.193	37.0183	180.865	99.91	397.468	413.614	465.743	531.379	422.477	383.841	530.207	1646.64	1532.01	1669.64	2358.77	2232.68	2315.96	405.941	583.632	369.747	468.567
Solyc00g094540.1	Bestrophin-like protein (AHRD V3.3 --* AT3G61320.3)	511.613	462.505	536.751	467.615	467.102	468.217	509.756	496.923	33.5131	67.1571	75.203	31.2083	45.688	14.246	23.4281	2.9113	1764.98	2610.8	2767.14	2069	2486.88	2683.8	2886.7	2005.78	39.6838	183.471	62.8963	363.456	13.5478	169.518	54.5874	434.935	452.169	514.519	568.153	436.548	407.8	556.958	1824.56	1689.78	1780.61	2507.81	2461.51	2491.31	394.596	596.816	396.103	493.93
Solyc00g094550.1	LOW QUALITY:U-box domain-containing protein 14 (AHRD V3.3 --* PUB14_ARATH)	64.6927	72.7889	71.1694	56.6243	61.4241	51.0591	65.2433	65.5675	11.867	13.5255	11.0604	9.9177	7.0332	4.1857	7.0224	2.1888	145.222	192.558	180.148	162.194	160.105	159.717	177.607	157.908	7.6757	13.5566	11.6093	14.9638	21.8551	10.3521	6.8245	17.9614	50.8297	54.9406	88.3077	61.097	49.4092	73.7663	158.94	132.396	144.331	177.104	116.731	186.479	49.9709	96.7806	71.6151	54.8674
Solyc00g095450.1	LOW QUALITY:ankyrin repeat family protein (AHRD V3.3 *** AT5G12320.1)	0	0	0	0	0	0	0	0	0	0	0	0	0	0	0	0	0	0	0	0	0	0	0	0	0	0	0	0	0	0	0	0	0	0	0	0	0	0	0	0	0	0	0	0	0	0	0	0
Solyc00g095460.1	LOW QUALITY:Isoflavone reductase, putative (AHRD V3.3 -** B9RH60_RICCO)	0	0	0	0	0	0	0	0	0	0	0	0	0	0	0	0	0	0	0	0	0	0	0	0	0	0	0	0	0	0	0	0	0	0	0	0	0	0	0	0	0	0	0	0	0	0	0	0
Solyc00g095465.1	1-aminocyclopropane-1-carboxylate synthase (AHRD V3.3 *-* Q96580_SOLLC)	0	0	0	0	0	0	0	0	0	0	0	0	0	0	0	0	0	0	0	0	0	0	0	0	0	0	0	0	0	0	0	0	0	0	0	0	0	0	0	0	0	0	0	0	0	0	0	0
Solyc00g095860.1	1-aminocyclopropane-1-carboxylate synthase (AHRD V3.3 *** Q96579_SOLLC)	0	0	0	0	0	0	0	0	0	0	0	0	0	0	0	0	0	0	0	0	0	0	0	0	0	0	0	0	0	0	0	0	0	0	0	0	0	0	0	0	0	0	0	0	0	0	0	0
Solyc00g096060.2	LOW QUALITY:Apyrase (AHRD V3.3 *-* APY_SOLTU)	0	0	0	0	0	0	0	0	0	0	0	0	0	0	0	0	0.0447	0	0.0512	0.09	0	0.0485	0	0.0487	0.0447	0	0.0512	0.09	0	0.0485	0	0.0487	0	0	0	0	0	0	0	0	0.134	0	0	0	0	0	0	0
Solyc00g096460.2	translation initiation factor (AHRD V3.3 *-* AT1G44780.2)	0.6909	0.7924	0.5096	0.6855	0.6858	0.5444	0.5648	0.6168	0.0899	0.2073	0.0816	0.0153	0.0526	0.099	0.0736	0.0344	2.3396	2.2058	2.9484	2.7222	2.6148	2.9766	3.1929	2.6239	0.2512	0.3391	0.2931	0.4134	0.3957	0.3957	0.0821	0.2972	0.6998	0.842	0.5309	0.7355	0.5807	0.7412	1.8457	2.6661	2.5068	1.8562	3.1893	2.799	0.6509	1.2007	0.5256	0.7368
Solyc00g097260.1	LOW QUALITY:RING/U-box superfamily protein (AHRD V3.3 --* AT4G39140.5)	0	0	0	0	0	0	0	0	0	0	0	0	0	0	0	0	0	0	0.2152	0	0	0	0	0	0	0	0.2152	0	0	0	0	0	0	0	0	0	0	0	0	0	0	0	0	0	0	0	0	0
Solyc00g097960.2	Heavy metal transport/detoxification superfamily protein (AHRD V3.3 --* AT4G27590.1)	0.8712	0.8469	1.2475	1.0083	0.9222	1.0419	0.9951	0.9875	0.1343	0.0184	0.3454	0.1552	0.0401	0.2899	0.1334	0.0423	2.0835	2.0657	3.7288	2.6465	1.5463	3.2059	3.5802	2.8057	0.162	0.282	0.1509	0.2229	0.7957	0.8503	0.6875	0.2682	0.604	0.9798	1.0297	0.8514	0.9251	0.9901	2.4012	1.8697	1.9794	2.6449	0	1.9941	0.8116	0.8554	0.8737	1.5923
Solyc00g098560.3	GDSL esterase/lipase (AHRD V3.3 *** A0A199UQJ3_ANACO)	4.3796	3.9258	4.6223	4.6345	5.2346	5.9662	4.8006	5.0213	0.1987	0.1626	0.4452	0.2182	0.2534	0.6324	0.2909	0.8463	12.8308	37.2483	24.6486	23.3689	43.0509	36.9009	35.7467	26.3513	0.5901	6.0083	4.438	6.6001	11.7743	6.4209	5.3099	10.799	4.7584	4.0861	4.2943	5.7362	4.9207	5.0469	13.9088	12.7076	11.8759	28.3424	66.3315	34.4788	3.7607	3.7656	4.251	6.6408
Solyc00g099160.1	LOW QUALITY:At3g14060 (AHRD V3.3 -** Q9LVJ2_ARATH)	0	0	0	0	0	0	0	0	0	0	0	0	0	0	0	0	0.8437	0.2205	0.9818	0	0.2259	0	0	0	0.5648	0.2205	0.6217	0	0.2259	0	0	0	0	0	0	0	0	0	0.6152	1.916	0	0.6776	0	0	0	0	0	0
Solyc00g099460.2	LOW QUALITY:Zinc finger (C3HC4-type RING finger) family protein (AHRD V3.3 --* AT3G54780.3)	0	0	0	0	0	0	0	0	0	0	0	0	0	0	0	0	0	0	0	0	0	0	0	0	0	0	0	0	0	0	0	0	0	0	0	0	0	0	0	0	0	0	0	0	0	0	0	0
Solyc00g099470.1	LOW QUALITY:O-Glycosyl hydrolases family 17 protein (AHRD V3.3 --* AT1G11820.1)	0	0	0	0	0	0	0	0	0	0	0	0	0	0	0	0	0	0	0	0	0	0	0	0	0	0	0	0	0	0	0	0	0	0	0	0	0	0	0	0	0	0	0	0	0	0	0	0
Solyc00g099570.2	LOW QUALITY:Protein farnesyltransferase/geranylgeranyltransferase type-1 subunit alpha (AHRD V3.3 --* FNTA_SOLLC)	0	0	0	0	0	0	0	0	0	0	0	0	0	0	0	0	0	0	0	0	0	0	0	0	0	0	0	0	0	0	0	0	0	0	0	0	0	0	0	0	0	0	0	0	0	0	0	0
Solyc00g099580.2	Homeobox-leucine zipper family protein (AHRD V3.3 *-* B9GU68_POPTR)	1.9164	2.0695	2.7386	2.1378	2.431	2.1923	2.4377	2.154	0.2221	0.1964	0.3014	0.211	0.3488	0.4383	0.3211	0.064	6.6962	5.2424	4.859	5.2279	1.9942	6.053	2.229	4.4321	0.5541	2.3196	2.4068	2.3727	1.7272	3.3476	1.7046	1.9745	2.0684	1.4789	2.2019	2.8258	1.7354	2.7317	6.2549	6.0366	7.7973	5.434	0	0.5487	2.2034	2.3223	1.6828	1.6178
Solyc00g099880.2	LOW QUALITY:ABC2 homolog 11 (AHRD V3.3 --* AT5G61730.2)	0	0	0	0	0	0	0	0	0	0	0	0	0	0	0	0	0	0	0	0	0	0	0	0	0	0	0	0	0	0	0	0	0	0	0	0	0	0	0	0	0	0	0	0	0	0	0	0
Solyc00g100880.3	LURP-one-like protein (AHRD V3.3 *** AT1G53875.1)	0.1011	0.3997	0.3947	0.2818	0.0848	0.8718	0.2811	0.1379	0.0576	0.1365	0.2663	0.0834	0.0575	0.8377	0.0292	0.0733	1.2683	5.4683	2.4118	2.9852	4.1784	5.7136	2.7133	3.6329	0.3315	2.0075	0.0836	1.3551	2.4455	1.8077	0.1065	1.8166	0.1994	0.1039	0	0.1945	0.0597	0	1.4859	0.6171	1.702	1.8004	9.0688	1.6659	0.4018	0.6352	0.1622	2.5468
Solyc00g101700.1	LOW QUALITY:Protein kinase (AHRD V3.3 *-* A0A0K9PWT3_ZOSMR)	0	0	0	0	0	0	0	0	0	0	0	0	0	0	0	0	0	0	0	0	0	0	0	0	0	0	0	0	0	0	0	0	0	0	0	0	0	0	0	0	0	0	0	0	0	0	0	0
Solyc00g102400.3	NBS-LRR resistance protein-like protein	0	0	0	0	0	0	0	0	0	0	0	0	0	0	0	0	0	0	0	0	0	0	0	0	0	0	0	0	0	0	0	0	0	0	0	0	0	0	0	0	0	0	0	0	0	0	0	0
Solyc00g104200.2	LOW QUALITY:P450 reductase 2 (AHRD V3.3 --* AT4G30210.2)	0	0	0	0	0	0	0	0	0	0	0	0	0	0	0	0	0	0	0	0	0	0	0	0	0	0	0	0	0	0	0	0	0	0	0	0	0	0	0	0	0	0	0	0	0	0	0	0
Solyc00g104210.1	LOW QUALITY:Late embryogenesis abundant 3 (LEA3) family protein (AHRD V3.3 --* AT1G02820.1)	0	0	0	0	0	0	0	0	0	0	0	0	0	0	0	0	0	0	0	0	0	0	0	0	0	0	0	0	0	0	0	0	0	0	0	0	0	0	0	0	0	0	0	0	0	0	0	0
Solyc00g104310.2	LOW QUALITY:Plant invertase/pectin methylesterase inhibitor superfamily protein (AHRD V3.3 --* AT3G62180.1)	0	0	0	0	0	0	0	0	0	0	0	0	0	0	0	0	0	0	0	0	0	0	0	0	0	0	0	0	0	0	0	0	0	0	0	0	0	0	0	0	0	0	0	0	0	0	0	0
Solyc00g104320.1	LOW QUALITY:Concanavalin A-like lectin protein kinase family protein (AHRD V3.3 --* AT2G43700.1)	0	0	0	0	0	0	0	0	0	0	0	0	0	0	0	0	0	0	0	0	0	0	0	0	0	0	0	0	0	0	0	0	0	0	0	0	0	0	0	0	0	0	0	0	0	0	0	0
Solyc00g104330.2	LOW QUALITY:pumilio 6 (AHRD V3.3 --* AT4G25880.5)	0	0	0	0	0	0	0	0	0	0	0	0	0	0	0	0	0	0	0	0	0	0	0	0	0	0	0	0	0	0	0	0	0	0	0	0	0	0	0	0	0	0	0	0	0	0	0	0
Solyc00g104333.1	ARID/BRIGHT DNA-binding domain-containing protein (AHRD V3.3 --* A0A0K9NHT4_ZOSMR)	0	0	0	0	0	0	0	0	0	0	0	0	0	0	0	0	0	0	0	0	0	0	0	0	0	0	0	0	0	0	0	0	0	0	0	0	0	0	0	0	0	0	0	0	0	0	0	0
Solyc00g104337.1	LOW QUALITY:Phenylalanyl-tRNA synthetase alpha chain, putative, expressed (AHRD V3.3 --* Q338I7_ORYSJ)	0	0	0	0	0	0	0	0	0	0	0	0	0	0	0	0	0	0	0	0	0	0	0	0	0	0	0	0	0	0	0	0	0	0	0	0	0	0	0	0	0	0	0	0	0	0	0	0
Solyc00g104630.2	LOW QUALITY:Xylulose kinase (AHRD V3.3 *** A0A087SM47_AUXPR)	0	0	0	0	0	0	0	0	0	0	0	0	0	0	0	0	0	0	0	0	0	0	0	0	0	0	0	0	0	0	0	0	0	0	0	0	0	0	0	0	0	0	0	0	0	0	0	0
Solyc00g104730.2	LOW QUALITY:Pectin lyase superfamily protein (AHRD V3.3 *-* A0A072TMF2_MEDTR)	0	0	0	0	0	0	0	0	0	0	0	0	0	0	0	0	0	0	0	0	0	0	0	0	0	0	0	0	0	0	0	0	0	0	0	0	0	0	0	0	0	0	0	0	0	0	0	0
Solyc00g104740.2	LOW QUALITY:myb-like HTH transcriptional regulator family protein (AHRD V3.3 --* AT3G13040.3)	0	0	0	0	0	0	0	0	0	0	0	0	0	0	0	0	0	0	0	0	0	0	0	0	0	0	0	0	0	0	0	0	0	0	0	0	0	0	0	0	0	0	0	0	0	0	0	0
Solyc00g104940.1	BAX inhibitor 1 (AHRD V3.3 *-* AT5G47120.1)	0.0319	0	0.0961	0.0186	0	0.0211	0.0342	0	0.0319	0	0.005	0.0186	0	0.0211	0.0342	0	0.186	0.548	0.4594	0.9415	7.3522	0.6347	0.5983	0.2864	0.093	0.1757	0.2609	0.5173	7.1065	0.2503	0.0525	0.0732	0	0.0957	0	0	0	0	0.2738	0.2842	0	0.1508	21.5648	0.341	0	0	0	0
Solyc00g106650.2	basic-leucine zipper (bZIP) transcription factor family protein (AHRD V3.3 *-* AT4G06598.2)	0	0.2195	0.2464	0	0	0.2196	0	0	0	0.2195	0.2464	0	0	0.2196	0	0	0	0.3735	0	0	0.3577	0	0	0	0	0.3735	0	0	0.3577	0	0	0	0	0	0	0	0	0	0	0	0	1.0731	0	0	0.6586	0	0	0
Solyc00g107050.1	Nuclear transcription factor Y subunit C-4 (AHRD V3.3 *-* NFYC4_ARATH)	0.1157	0	0	0	0	0	0	0	0.1157	0	0	0	0	0	0	0	0	0.3488	0	0	0	0	0	0	0	0.3488	0	0	0	0	0	0	0	0.347	0	0	0	0	0	0	0	0	0	0	0	0	0	0
Solyc00g107055.1	Major facilitator superfamily protein (AHRD V3.3 --* AT2G20780.2)	4.3212	4.2433	2.9964	3.087	5.0613	3.6416	4.1679	3.5748	0.3305	0.4395	0.4286	0.3038	1.1701	0.5418	0.2927	0.2971	24.5066	44.5647	40.6788	28.7889	35.5438	46.2618	41.4871	27.4892	1.67	4.9481	2.0488	6.9243	2.2011	2.7128	1.04	7.0937	3.6602	4.6418	4.6615	4.0546	3.7351	7.3942	25.3651	21.282	26.8726	32.6497	34.1182	39.8637	4.0871	3.5723	5.0706	4.6941
Solyc00g108550.1	LOW QUALITY:Homeodomain-like superfamily protein, putative isoform 1 (AHRD V3.3 *-* A0A061G387_THECC)	10.0124	12.3148	14.3553	9.57	12.1101	10.71	11.9331	10.41	0.7701	3.5694	3.5086	0.8772	2.0179	1.5783	1.0418	0.9405	81.0226	101.365	104.092	90.9683	68.9815	96.9381	100.636	87.0414	7.7596	15.3263	13.1065	16.2956	5.9774	18.2572	18.2637	21.0117	8.6603	10.0498	11.3272	12.2681	8.5387	15.5234	94.7441	67.8828	80.4411	75.459	57.0412	74.4443	8.3045	19.4347	9.2053	13.1285
Solyc00g108555.1	Chaperone protein DNAj, putative (AHRD V3.3 *** B9SSK0_RICCO)	0	0	0	0	0.0256	0	0	0	0	0	0	0	0.0256	0	0	0	0	0	0.0735	0	0.0701	0	0	0	0	0	0.0735	0	0.0701	0	0	0	0	0	0	0	0.0767	0	0	0	0	0.2102	0	0	0	0	0	0
Solyc00g109450.1	LOW QUALITY:NAD(P)H-quinone oxidoreductase subunit I, chloroplastic (AHRD V3.3 --* NDHI_AETGR)	0	0	0	0	0	0	0	0	0	0	0	0	0	0	0	0	0	0	0	0	0	0	0	0	0	0	0	0	0	0	0	0	0	0	0	0	0	0	0	0	0	0	0	0	0	0	0	0
Solyc00g109850.2	LOW QUALITY:Unknown protein (AHRD V3.3 )	0	0	0	0	0	0	0	0	0	0	0	0	0	0	0	0	0	0	0	0	0	0	0	0	0	0	0	0	0	0	0	0	0	0	0	0	0	0	0	0	0	0	0	0	0	0	0	0
Solyc00g109860.2	Amidohydrolase family (AHRD V3.3 --* AT3G55850.6)	0	0	0	0	0	0	0	0	0	0	0	0	0	0	0	0	0	0	0	0	0	0	0	0	0	0	0	0	0	0	0	0	0	0	0	0	0	0	0	0	0	0	0	0	0	0	0	0
Solyc00g110060.1	LOW QUALITY:Alpha-galactosidase (AHRD V3.3 --* AGAL_CYATE)	0	0	0	0	0	0	0	0	0	0	0	0	0	0	0	0	0	0	0	0	0	0	0	0	0	0	0	0	0	0	0	0	0	0	0	0	0	0	0	0	0	0	0	0	0	0	0	0
Solyc00g110070.2	LOW QUALITY:beta-hexosaminidase 2 (AHRD V3.3 --* AT1G05590.3)	0	0	0	0	0	0	0	0	0	0	0	0	0	0	0	0	0	0	0	0	0	0	0	0	0	0	0	0	0	0	0	0	0	0	0	0	0	0	0	0	0	0	0	0	0	0	0	0
Solyc00g110370.1	LOW QUALITY:ZF-HD homeobox protein (AHRD V3.3 --* A0A0B2PG51_GLYSO)	0	0	0	0	0	0	0	0	0	0	0	0	0	0	0	0	0	0	0	0	0	0	0	0	0	0	0	0	0	0	0	0	0	0	0	0	0	0	0	0	0	0	0	0	0	0	0	0
Solyc00g110870.3	Leucine-rich repeat receptor-like protein kinase (AHRD V3.3 *** C0LGR2_ARATH)	4.2324	2.9398	3.6492	3.6114	3.293	3.4908	3.7727	3.8331	0.8314	0.1815	0.4562	0.3409	0.3165	0.3326	0.0149	0.4385	20.3294	32.1606	37.9666	27.392	33.8963	31.4123	40.0997	24.305	1.5739	2.8035	3.0927	7.168	4.9248	3.2264	3.6557	6.3937	2.639	4.6174	5.4408	2.8809	3.0828	3.9152	17.8701	23.2606	19.8574	25.9999	32.7461	42.943	2.8847	3.278	2.6566	4
Solyc00g111170.2	LOW QUALITY:Signal recognition particle subunit SRP72 (AHRD V3.3 *-* K4D938_SOLLC)	0	0	0	0	0	0	0	0	0	0	0	0	0	0	0	0	0	0	0	0	0	0	0	0	0	0	0	0	0	0	0	0	0	0	0	0	0	0	0	0	0	0	0	0	0	0	0	0
Solyc00g111370.2	LOW QUALITY:Unknown protein (AHRD V3.3 )	0	0	0	0	0	0	0	0	0	0	0	0	0	0	0	0	0	0	0	0	0	0	0	0	0	0	0	0	0	0	0	0	0	0	0	0	0	0	0	0	0	0	0	0	0	0	0	0
Solyc00g111770.1	LOW QUALITY:Magnesium-chelatase subunit ChlH, chloroplastic (AHRD V3.3 --* CHLH_ORYSI)	0.1696	0	0	0	0	0	0	0	0.1696	0	0	0	0	0	0	0	0	0	0	0	0	0	0	0	0	0	0	0	0	0	0	0	0	0	0.5089	0	0	0	0	0	0	0	0	0	0	0	0	0
Solyc00g111780.2	LOW QUALITY:Cysteine proteinases superfamily protein (AHRD V3.3 --* AT3G57810.4)	0	0	0	0	0	0	0	0	0	0	0	0	0	0	0	0	0.3681	0	0	0	0	0	0	0	0.3681	0	0	0	0	0	0	0	0	0	0	0	0	0	0	0	1.1044	0	0	0	0	0	0	0
Solyc00g112190.2	LOW QUALITY:Longifolia protein (AHRD V3.3 --* A0A072UUU5_MEDTR)	7.1624	5.1464	7.1481	4.6878	6.2979	5.9429	6.7173	5.8924	0.2998	1.2305	1.2332	0.6278	1.3039	0.8813	0.4698	0.3945	29.3934	44.3613	47.294	36.0555	36.1014	43.3269	47.02	30.0554	2.5716	10.5984	7.0074	5.5786	2.3414	8.3633	12.5259	5.9321	6.7305	7.0181	7.7384	5.1684	4.8272	8.8982	27.7977	25.957	34.4255	40.583	32.6844	35.037	2.7796	6.9142	5.7453	6.3431
Solyc00g112490.2	LOW QUALITY:Glycine dehydrogenase (decarboxylating), mitochondrial (AHRD V3.3 --* GCSP_SOLTU)	0	0	0	0	0	0	0	0	0	0	0	0	0	0	0	0	0	0	0	0	0	0	0	0	0	0	0	0	0	0	0	0	0	0	0	0	0	0	0	0	0	0	0	0	0	0	0	0
Solyc00g112500.2	LOW QUALITY:phosphatidylinositol phosphate kinase 10 (AHRD V3.3 --* AT4G01190.3)	0	0	0	0	0	0	0	0	0	0	0	0	0	0	0	0	0	0	0	0	0	0	0	0	0	0	0	0	0	0	0	0	0	0	0	0	0	0	0	0	0	0	0	0	0	0	0	0
Solyc00g112505.1	LOW QUALITY:SEC-C motif protein (AHRD V3.3 --* AT3G04950.1)	0	0	0	0	0	0.0275	0	0	0	0	0	0	0	0.0275	0	0	0	0	0	0	0	0	0	0	0	0	0	0	0	0	0	0	0	0	0	0	0	0	0	0	0	0	0	0	0	0	0	0.0824
Solyc00g112600.1	LOW QUALITY:Major facilitator superfamily protein (AHRD V3.3 *-* AT5G61520.1)	0	0	0	0	0	0	0	0	0	0	0	0	0	0	0	0	0	0	0	0	0	0	0	0	0	0	0	0	0	0	0	0	0	0	0	0	0	0	0	0	0	0	0	0	0	0	0	0
Solyc00g112700.2	LOW QUALITY:vacuolar protein sorting-associated protein, putative (DUF1162) (AHRD V3.3 --* AT5G24740.6)	0	0	0	0	0	0	0	0	0	0	0	0	0	0	0	0	0	0	0	0	0	0	0	0	0	0	0	0	0	0	0	0	0	0	0	0	0	0	0	0	0	0	0	0	0	0	0	0
Solyc00g112710.1	LOW QUALITY:serine carboxypeptidase-like 16 (AHRD V3.3 --* AT3G12220.3)	0	0	0	0	0	0	0	0	0	0	0	0	0	0	0	0	0	0	0	0	0	0	0	0	0	0	0	0	0	0	0	0	0	0	0	0	0	0	0	0	0	0	0	0	0	0	0	0
Solyc00g112810.2	LOW QUALITY:Pyrophosphate-energized vacuolar membrane proton pump (AHRD V3.3 *-* AVP_VIGRR)	0	0	0	0	0	0	0	0	0	0	0	0	0	0	0	0	0	0	0	0	0	0	0	0	0	0	0	0	0	0	0	0	0	0	0	0	0	0	0	0	0	0	0	0	0	0	0	0
Solyc00g112820.1	LOW QUALITY:NAC domain-containing protein (AHRD V3.3 --* I6XSF7_9CARY)	0	0	0	0	0	0	0	0	0	0	0	0	0	0	0	0	0	0	0	0	0	0	0	0	0	0	0	0	0	0	0	0	0	0	0	0	0	0	0	0	0	0	0	0	0	0	0	0
Solyc00g112930.3	Alpha-n-acetylglucosaminidase, putative (AHRD V3.3 *-* B9R8Y6_RICCO)	0	0.0143	0.0353	0.0284	0.0173	0	0	0.0294	0	0.0143	0.0178	0.0154	0.0173	0	0	0.0294	0.3792	2.0191	1.4584	2.242	1.63	1.8821	2.7908	1.4552	0.1454	0.7233	0.2646	0.7812	0.3113	0.7862	0.5353	0.9693	0	0	0	0	0	0.0519	0.1572	0.6529	0.3274	1.2988	1.3389	2.2522	0	0	0.0429	0
Solyc00g113730.1	LOW QUALITY:mitogen-activated protein kinase 12 (AHRD V3.3 --* AT2G46070.3)	0	0	0	0	0	0	0	0	0	0	0	0	0	0	0	0	0	0	0	0	0	0	0	0	0	0	0	0	0	0	0	0	0	0	0	0	0	0	0	0	0	0	0	0	0	0	0	0
Solyc00g113740.1	LOW QUALITY:C2 calcium/lipid-binding plant phosphoribosyltransferase family protein (AHRD V3.3 --* AT4G00700.2)	0	0	0	0	0	0	0	0	0	0	0	0	0	0	0	0	0	0	0	0	0	0	0	0	0	0	0	0	0	0	0	0	0	0	0	0	0	0	0	0	0	0	0	0	0	0	0	0
Solyc00g113750.2	LOW QUALITY:Homeodomain-like superfamily protein (AHRD V3.3 --* AT4G39160.3)	0	0	0	0	0	0	0	0	0	0	0	0	0	0	0	0	0	0	0	0	0	0	0	0.0808	0	0	0	0	0	0	0	0.0808	0	0	0	0	0	0	0	0	0	0	0	0	0	0	0	0
Solyc00g114550.1	UV-B-induced protein, chloroplastic (AHRD V3.3 *** A0A199W567_ANACO)	0	0	0	0	0	0	0	0	0	0	0	0	0	0	0	0	0	0	0	0	0	0	0	0	0	0	0	0	0	0	0	0	0	0	0	0	0	0	0	0	0	0	0	0	0	0	0	0
Solyc00g117450.2	Lateral root primordium protein-related, putative (AHRD V3.3 *-* A0A061DFV6_THECC)	0.4779	1.1345	0.4736	0.8514	1.4906	1.296	1.7119	0.8453	0.1426	0.2599	0.0753	0.0478	0.4161	0.1222	0.2863	0.1876	1.1874	1.3605	1.5248	1.6688	9.4935	1.3295	1.0319	0.7235	0.1836	0.5704	0.1117	0.1455	7.5438	0.2075	0.0185	0.1309	0.1933	0.6048	0.6356	1.5095	2.2016	0.7606	0.8647	1.197	1.5006	2.8573	24.5461	1.0771	0.9742	1.6428	0.7865	1.0586
Solyc00g117650.1	LOW QUALITY:TBC1 domain family member 9 (AHRD V3.3 *-* A0A151R564_CAJCA)	0	0	0	0	0	0	0	0	0	0	0	0	0	0	0	0	0	0	0	0	0	0	0	0	0	0	0	0	0	0	0	0	0	0	0	0	0	0	0	0	0	0	0	0	0	0	0	0
Solyc00g117653.1	Glucose-6-phosphate isomerase, cytosolic 1 (AHRD V3.3 --* G6PI1_CLARO)	1.7404	1.818	1.7654	1.5585	1.7131	1.3267	1.6582	1.5795	0.2447	0.364	0.1699	0.1283	0.2991	0.1029	0.1446	0.1776	8.7315	9.0382	10.0545	8.7897	7.7922	10.4802	10.4659	8.6886	0.7084	0.9948	0.5769	1.4242	2.2801	0.7927	0.5117	2.3115	1.3801	1.6336	2.2073	1.4197	1.4084	2.3112	8.7302	7.5051	9.959	10.7799	3.3149	9.282	1.09	2.179	2.1851	1.5317
Solyc00g117655.1	NADH-ubiquinone oxidoreductase chain 1 (AHRD V3.3 *-* NU1M_PETHY)	8.9234	8.8858	8.4473	7.7031	7.5584	7.0096	8.036	8.8077	1.1872	1.7924	0.1755	0.6425	0.9267	0.9629	0.2737	0.895	25.6777	34.9245	34.6689	27.731	26.7219	33.5803	34.8046	28.8629	1.4143	1.5432	1.3445	5.1973	4.0224	3.1125	1.7867	5.9231	6.5618	9.8914	10.3172	6.8211	6.4545	9.3996	28.3888	23.6232	25.0212	31.3867	18.7132	30.0657	7.6184	12.4235	6.6153	8.9165
Solyc00g117657.1	glutamate receptor 3.6 (AHRD V3.3 --* AT3G51480.4)	0	0	0	0	0	0	0	0	0	0	0	0	0	0	0	0	0	0	0	0	0	0	0	0	0	0	0	0	0	0	0	0	0	0	0	0	0	0	0	0	0	0	0	0	0	0	0	0
Solyc00g118680.2	LOW QUALITY:pentatricopeptide (PPR) repeat-containing protein (AHRD V3.3 --* AT1G68930.2)	18.9685	16.8684	19.193	16.4535	18.9971	14.6966	17.7902	17.1053	0.3739	1.2831	2.779	0.9025	2.5391	0.5833	0.8494	0.9508	45.1493	67.3084	71.6276	59.7144	54.7395	71.9418	72.9378	58.8012	3.0836	1.9303	4.9006	11.0297	8.2621	1.1916	4.9883	12.0082	19.1477	18.2501	19.5077	17.6639	15.4201	23.9073	43.1509	41.0957	51.2013	66.8117	38.9318	58.475	14.6219	19.0658	16.9174	15.0837
Solyc00g118690.1	NADH-ubiquinone oxidoreductase chain 1 (AHRD V3.3 *-* Q5MA12_TOBAC)	1.7257	0.1507	1.5476	0.711	1.4598	0.169	0.4807	1.274	0.29	0.1507	0.2026	0.3568	0.4793	0.169	0.2548	0.5508	4.5622	3.2718	2.0154	2.7273	5.9096	3.8298	1.9918	1.2415	2.0305	1.0085	0.5505	0.5163	3.5152	1.0087	0.5906	0.8322	2.222	1.7377	1.2175	2.1684	1.6646	0.5463	2.4843	2.5793	8.6229	2.7364	12.9292	2.0631	0	0	0.452	0.5069
Solyc00g120120.1	LOW QUALITY:DNA-directed RNA polymerase subunit beta (AHRD V3.3 --* RPOB_WHEAT)	0	0	0	0	0	0	0	0	0	0	0	0	0	0	0	0	0	0	0	0	0	0	0	0	0	0	0	0	0	0	0	0	0	0	0	0	0	0	0	0	0	0	0	0	0	0	0	0
Solyc00g120820.1	LOW QUALITY:PQ-loop repeat family protein / transmembrane family protein (AHRD V3.3 --* AT2G41050.5)	0	0	0	0	0	0	0	0	0	0	0	0	0	0	0	0	0	0	0	0	0	0	0	0	0	0	0	0	0	0	0	0	0	0	0	0	0	0	0	0	0	0	0	0	0	0	0	0
Solyc00g120830.1	LOW QUALITY:Xylose isomerase domain-containing protein (AHRD V3.3 *** I0Z1M9_COCSC)	0	0	0	0	0	0	0	0	0	0	0	0	0	0	0	0	0	0	0	0	0	0	0	0	0	0	0	0	0	0	0	0	0	0	0	0	0	0	0	0	0	0	0	0	0	0	0	0
Solyc00g120930.2	Calcium-binding EF-hand family protein (AHRD V3.3 *** AT1G32250.1)	0	0	0	0	0	0	0	0	0	0	0	0	0	0	0	0	0	0	0	0	0	0	0	0	0	0	0	0	0	0	0	0	0	0	0	0	0	0	0	0	0	0	0	0	0	0	0	0
Solyc00g121230.2	LOW QUALITY:SIN3-like 4 (AHRD V3.3 --* AT1G70060.2)	0	0	0	0	0	0	0	0	0	0	0	0	0	0	0	0	0	0	0	0	0	0	0	0	0	0	0	0	0	0	0	0	0	0	0	0	0	0	0	0	0	0	0	0	0	0	0	0
Solyc00g121235.1	LOW QUALITY:serine/threonine protein phosphatase 2A (AHRD V3.3 --* AT1G69960.1)	0	0	0	0	0	0	0	0	0	0	0	0	0	0	0	0	0	0	0	0	0	0	0	0	0	0	0	0	0	0	0	0	0	0	0	0	0	0	0	0	0	0	0	0	0	0	0	0
Solyc00g122530.1	LOW QUALITY:Vacuolar cation/proton exchanger 1a, putative (AHRD V3.3 --* A0A0A8YSL9_ARUDO)	0	0	0	0	0	0	0	0	0	0	0	0	0	0	0	0	0	0	0	0	0	0	0	0	0	0	0	0	0	0	0	0	0	0	0	0	0	0	0	0	0	0	0	0	0	0	0	0
Solyc00g123030.1	LOW QUALITY:phosphate transporter 4-1 (AHRD V3.3 --* AT2G29650.4)	0	0	0	0	0	0	0	0	0	0	0	0	0	0	0	0	0	0	0	0	0	0	0	0	0	0	0	0	0	0	0	0	0	0	0	0	0	0	0	0	0	0	0	0	0	0	0	0
Solyc00g123040.2	LOW QUALITY:GDSL-like Lipase/Acylhydrolase superfamily protein (AHRD V3.3 --* AT3G62280.2)	0	0	0	0	0	0	0	0	0	0	0	0	0	0	0	0	0	0	0	0	0	0	0	0	0	0	0	0	0	0	0	0	0	0	0	0	0	0	0	0	0	0	0	0	0	0	0	0
Solyc00g123240.1	Cellulose synthase (AHRD V3.3 --* A0A0B2R2Z8_GLYSO)	0	0	0	0	0	0	0	0	0	0	0	0	0	0	0	0	0	0	0	0	0	0	0	0	0	0	0	0	0	0	0	0	0	0	0	0	0	0	0	0	0	0	0	0	0	0	0	0
Solyc00g124840.2	LOW QUALITY:XH/XS domain-containing protein (AHRD V3.3 --* AT5G59390.5)	0	0	0	0	0	0	0	0	0	0	0	0	0	0	0	0	0	0	0	0	0	0	0	0	0	0	0	0	0	0	0	0	0	0	0	0	0	0	0	0	0	0	0	0	0	0	0	0
Solyc00g124850.1	LOW QUALITY:basic helix-loop-helix (bHLH) DNA-binding superfamily protein (AHRD V3.3 --* AT3G23210.2)	0	0	0	0	0	0	0	0	0	0	0	0	0	0	0	0	0	0	0	0	0	0	0	0	0	0	0	0	0	0	0	0	0	0	0	0	0	0	0	0	0	0	0	0	0	0	0	0
Solyc00g124860.2	LOW QUALITY:ATP-citrate lyase A-1 (AHRD V3.3 --* AT1G10670.4)	0	0	0	0	0	0	0	0	0	0	0	0	0	0	0	0	0	0	0	0	0	0	0	0	0	0	0	0	0	0	0	0	0	0	0	0	0	0	0	0	0	0	0	0	0	0	0	0
Solyc00g125260.2	LOW QUALITY:alpha/beta-Hydrolases superfamily protein (AHRD V3.3 *-* AT5G38520.2)	0	0	0	0	0	0	0	0	0	0	0	0	0	0	0	0	0	0	0	0	0	0	0	0	0	0	0	0	0	0	0	0	0	0	0	0	0	0	0	0	0	0	0	0	0	0	0	0
Solyc00g125270.2	LOW QUALITY:Class I glutamine amidotransferase-like superfamily protein (AHRD V3.3 --* AT3G02720.1)	0	0	0	0	0	0	0	0	0	0	0	0	0	0	0	0	0	0	0	0	0	0	0	0	0	0	0	0	0	0	0	0	0	0	0	0	0	0	0	0	0	0	0	0	0	0	0	0
Solyc00g125275.1	Ulp1 protease family, C-terminal catalytic domain containing protein (AHRD V3.3 *-* Q60D46_SOLDE)	0	0.0074	0.0158	0	0.0111	0	0.0072	0	0	0.0074	0.0158	0	0.006	0	0.0072	0	0.3002	0.012	0.0722	0.2294	0.0344	0.0236	0.0628	0.2231	0.0419	0.012	0.0722	0.1241	0.0344	0.0118	0.0628	0.1796	0	0	0	0	0.0126	0.0206	0.2186	0.3242	0.3577	0.1032	0	0	0	0.0223	0	0
Solyc00g125980.1	NADH-ubiquinone oxidoreductase chain 2 (AHRD V3.3 *-* NU2M_BETVU)	0	0	0	0	0	0	0	0	0	0	0	0	0	0	0	0	0.3535	0	0	0	0	0	0	0	0.3535	0	0	0	0	0	0	0	0	0	0	0	0	0	1.0606	0	0	0	0	0	0	0	0	0
Solyc00g125990.2	NADH dehydrogenase subunit 2 (AHRD V3.3 *-* A0A1C9I9Q6_9ROSI)	162.165	156.291	168.468	147.051	168.905	154.146	169.381	160.765	9.7635	15.5575	14.8828	9.6033	19.241	2.8537	6.8856	6.6517	470.367	833.442	780.029	610.181	731.592	814.532	827.132	596.603	24.1469	18.4165	33.816	130.551	9.9467	56.1636	22.4814	139.415	150.203	154.779	181.512	165.779	137.252	203.684	503.499	423.372	484.23	717.467	750.786	726.522	138.655	187.309	142.909	159.852
Solyc00g126000.1	NADH-ubiquinone oxidoreductase chain 2 (AHRD V3.3 *-* NU2M_BETVU)	19.9561	15.5017	21.1976	16.2039	27.0649	16.9166	19.1674	19.8122	1.9958	5.9824	3.373	1.4856	8.5706	1.6714	2.2753	1.9016	126.738	143.457	160.035	134.131	204.888	153.639	146.646	142.424	18.5197	18.2341	10.7089	29.2864	47.2245	19.8562	9.0489	38.9901	16.1534	20.8069	22.9082	21.3274	15.9451	43.9221	144.483	89.7092	146.021	188.789	293.536	132.339	7.66	27.2488	11.5963	13.8731
Solyc00g126010.1	LOW protein: NADH-ubiquinone oxidoreductase chain-like protein (AHRD V3.3 *-* ATMG01330.1)	33.1133	34.2628	41.7375	23.9109	33.4166	28.2124	32.7438	31.398	4.9394	8.2006	4.7055	1.5771	12.5997	2.838	2.6794	2.1195	172.335	226.677	256.003	220.328	209.911	221.204	251.012	188.793	26.8801	25.7064	19.7849	48.7993	53.3853	19.1963	18.7616	31.3088	25.0458	32.2097	42.0846	24.4416	17.5119	58.2963	212.819	121.46	182.725	287.878	107.754	234.1	24.3969	50.5424	27.849	29.711
Solyc00g126420.2	LOW QUALITY:pentatricopeptide (PPR) domain protein 40 (AHRD V3.3 --* AT3G16890.2)	0	0	0	0	0	0	0	0	0	0	0	0	0	0	0	0	0	0	0	0	0	0	0	0	0	0	0	0	0	0	0	0	0	0	0	0	0	0	0	0	0	0	0	0	0	0	0	0
Solyc00g126430.1	LOW QUALITY:Xanthosine phosphorylase, putative (AHRD V3.3 *** B9TC98_RICCO)	0	0	0	0	0	0	0	0	0	0	0	0	0	0	0	0	0	0	0	0	0	0	0	0	0	0	0	0	0	0	0	0	0	0	0	0	0	0	0	0	0	0	0	0	0	0	0	0
Solyc00g126440.2	LOW QUALITY:Protein prenylyltransferase superfamily protein (AHRD V3.3 --* AT5G28220.1)	0	0	0	0	0	0	0	0	0	0	0	0	0	0	0	0	0	0	0	0	0	0	0	0	0	0	0	0	0	0	0	0	0	0	0	0	0	0	0	0	0	0	0	0	0	0	0	0
Solyc00g127540.2	LOW QUALITY:Unknown protein (AHRD V3.3 )	0	0	0	0	0	0	0	0	0	0	0	0	0	0	0	0	0	0	0	0	0	0	0	0	0	0	0	0	0	0	0	0	0	0	0	0	0	0	0	0	0	0	0	0	0	0	0	0
Solyc00g127545.1	plasma membrane intrinsic protein 2-4 (AHRD V3.3 --* AT5G60660.1)	0	0	0	0	0	0	0	0	0	0	0	0	0	0	0	0	0	0	0	0	0	0	0	0	0	0	0	0	0	0	0	0	0	0	0	0	0	0	0	0	0	0	0	0	0	0	0	0
Solyc00g127550.1	Ribonucleoside-diphosphate reductase (AHRD V3.3 *-* S8DVR8_9LAMI)	0	0	0	0	0	0	0	0	0	0	0	0	0	0	0	0	0	0	0	0	0	0	0	0	0	0	0	0	0	0	0	0	0	0	0	0	0	0	0	0	0	0	0	0	0	0	0	0
Solyc00g127560.2	Ribonucleoside-diphosphate reductase (AHRD V3.3 *** A0A0K9R3S5_SPIOL)	0	0	0	0	0	0	0	0	0	0	0	0	0	0	0	0	0	0	0	0	0	0	0	0	0	0	0	0	0	0	0	0	0	0	0	0	0	0	0	0	0	0	0	0	0	0	0	0
Solyc00g127660.3	cytochrome P450, family 71, subfamily B, polypeptide 20 (AHRD V3.3 --* AT3G26180.1)	0	0	0	0	0	0	0	0	0	0	0	0	0	0	0	0	0	0	0	0	0	0	0	0	0	0	0	0	0	0	0	0	0	0	0	0	0	0	0	0	0	0	0	0	0	0	0	0
Solyc00g127670.2	membrane protein (AHRD V3.3 *** AT1G26180.1)	2.0671	1.8763	2.0088	2.051	1.6534	1.7448	1.8878	1.9134	0.3065	0.3239	0.5617	0.2484	0.3162	0.2337	0.0686	0.1994	4.1712	2.2035	2.7887	3.9302	2.787	2.4677	2.0362	3.8488	0.4431	0.3661	0.299	1.1446	0.3595	0.6259	0.3708	1.101	1.4729	2.2339	2.4944	1.3938	1.2839	2.2826	3.726	3.7302	5.0575	3.0781	3.2109	2.0721	1.6641	2.5124	1.4525	1.8735
Solyc00g127870.3	Phosphatidylinositol N-acetylglucosaminyltransferase subunit P (AHRD V3.3 *** A0A0B2SS56_GLYSO)	3.0245	3.139	3.427	3.025	2.7103	3.1593	3.6222	3.0363	0.202	0.2115	0.4823	0.3249	0.1925	0.3848	0.505	0.1372	8.0714	10.3943	13.905	10.1842	14.8301	11.4022	12.7622	8.4514	0.3313	0.3196	1.3618	1.307	2.5496	1.1284	0.2951	1.4797	2.7664	2.8846	3.4227	2.9173	2.888	2.3257	8.4474	8.3559	7.4108	10.257	19.0704	15.1628	3.2822	3.4121	2.7226	2.4022
Solyc00g128870.3	NUDIX hydrolase (AHRD V3.3 *** A0A118K334_CYNCS)	3.502	3.2113	3.0719	2.0131	3.1495	2.9683	2.9732	2.7856	0.5032	0.685	0.4947	0.3481	0.2703	0.3121	0.3792	0.242	14.0127	29.3933	27.2496	21.4605	15.5549	33.0055	30.2956	18.1083	0.1573	1.3497	1.9457	5.2924	6.6667	4.0452	3.7449	5.5662	2.6913	3.3909	4.4238	2.6263	3.293	3.5291	13.7075	14.2314	14.0992	18.4128	2.8472	25.4047	2.0339	4.4067	3.1932	2.8651
Solyc00g128875.1	LOW QUALITY:sodium hydrogen exchanger 4 (AHRD V3.3 --* AT3G06370.1)	0	0	0	0	0	0	0	0	0	0	0	0	0	0	0	0	0	0	0	0	0	0	0	0	0	0	0	0	0	0	0	0	0	0	0	0	0	0	0	0	0	0	0	0	0	0	0	0
Solyc00g129670.2	LOW QUALITY:phosphoglucomutase, putative / glucose phosphomutase (AHRD V3.3 --* AT1G70820.2)	0	0	0	0	0	0	0	0	0	0	0	0	0	0	0	0	0	0	0	0	0	0	0	0	0	0	0	0	0	0	0	0	0	0	0	0	0	0	0	0	0	0	0	0	0	0	0	0
Solyc00g129680.2	LOW QUALITY:BnaC06g11600D protein (AHRD V3.3 --* A0A078F0T4_BRANA)	0	0	0	0	0	0	0	0	0	0	0	0	0	0	0	0	0	0	0	0	0	0	0	0	0	0	0	0	0	0	0	0	0	0	0	0	0	0	0	0	0	0	0	0	0	0	0	0
Solyc00g129685.1	LOW QUALITY:basic region/leucine zipper motif 27 (AHRD V3.3 --* AT2G17770.2)	0	0	0	0	0	0	0	0	0	0	0	0	0	0	0	0	0	0	0	0	0	0	0	0	0	0	0	0	0	0	0	0	0	0	0	0	0	0	0	0	0	0	0	0	0	0	0	0
Solyc00g129880.2	LOW QUALITY:Calcium-binding EF hand family protein (AHRD V3.3 --* AT1G21630.4)	0	0	0	0	0	0	0	0	0	0	0	0	0	0	0	0	0	0	0	0	0	0	0	0	0	0	0	0	0	0	0	0	0	0	0	0	0	0	0	0	0	0	0	0	0	0	0	0
Solyc00g129980.1	LOW QUALITY:Chalcone synthase (AHRD V3.3 --* CHSY_PUEML)	0	0	0	0	0	0	0	0	0	0	0	0	0	0	0	0	0	0	0	0	0	0	0	0	0	0	0	0	0	0	0	0	0	0	0	0	0	0	0	0	0	0	0	0	0	0	0	0
Solyc00g130180.2	LOW QUALITY:Photosystem I assembly protein Ycf3 (AHRD V3.3 --* YCF3_CUSGR)	0	0	0	0	0	0	0	0	0	0	0	0	0	0	0	0	0	0	0	0	0	0	0	0	0	0	0	0	0	0	0	0	0	0	0	0	0	0	0	0	0	0	0	0	0	0	0	0
Solyc00g130190.1	LOW QUALITY:nicotinate phosphoribosyltransferase 2 (AHRD V3.3 --* AT2G23420.2)	0	0	0	0	0	0	0	0	0	0	0	0	0	0	0	0	0	0	0	0	0	0	0	0	0	0	0	0	0	0	0	0	0	0	0	0	0	0	0	0	0	0	0	0	0	0	0	0
Solyc00g130290.1	LOW QUALITY:G-type lectin S-receptor-like serine/threonine-protein kinase LECRK4 (AHRD V3.3 --* LERK4_ORYSI)	0	0	0	0	0	0	0	0	0	0	0	0	0	0	0	0	0	0	0	0	0	0	0	0	0	0	0	0	0	0	0	0	0	0	0	0	0	0	0	0	0	0	0	0	0	0	0	0
Solyc00g130690.1	LOW QUALITY:Very-long-chain (3R)-3-hydroxyacyl-CoA dehydratase (AHRD V3.3 --* A0A0B0NJ37_GOSAR)	0	0	0	0	0	0	0	0	0	0	0	0	0	0	0	0	0	0	0	0	0	0	0	0	0	0	0	0	0	0	0	0	0	0	0	0	0	0	0	0	0	0	0	0	0	0	0	0
Solyc00g130700.2	LOW QUALITY:phospholipase D alpha 1 (AHRD V3.3 --* AT3G15730.1)	0	0	0	0	0	0	0	0	0	0	0	0	0	0	0	0	0	0	0	0	0	0	0	0	0	0	0	0	0	0	0	0	0	0	0	0	0	0	0	0	0	0	0	0	0	0	0	0
Solyc00g130800.2	LOW QUALITY:Metacaspase-2 (AHRD V3.3 --* A0A1D1YS62_9ARAE),Pfam:PF00656	0	0	0	0	0	0	0	0	0	0	0	0	0	0	0	0	0	0	0	0	0	0	0	0	0	0	0	0	0	0	0	0	0	0	0	0	0	0	0	0	0	0	0	0	0	0	0	0
Solyc00g130810.1	LOW QUALITY:Structural maintenance of chromosomes (SMC) family protein (AHRD V3.3 --* AT2G27170.4)	0	0	0	0	0	0	0	0	0	0	0	0	0	0	0	0	0	0	0	0	0	0	0	0	0	0	0	0	0	0	0	0	0	0	0	0	0	0	0	0	0	0	0	0	0	0	0	0
Solyc00g131610.2	Dirigent protein (AHRD V3.3 *** M1DVK6_SOLTU)	0	0	0	0	0	0	0	0	0	0	0	0	0	0	0	0	0	0	0.4526	0.1489	0.1372	0.1466	0.3045	0.9031	0	0	0.2503	0.1489	0.1372	0.1466	0.3045	0.3031	0	0	0	0	0	0	0	0	0	0.4117	0	0	0	0	0	0
Solyc00g133110.2	Transposon protein, putative, Mutator sub-class (AHRD V3.3 *-* Q7XE42_ORYSJ)	0.0078	0	0	0	0	0	0	0	0.0078	0	0	0	0	0	0	0	0.0112	0.0386	0.0259	0	0	0.0126	0.027	0	0.0112	0.0386	0.0259	0	0	0.0126	0.027	0	0	0.0235	0	0	0	0	0.0336	0	0	0	0	0	0	0	0	0
Solyc00g133710.2	LOW QUALITY:calmodulin-binding transcription activator (AHRD V3.3 --* AT3G16940.3)	0	0	0	0	0.0587	0	0	0	0	0	0	0	0.0587	0	0	0	0	0	0	0	0	0	0	0	0	0	0	0	0	0	0	0	0	0	0	0.1762	0	0	0	0	0	0	0	0	0	0	0	0
Solyc00g133720.2	Lon protease homolog, mitochondrial (AHRD V3.3 --* LONM_ORYSI)	0	0	0	0	0	0	0	0	0	0	0	0	0	0	0	0	0	0	0	0	0	0	0	0	0	0	0	0	0	0	0	0	0	0	0	0	0	0	0	0	0	0	0	0	0	0	0	0
Solyc00g134620.2	LOW QUALITY:HXXXD-type acyl-transferase family protein, putative (AHRD V3.3 *-* A0A061G9X2_THECC)	0	0	0	0	0	0	0	0	0	0	0	0	0	0	0	0	0	0	0	0	0	0	0	0	0	0	0	0	0	0	0	0	0	0	0	0	0	0	0	0	0	0	0	0	0	0	0	0
Solyc00g134820.1	LOW QUALITY:ZIP metal ion transporter family (AHRD V3.3 --* AT3G08650.1)	0	0	0	0	0	0	0	0	0	0	0	0	0	0	0	0	0	0	0	0	0	0	0	0	0	0	0	0	0	0	0	0	0	0	0	0	0	0	0	0	0	0	0	0	0	0	0	0
Solyc00g134830.1	LOW QUALITY:Dephospho-CoA kinase, putative (AHRD V3.3 *-* B9TDH0_RICCO)	0	0	0	0	0	0	0.0305	0	0	0	0	0	0	0	0.0305	0	0	0.0505	0.058	0	0	0	0.0506	0	0	0.0505	0.058	0	0	0	0.0506	0	0	0	0	0	0	0	0	0	0	0	0	0	0	0	0	0
Solyc00g134840.1	LOW QUALITY:Delta 1-pyrroline-5-carboxylate synthase (AHRD V3.3 --* W8TLX0_CALPC)	0	0	0	0	0	0	0	0	0	0	0	0	0	0	0	0	0	0	0	0	0	0	0	0	0	0	0	0	0	0	0	0	0	0	0	0	0	0	0	0	0	0	0	0	0	0	0	0
Solyc00g135040.2	LOW QUALITY:alpha-1,3-mannosyl-glycoprotein beta-1,2-N-acetylglucosaminyltransferase (AHRD V3.3 --* AT4G38240.2)	0	0	0	0	0	0	0	0	0	0	0	0	0	0	0	0	0	0	0	0	0	0	0	0	0	0	0	0	0	0	0	0	0	0	0	0	0	0	0	0	0	0	0	0	0	0	0	0
Solyc00g135050.2	LOW QUALITY:HTH-type transcriptional regulator ptxR, putative (AHRD V3.3 *** B9TER2_RICCO)	0	0	0	0	0	0	0	0	0	0	0	0	0	0	0	0	0	0	0	0	0	0	0	0	0	0	0	0	0	0	0	0	0	0	0	0	0	0	0	0	0	0	0	0	0	0	0	0
Solyc00g135060.1	LOW QUALITY:Quinone-oxidoreductase-like protein (AHRD V3.3 *** A0A072U099_MEDTR)	0	0	0	0	0	0	0	0	0	0	0	0	0	0	0	0	0	0	0	0	0	0	0	0	0	0	0	0	0	0	0	0	0	0	0	0	0	0	0	0	0	0	0	0	0	0	0	0
Solyc00g135260.2	LOW QUALITY:HXXXD-type acyl-transferase family protein (AHRD V3.3 *** AT1G32910.1)	0	0	0	0	0	0	0	0	0	0	0	0	0	0	0	0	0	0	0	0	0	0	0	0	0	0	0	0	0	0	0	0	0	0	0	0	0	0	0	0	0	0	0	0	0	0	0	0
Solyc00g136260.1	RING/U-box superfamily protein (AHRD V3.3 *** A0A061FKT7_THECC)	16.9656	18.6713	19.3552	19.9442	23.7705	22.6861	19.4574	18.6386	1.4506	0.3178	5.2156	1.3059	2.8831	0.9561	1.3744	0.5071	18.2184	26.475	19.363	22.4618	49.0605	28.4619	23.8707	17.7673	3.3091	4.2728	0.7556	2.3103	16.8377	4.6722	2.544	1.2925	14.4431	19.4681	16.9856	25.4391	18.1563	27.7163	12.6034	17.992	24.0599	32.3922	82.7353	32.054	18.1038	18.7074	19.2027	24.1088
Solyc00g136560.3	Alkyl transferase (AHRD V3.3 *** K7X479_SOLLC)	0.9108	1.0357	1.388	1.4108	0.8988	2.1317	1.4944	1.1673	0.2472	0.1163	0.1246	0.2152	0.1417	0.5927	0.2868	0.2587	2.7881	3.4591	3.0047	2.7421	1.6735	1.5055	1.6665	2.034	1.2738	1.1214	0.6341	0.111	0.9719	0.5216	0.5215	1.1181	1.2086	0.4201	1.1037	1.1795	0.7243	0.7924	1.8017	1.2471	5.3156	1.6538	0	3.3666	1.2179	1.0697	0.8195	3.3087
Solyc00g136565.1	2-oxoglutarate-dependent dioxygenase-related family protein (AHRD V3.3 *** B9GL08_POPTR)	0.4891	0.3816	0.6746	0.3536	0.3615	0.6271	0.5401	0.4007	0.1408	0.1094	0.3494	0.0728	0.0963	0.1657	0.1519	0.1688	12.4074	16.8747	23.3798	10.8041	14.5702	20.9682	14.4839	9.4388	2.6726	4.1281	4.3391	3.8436	3.5616	8.955	4.3362	1.9634	0.4166	0.2896	0.7609	0.3162	0.2219	0.5463	11.5935	8.2394	17.3894	18.6989	17.5327	7.4789	0.1866	0.3933	0.5649	0.6759
Solyc00g139760.2	LOW QUALITY:phospholipid:diacylglycerol acyltransferase (AHRD V3.3 --* AT5G13640.1)	0	0	0	0	0	0	0	0	0	0	0	0	0	0	0	0	0.0234	0	0	0	0	0	0	0	0.0234	0	0	0	0	0	0	0	0	0	0	0	0	0	0	0	0.0703	0	0	0	0	0	0	0
Solyc00g140060.3	Tripeptidyl-peptidase 2 (AHRD V3.3 *-* W9SA17_9ROSA)	18.4788	18.4519	21.025	18.1744	18.3705	18.6888	20.0787	18.5458	0.8754	1.1068	3.9484	1.4475	1.7184	0.3932	0.2558	0.3264	52.0581	60.872	63.4209	59.0119	69.107	60.2613	60.1621	55.8804	1.9285	3.9681	0.3834	3.6392	11.9921	2.9887	2.1817	5.7355	18.3531	17.0294	20.0539	19.1563	15.0801	20.8753	49.8818	50.3886	55.9041	59.2237	92.974	55.1232	16.5643	20.3969	18.3946	19.1746
Solyc00g141360.1	LOW QUALITY:Disease resistance protein (AHRD V3.3 *-* Q9SBC3_SOLLC)	0	0.101	0	0.1162	0.0526	0.1999	0	0	0	0.0518	0	0.1162	0.0526	0.1478	0	0	0.8158	1.2351	0.9334	0.372	0.3884	1.3757	1.0381	0.0912	0.3464	0.384	0.667	0.2563	0.267	1.0978	0.4827	0.0912	0	0	0	0.1577	0	0	1.445	0.25	0.7523	0.2653	0	0.9	0	0.1716	0.1314	0
Solyc00g141560.2	Replication protein A 70 kDa DNA-binding subunit (AHRD V3.3 --* A0A151SPC9_CAJCA)	0	0	0	0	0	0	0	0	0	0	0	0	0	0	0	0	0	0	0	0	0	0	0	0	0	0	0	0	0	0	0	0	0	0	0	0	0	0	0	0	0	0	0	0	0	0	0	0
Solyc00g142160.1	Mitovirus RNA-dependent RNA polymerase (AHRD V3.3 --* ATMG01110.1)	5.6004	5.426	7.2486	6.9303	6.6154	4.4764	6.395	6.5878	1.2443	2.6273	1.5809	0.8222	0.3366	0.7533	1.4221	1.1639	60.5715	56.9985	71.5614	67.112	69.2423	58.3836	58.9683	60.2163	3.9346	11.606	4.2898	11.1198	8.8461	13.2145	8.6368	13.2417	5.0118	3.8007	7.9886	6.6694	6.0072	7.1695	65.883	52.8874	62.9441	58.354	86.763	62.6099	2.2956	10.6461	3.3362	5.8206
Solyc00g142170.3	Mitovirus RNA-dependent RNA polymerase (AHRD V3.3 *** ATMG01110.1)	10.4648	11.0323	12.3399	7.9571	9.3175	7.3493	9.4092	9.9017	1.8364	3.1263	4.6365	1.1541	1.7212	0.19	0.702	0.706	89.4784	82.7185	103.91	99.334	83.8902	85.5669	84.1289	85.1102	3.7487	10.7271	15.2358	19.6089	6.1604	19.5301	3.533	24.2817	7.4777	10.1075	13.8092	8.7838	6.6392	12.5295	88.7657	83.3712	96.2982	94.5899	73.2499	83.8308	8.791	17.2079	7.0979	7.2026
Solyc00g143770.2	ABC transporter family protein (AHRD V3.3 --* AT1G54350.1)	1.7929	1.7453	2.0044	1.5339	1.7085	1.563	1.4618	1.6324	0.1016	0.2034	0.243	0.0828	0.1696	0.1646	0.1403	0.1401	4.7973	5.0125	5.3929	5.7577	7.1286	5.02	4.1681	5.0595	0.7621	0.6576	0.6494	0.3574	2.7881	0.1923	0.283	0.1183	1.5972	1.8439	1.9378	1.67	1.4358	2.0196	4.847	6.0917	3.4532	3.8402	12.6729	4.8726	2.0118	1.8781	1.3459	1.8218
Solyc00g143777.1	serine/threonine-protein phosphatase 7 long form-like protein (AHRD V3.3 *-* AT1G48120.1)	0	0	0	0	0	0	0	0	0	0	0	0	0	0	0	0	0	0	0	0	0	0	0	0	0	0	0	0	0	0	0	0	0	0	0	0	0	0	0	0	0	0	0	0	0	0	0	0
Solyc00g144470.1	Serine/threonine protein phosphatase 7 long form isogeny (AHRD V3.3 *-* A0A151SE46_CAJCA)	0	0	0	0	0	0	0	0	0	0	0	0	0	0	0	0	0	0	0	0	0	0	0	0	0	0	0	0	0	0	0	0	0	0	0	0	0	0	0	0	0	0	0	0	0	0	0	0
Solyc00g145170.2	Proteinase inhibitor II (AHRD V3.3 *** Q3S493_SOLTU)	0	0	0	0	0	0.0439	0	0	0	0	0	0	0	0.0439	0	0	0	0	0	0	0	0	0	0	0	0	0	0	0	0	0	0	0	0	0	0	0	0	0	0	0	0	0	0	0	0	0	0.1318
Solyc00g147570.3	villin 2 (AHRD V3.3 *-* AT2G41740.2)	0.0184	0.0137	0	0	0.0164	0	0.0174	0	0.0184	0.0137	0	0	0.0164	0	0.0174	0	0.1022	0.2016	0.2344	0.0263	0.1103	0.2561	0.1209	0.0273	0.0511	0.2016	0.1265	0.0263	0.1103	0.1306	0.1209	0.0273	0	0	0.0552	0.0492	0	0	0.1503	0	0.1565	0.331	0	0	0	0	0.041	0
Solyc00g147577.1	Phosphate transporter PHO1-like protein (AHRD V3.3 *-* A0A0B0PBG6_GOSAR)	0.0214	0.0218	0.0219	0.0413	0	0	0	0.0193	0.0214	0.0218	0.0219	0.0413	0	0	0	0.0193	0.6323	1.2319	1.2943	0.938	1.3987	1.3128	0.8389	0.6381	0.225	0.3223	0.2016	0.4524	0.391	0.5114	0.2661	0.2631	0	0.0642	0	0	0	0	0.2753	1.0481	0.5734	1.112	0.9118	2.1722	0	0.0654	0	0
Solyc00g153680.1	Protein kinase (AHRD V3.3 *-* Q9FDV6_FAGSY)	0	0	0	0.0861	0.0187	0	0	0	0	0	0	0.0599	0.0187	0	0	0	0	0	0.1073	0	0.0578	0.0529	0	0	0	0	0.1073	0	0.0578	0.0529	0	0	0	0	0	0	0.056	0	0	0	0	0	0	0.1734	0	0	0	0
Solyc00g153980.1	LOW QUALITY:jacalin-related lectin 22 (AHRD V3.3 --* AT2G39310.4)	10.6	8.2211	8.2952	5.4558	7.8747	6.544	9.5716	7.4389	1.3419	1.7774	2.2202	0.7555	1.9954	0.9277	3.197	1.7596	60.3095	71.7834	71.833	68.3367	39.6271	84.7265	62.1799	48.1783	10.0862	2.0247	10.7935	12.9491	19.8357	26.0287	5.6808	13.2969	9.5134	9.0181	13.2685	10.9719	4.1465	8.5057	69.6207	40.1564	71.1515	61.0643	0	57.8171	8.715	11.0228	4.9255	7.8919
Solyc00g154480.2	Terpene synthase (AHRD V3.3 *** G5CV48_SOLLC)	0.0281	0	0.03	0.0566	0.0549	0.1121	0	0.0495	0.0281	0	0.03	0.0566	0.0549	0.0312	0	0.0249	0	0	0	0	0	0.0478	0	0	0	0	0	0	0	0.0478	0	0	0.0843	0	0	0.1646	0	0	0	0	0	0	0	0	0	0	0	0.0769
Solyc00g154980.1	Ethylene insensitive 3 family protein (AHRD V3.3 *** AT5G10120.1),Pfam:PF04873	0	0.0324	0.0343	0.0324	0	0	0	0	0	0.0324	0.0343	0.0324	0	0	0	0	0	0.0515	0.2532	0.1649	0	0.1128	0.0579	0.0466	0	0.0515	0.2532	0.0995	0	0.1128	0.0579	0.0466	0	0	0	0	0	0	0	0	0	0	0	0	0.0972	0	0	0
Solyc00g156980.3	Glucose-methanol-choline (GMC) oxidoreductase family protein (AHRD V3.3 *-* AT1G72970.2)	18.4932	13.9542	17.4349	16.561	13.6165	17.099	19.9495	19.07	1.1367	0.9738	1.3809	2.6728	1.176	3.0198	1.9333	1.0037	23.0256	10.5955	11.8747	22.7589	8.2242	13.0826	7.9432	17.4072	1.1373	4.0182	4.3702	8.5745	5.7457	5.6095	3.3346	7.3905	16.9663	20.7153	17.7979	14.4343	11.2978	15.1173	20.7526	24.239	24.0851	19.2869	0	5.3857	15.197	14.6316	12.0341	11.6445
Solyc00g157080.2	F-box and associated interaction domains-containing protein (AHRD V3.3 --* AT5G38810.2)	0	0	0	0	0	0	0	0	0	0	0	0	0	0	0	0	0	0	0	0	0	0	0	0	0	0	0	0	0	0	0	0	0	0	0	0	0	0	0	0	0	0	0	0	0	0	0	0
Solyc00g157083.1	Protein kinase family protein (AHRD V3.3 *-* F4KI00_ARATH)	0	0	0	0	0	0	0	0	0	0	0	0	0	0	0	0	0	0	0	0	0	0	0	0	0	0	0	0	0	0	0	0	0	0	0	0	0	0	0	0	0	0	0	0	0	0	0	0
Solyc00g157087.1	Proteinase inhibitor II (AHRD V3.3 *-* B3F0C1_TOBAC)	0.093	0	0	0	0	0	0	0	0.0465	0	0	0	0	0	0	0	3.0873	0.9383	3.3145	0.8163	1.7853	1.4731	0.313	0.1336	1.7969	0.5184	2.5458	0.54	1.7853	0.7485	0.313	0.0671	0	0.136	0.143	0	0	0	6.2239	0	3.0379	5.3558	0	0	0	0	0	0
Solyc00g160780.2	LOW QUALITY:BnaA03g08910D protein (AHRD V3.3 --* A0A078DNF4_BRANA)	5.4643	3.6203	6.5928	3.1904	4.2429	4.4299	5.7515	5.6645	0.9964	0.7346	1.0332	0.7099	0.3374	0.359	0.9008	0.1845	14.1458	5.4765	5.5325	7.4206	4.2951	5.0092	3.5904	8.0284	0.8515	1.8502	1.8931	2.9389	3.2821	1.8219	1.7848	3.4725	3.9763	7.3562	5.0603	3.6301	4.3049	4.7937	12.8114	13.8967	15.7294	10.7416	0	2.1438	2.5851	5.0407	3.2352	4.4478
Solyc00g160785.1	PLAC8 family protein (AHRD V3.3 --* AT2G17780.9)	0	0	0	0	0	0	0	0	0	0	0	0	0	0	0	0	0	0	0	0	0	0	0	0	0	0	0	0	0	0	0	0	0	0	0	0	0	0	0	0	0	0	0	0	0	0	0	0
Solyc00g164580.1	LOW QUALITY:phospholipase-like protein (PEARLI 4) family protein (AHRD V3.3 --* AT2G20950.9)	0.9539	0.6778	1.1281	0.8017	0.8199	0.8648	1.1167	0.502	0.1728	0.3092	0.401	0.3406	0.2857	0.1374	0.3645	0.0163	6.8252	4.751	6.9472	9.0333	3.8157	9.7372	7.8766	7.214	0.6239	0.6907	1.0741	1.7527	1.9695	5.0291	0.6126	1.7864	1.2505	0.652	0.9592	0.7322	0.3747	1.3528	6.7109	5.8062	7.9584	6.5706	0	4.8765	0.126	1.1953	0.7122	0.6846
Solyc00g164680.2	ABC transporter G family member (AHRD V3.3 *-* A0A0K9NWI5_ZOSMR)	4.4301	3.9512	4.5079	4.1174	4.1512	4.6685	4.1616	4.1722	0.3993	0.365	0.5618	0.086	0.0877	0.3608	0.1989	0.2979	7.1793	9.2187	6.2556	7.949	4.5183	8.0849	7.1641	8.1465	0.6164	0.9979	0.5573	0.2985	1.3368	0.8104	0.8569	0.2201	4.2657	5.1892	3.8355	4.3229	4.0969	4.0339	8.3156	7.0252	6.197	6.0165	1.8514	5.6871	4.1331	4.4725	3.2481	4.0422
Solyc00g165190.1	LOW QUALITY:Pre-mRNA-processing-splicing factor (AHRD V3.3 --* AT1G80070.1)	0	0	0	0	0	0	0	0	0	0	0	0	0	0	0	0	0	0	0	0	0	0	0	0	0	0	0	0	0	0	0	0	0	0	0	0	0	0	0	0	0	0	0	0	0	0	0	0
Solyc00g165195.1	UDP-glucose pyrophosphorylase 2 (AHRD V3.3 --* AT5G17310.6)	0	0	0	0	0	0	0	0	0	0	0	0	0	0	0	0	0	0	0	0	0	0	0	0	0	0	0	0	0	0	0	0	0	0	0	0	0	0	0	0	0	0	0	0	0	0	0	0
Solyc00g167290.1	LOW QUALITY:Single-stranded-DNA-specific exonuclease recJ, putative (AHRD V3.3 *** B9TGS8_RICCO)	0	0	0	0	0	0	0	0	0	0	0	0	0	0	0	0	0	0	0	0	0	0	0	0	0	0	0	0	0	0	0	0	0	0	0	0	0	0	0	0	0	0	0	0	0	0	0	0
Solyc00g167300.2	LOW QUALITY:Auxin-responsive GH3 family protein (AHRD V3.3 *** AT4G37390.1)	0	0	0	0	0	0	0	0	0	0	0	0	0	0	0	0	0	0	0	0	0.0885	0	0	0	0	0	0	0	0.0885	0	0	0	0	0	0	0	0	0	0	0	0	0	0	0.2656	0	0	0	0
Solyc00g167800.1	LOW QUALITY:NADPH-dependent codeinone reductase 1-1 (AHRD V3.3 --* COR11_PAPSO)	0	0	0	0	0	0	0	0	0	0	0	0	0	0	0	0	0	0	0	0	0	0	0	0	0	0	0	0	0	0	0	0	0	0	0	0	0	0	0	0	0	0	0	0	0	0	0	0
Solyc00g170200.1	LOW QUALITY:Sigma factor sigB regulation protein rsbQ (AHRD V3.3 *** A0A0B2Q4V2_GLYSO)	2.5664	0.834	1.509	0.7802	1.4169	1.2719	0.695	0.9922	1.4227	0.2411	0.5984	0.2223	0.3086	0.0695	0.14	0.2291	13.3677	41.166	39.5263	34.2262	22.1536	48.5963	47.6198	37.4502	3.9608	9.9416	5.8807	12.4507	11.6033	15.2098	8.2126	22.1476	0.7542	1.5729	5.3722	1.104	2.034	1.1126	5.6216	18.6768	15.8048	27.2452	0	39.2157	0.38	1.2016	0.9204	1.3764
Solyc00g170210.3	SGNH hydrolase-type esterase superfamily protein (AHRD V3.3 --* AT5G37690.2)	2.9825	3.0384	2.8093	3.2458	2.7826	2.6969	3.1809	2.9318	0.3838	0.5759	0.4132	0.2359	0.4419	0.3138	0.3755	0.3347	4.9395	6.8728	7.6747	5.5847	5.6696	6.9656	7.1081	6.0143	0.3629	0.213	0.5547	1.2314	0.6911	0.1216	1.0885	0.7943	2.8949	2.3659	3.6868	3.6649	2.2976	2.3854	5.4819	5.0859	4.2507	6.1666	4.3042	6.5381	4.1786	2.3268	2.6099	3.2128
Solyc00g170510.2	Pectinesterase (AHRD V3.3 *** K4BAQ1_SOLLC)	0	0	0	0	0	0	0	0	0	0	0	0	0	0	0	0	0	0	0	0	0	0	0	0.032	0	0	0	0	0	0	0	0.032	0	0	0	0	0	0	0	0	0	0	0	0	0	0	0	0
Solyc00g171710.2	F-box family protein (AHRD V3.3 *** B9GK04_POPTR)	0.0203	0	0.0192	0.0205	0	0.0185	0	0	0.0203	0	0.0192	0.0205	0	0.0185	0	0	0.0606	0	0.04	0.0998	0.0377	0	0	0.0883	0.0606	0	0.04	0.0044	0.0377	0	0	0.0883	0.061	0	0	0	0	0	0.1818	0	0	0	0	0.1132	0	0	0	0.0556
Solyc00g171810.3	ATP synthase subunit a (AHRD V3.3 *** A0A075VV97_CAPAN)	1185.85	1090.32	1229.59	1117.23	1121.51	1175.59	1209.41	1131.79	60.4852	109.724	122.571	81.5834	64.4988	40.9925	12.7313	18.7944	3616.13	6156.3	5755.47	4721.66	5998.3	6012.42	6319.91	4569.49	123.017	398.206	149.235	913.025	303.107	388.511	293.849	1090.13	1108.35	1144.17	1305.04	1242.05	1021.45	1101.02	3404.65	3612.97	3830.76	5501.4	6547.48	5946.02	1023.81	1304.68	942.465	1257.55
Solyc00g172410.2	Nucleic acid-binding, OB-fold (AHRD V3.3 *** A0A103XXH6_CYNCS)	0	0	0	0	0	0	0	0	0	0	0	0	0	0	0	0	0.0949	0.0649	0.0356	0.0646	0.0339	0.2442	0.1123	0.0299	0.0555	0.0649	0.0356	0.0646	0.0339	0.1516	0.0651	0.0299	0	0	0	0	0	0	0.0923	0	0.1923	0.1017	0	0	0	0	0	0
Solyc00g173430.2	LOW QUALITY:Poly(RC)-binding protein, putative (AHRD V3.3 *-* B9SPR0_RICCO)	0	0.0853	0	0	0	0	0	0	0	0.0853	0	0	0	0	0	0	0.1564	0.5245	0.723	0	0	0	0	0	0.1564	0.3118	0.723	0	0	0	0	0	0	0	0	0	0	0	0.4691	0	0	0	0	0	0	0	0.256	0
Solyc00g174330.3	Pathogenesis-related protein 1 (AHRD V3.3 *-* Q75QH2_CAPCH)	0	0	0	0	0	0	0	0	0	0	0	0	0	0	0	0	0	0	0	0	0	0	0	0	0	0	0	0	0	0	0	0	0	0	0	0	0	0	0	0	0	0	0	0	0	0	0	0
Solyc00g174340.2	Pathogenesis-related protein 1 (AHRD V3.3 *** Q75QH2_CAPCH)	0	0	0	0	0	0.0225	0	0	0	0	0	0	0	0.0225	0	0	0	0.0782	0.4742	0.0385	2.0215	0.0864	0.3546	0.08	0	0.0391	0.3448	0.0385	1.9611	0.0864	0.3546	0.08	0	0	0	0	0	0	0	0	0	0.1214	5.9431	0	0	0	0	0.0674
Solyc00g174345.1	Soluble starch synthase 1, chloroplastic/amyloplastic (AHRD V3.3 --* SSY1_ORYSJ)	0	0	0	0	0	0.0062	0	0	0	0	0	0	0	0.0062	0	0	0	0	0	0	0	0.0116	0	0	0	0	0	0	0	0.0116	0	0	0	0	0	0	0	0	0	0	0	0	0	0	0	0	0	0.0187
Solyc00g178340.2	SlBCAT5	0.0467	0	0	0	0	0	0	0	0.0467	0	0	0	0	0	0	0	0.4523	1.5014	0.9265	0.3998	0.3165	0.5875	1.1367	0.4932	0.1653	0.8927	0.2205	0.2309	0.3165	0.1547	0.6106	0.2521	0	0	0.1401	0	0	0	0.7622	0.1978	0.3968	0	0	0.9494	0	0	0	0
Solyc00g179240.2	MADS-box transcription factor (AHRD V3.3 *-* Q1EMR8_PLAMJ)	0.1004	0.1993	1.0155	0.5774	0.0577	0.1542	0.6908	0.5805	0.1004	0.0998	0.4173	0.0277	0.0577	0.0793	0.2405	0.0746	1.0267	4.5467	3.7072	3.3511	11.8351	4.9506	4.0875	2.2809	0.533	1.5116	1.3404	1.2244	5.4699	0.3008	2.0465	1.1753	0	0.3012	0	0	0.1731	0	1.2919	1.7883	0	8.0633	22.6143	4.8277	0.2911	0.3068	0	0.2636
Solyc00g180440.2	50S ribosomal protein L20, chloroplastic (AHRD V3.3 *** A0A0A1IRS6_9LAMI)	177.81	138.839	173.836	167.426	126.518	141.713	154.857	170.741	21.8929	22.5369	28.2647	7.2108	6.028	9.299	5.0374	9.5464	262.311	104.38	94.0717	194.556	105.171	111.798	76.7521	216.27	11.3812	28.6317	17.7779	63.9105	38.4125	23.809	15.4447	75.1881	139.475	178.655	215.3	120.91	120.079	138.564	258.054	283.805	245.075	181.355	75.6507	58.506	131.985	180.847	103.685	139.548
Solyc00g180840.2	Transposon Ty3-I Gag-Pol polyprotein (AHRD V3.3 *-* A0A151SX41_CAJCA)	0	0	0	0	0	0.0207	0	0	0	0	0	0	0	0.0207	0	0	0	0	0	0	0.038	0	0	0	0	0	0	0	0.038	0	0	0	0	0	0	0	0	0	0	0	0	0	0	0.1141	0	0	0	0
Solyc00g181240.1	LOW QUALITY:Polygalacturonase inhibitor 1 (AHRD V3.3 --* PGIP1_ARATH)	2.0203	2.6122	3.8364	1.0339	1.862	1.8343	2.4119	1.2036	1.0516	0.4298	2.6513	0.801	0.5374	0.1876	0.894	0.5349	24.6201	23.5052	28.7569	28.0457	8.5276	26.1315	18.7316	21.0735	4.2552	5.5793	9.3333	9.9719	4.4477	11.7749	5.1921	6.3425	0	2.5241	3.5369	0.7874	2.4178	2.3807	30.071	16.2346	27.5546	10.5992	0	14.9836	2.4392	3.4279	1.9694	2.2089
Solyc00g181250.2	LOW QUALITY:P-loop containing nucleoside triphosphate hydrolases superfamily protein (AHRD V3.3 --* AT4G09940.2)	2.6315	2.5217	2.6231	2.9078	2.6328	2.0911	2.4452	2.9123	0.1869	0.8447	0.7393	0.6308	0.5557	0.289	0.4065	0.7154	25.6995	24.4961	28.9776	29.8885	20.2298	31.8047	23.0208	24.6781	1.7648	5.3484	5.5393	7.9448	1.1048	13.3593	3.9731	9.8991	2.3958	2.4981	3.0005	1.837	2.3588	3.7026	22.1941	27.8098	27.0946	18.2644	22.0871	20.338	3.2764	3.4533	0.8354	2.4985
Solyc00g183050.2	Vacuolar sorting-associated protein 27 (AHRD V3.3 *-* A0A0B0NUH7_GOSAR)	6.0625	6.7845	3.4418	6.9409	11.7705	6.4581	6.9183	8.0862	1.0999	1.2735	0.3393	1.1832	1.0843	0.8155	0.9508	2.83	20.9563	42.0031	43.9371	32.3122	80.9239	47.0237	44.8305	28.0267	1.1289	9.3679	6.4943	6.2566	40.7533	4.9328	5.7586	5.3014	7.4706	3.8949	6.8222	13.3656	9.7006	12.2453	20.4172	23.1246	19.3271	26.5779	160.703	55.4911	5.0186	9.2569	6.0781	7.9531
Solyc00g183055.1	LOW QUALITY:Unknown protein (AHRD V3.3 )	0	0	0	0	0	0	0	0	0	0	0	0	0	0	0	0	0	0	0	0	0	0	0	0	0	0	0	0	0	0	0	0	0	0	0	0	0	0	0	0	0	0	0	0	0	0	0	0
Solyc00g183550.2	LOW QUALITY:Heat shock protein DnaJ with tetratricopeptide repeat-containing protein (AHRD V3.3 --* AT2G41520.2)	0	0	0	0	0	0	0	0	0	0	0	0	0	0	0	0	0	0	0	0	0	0	0	0	0	0	0	0	0	0	0	0	0	0	0	0	0	0	0	0	0	0	0	0	0	0	0	0
Solyc00g183555.1	LOW QUALITY:DNA-directed RNA polymerase subunit beta'' (AHRD V3.3 --* RPOC2_ORYNI)	0	0	0	0	0	0	0	0	0	0	0	0	0	0	0	0	0	0	0	0	0	0	0	0	0	0	0	0	0	0	0	0	0	0	0	0	0	0	0	0	0	0	0	0	0	0	0	0
Solyc00g184350.3	nuclear pore complex protein-like protein (AHRD V3.3 *-* AT5G05680.1)	3.543	3.567	3.4591	3.45	3.3817	3.3105	3.8615	3.4429	0.3634	0.6352	0.3758	0.0273	0.4579	0.1773	0.1244	0.4027	12.7171	19.3258	20.7674	15.7371	16.077	22.2002	21.8899	15.4974	1.6322	1.0734	2.3987	1.4465	3.1399	1.2668	2.0147	1.4469	2.8383	3.7413	4.0493	3.5015	2.5355	4.1081	11.4161	10.7749	15.9604	20.9282	10.198	17.1048	2.8601	4.8346	3.0064	3.665
Solyc00g184357.1	histone-lysine N-methyltransferase SUVR5 (AHRD V3.3 --* AT2G23740.6)	0	0	0	0	0	0	0	0	0	0	0	0	0	0	0	0	0	0.035	0	0	0	0	0	0	0	0.035	0	0	0	0	0	0	0	0	0	0	0	0	0	0	0	0	0	0	0	0	0	0
Solyc00g185750.1	Dual specificity protein phosphatase, putative (AHRD V3.3 *** B9S842_RICCO)	0	0	0	0	0	0	0	0	0	0	0	0	0	0	0	0	0	0	0	0	0	0	0	0	0	0	0	0	0	0	0	0	0	0	0	0	0	0	0	0	0	0	0	0	0	0	0	0
Solyc00g185850.1	LOW QUALITY:Histone-lysine N-methyltransferase, H3 lysine-9 specific SUVH6 (AHRD V3.3 *-* A0A0B2S7H0_GLYSO)	0	0	0	0	0	0	0	0	0	0	0	0	0	0	0	0	0	0	0	0	0	0	0	0	0	0	0	0	0	0	0	0	0	0	0	0	0	0	0	0	0	0	0	0	0	0	0	0
Solyc00g187050.3	leucine aminopeptidase 2	0	0	0	0	0	0	0	0	0	0	0	0	0	0	0	0	0	0	0	0	0	0	0	0	0	0	0	0	0	0	0	0	0	0	0	0	0	0	0	0	0	0	0	0	0	0	0	0
Solyc00g188750.1	LOW QUALITY:ternary complex factor MIP1 leucine-zipper protein (Protein of unknown function, DUF547) (AHRD V3.3 --* AT2G39690.8)	0	0	0	0	0	0	0	0	0	0	0	0	0	0	0	0	0	0	0	0	0	0	0	0	0	0	0	0	0	0	0	0	0	0	0	0	0	0	0	0	0	0	0	0	0	0	0	0
Solyc00g188850.3	Protein O-glucosyltransferase 1 (AHRD V3.3 *** A0A0B2R562_GLYSO)	0.2274	0.3324	0.0962	0.1272	0.3124	0.1705	0.0453	0.1555	0.1178	0.0346	0.0482	0.0697	0.125	0.0857	0.0453	0.0782	0	0	0.0755	0	0.0813	0	0.0798	0	0	0	0.0755	0	0.0813	0	0.0798	0	0.3943	0	0.288	0.2565	0.5513	0.1293	0	0	0	0	0	0.244	0.3973	0.2792	0.3208	0.2398
Solyc00g188853.1	Plant neutral invertase family protein (AHRD V3.3 --* AT3G06500.1)	0	0	0	0	0	0	0	0	0	0	0	0	0	0	0	0	0	0	0	0	0	0	0	0	0	0	0	0	0	0	0	0	0	0	0	0	0	0	0	0	0	0	0	0	0	0	0	0
Solyc00g188855.1	DNA-directed RNA polymerase subunit beta (AHRD V3.3 --* RPOB_CRUWA)	0	0	0	0	0	0	0	0	0	0	0	0	0	0	0	0	0	0	0	0	0	0	0	0	0	0	0	0	0	0	0	0	0	0	0	0	0	0	0	0	0	0	0	0	0	0	0	0
Solyc00g188857.1	Auxin response factor (AHRD V3.3 *-* E0AD21_SOLLC)	3.5577	5.4182	4.185	3.7124	5.8685	3.5684	4.0616	4.4859	0.4678	1.0759	0.47	0.4283	1.6362	0.1236	0.3469	0.4275	7.9031	12.0872	12.3058	12.0608	15.028	13.8428	12.1549	10.2956	0.34	1.038	0.6898	2.5508	3.7428	1.3023	1.074	1.7222	3.4654	2.7976	4.4101	5.0728	3.5173	9.0153	7.2492	8.3913	8.0689	9.1779	21.9974	13.9086	3.2668	6.5302	6.4576	3.7233
Solyc00g195350.2	Serine/threonine protein phosphatase 7 long form isogeny (AHRD V3.3 *-* A0A151UID4_CAJCA)	0	0	0	0	0	0	0	0	0	0	0	0	0	0	0	0	0	0	0	0	0	0	0	0	0	0	0	0	0	0	0	0	0	0	0	0	0	0	0	0	0	0	0	0	0	0	0	0
Solyc00g195360.1	serine/threonine-protein phosphatase 7 long form-like protein (AHRD V3.3 *-* AT1G48120.1)	0	0	0	0	0	0	0	0	0	0	0	0	0	0	0	0	0	0	0	0	0	0	0	0	0	0	0	0	0	0	0	0	0	0	0	0	0	0	0	0	0	0	0	0	0	0	0	0
Solyc00g198360.1	LOW QUALITY:Zinc finger transcription factor 4	0	0	0	0	0	0	0	0	0	0	0	0	0	0	0	0	0	0	0	0	0	0	0	0	0	0	0	0	0	0	0	0	0	0	0	0	0	0	0	0	0	0	0	0	0	0	0	0
Solyc00g201060.1	LOW QUALITY:NADH-ubiquinone oxidoreductase chain, putative (AHRD V3.3 *-* B9T8W8_RICCO)	0	0	0	0	0	0	0	0	0	0	0	0	0	0	0	0	0	0	0	0	0	0	0	0	0	0	0	0	0	0	0	0	0	0	0	0	0	0	0	0	0	0	0	0	0	0	0	0
Solyc00g201160.3	Serine/threonine-protein kinase (AHRD V3.3 *-* K4BUH3_SOLLC)	0.8091	1.2376	1.0567	0.9902	0.8466	1.2532	1.1513	1.3539	0.1015	0.0782	0.3135	0.1306	0.1283	0.1664	0.193	0.1553	3.3313	9.0687	5.5684	4.6704	7.7008	7.001	6.227	4.2138	0.2589	1.1184	0.7024	0.7225	1.9052	2.0731	0.3795	1.8652	0.9227	0.898	0.6067	0.6003	1.0322	0.9074	2.8427	3.4273	3.7238	5.2522	11.4534	6.3968	1.2397	1.372	1.101	1.2349
Solyc00g201165.1	Ulp1 protease family, C-terminal catalytic domain containing protein (AHRD V3.3 *-* Q60D46_SOLDE)	0	0	0	0	0	0	0	0	0	0	0	0	0	0	0	0	0	0	0	0	0	0	0	0	0	0	0	0	0	0	0	0	0	0	0	0	0	0	0	0	0	0	0	0	0	0	0	0
Solyc00g202560.2	Beta-1,3 glucanase 3 (AHRD V3.3 *** A0A097I4Z9_MUSPR)	0	0	0	0	0	0.0492	0	0	0	0	0	0	0	0.0492	0	0	0.0756	0.1605	0	0	0	0	0	0	0.0756	0.0805	0	0	0	0	0	0	0	0	0	0	0	0	0	0.2267	0	0	0	0	0	0	0	0
Solyc00g203660.2	Ribulose bisphosphate carboxylase large chain (AHRD V3.3 *-* RBL_SOLBU)	59923.6	58186	55674.4	57705.7	58177	58082	57915.2	57612.7	825.47	2159.52	2336.34	1396	2759.6	1763.62	2073.62	348.509	17597.7	5269.14	4164.65	11742.4	4725.91	5221.95	3717.66	14480.6	384.679	864.424	756.837	4523.87	1555.6	1225.72	385.487	6697.87	61547.9	59367.3	58855.6	60659	61205.3	52666.9	18367	17205	17221	7806.26	3564.15	2807.3	62349	55108.2	57100.7	60768.9
Solyc00g207960.1	LOW QUALITY:ZF-HD homeobox protein (AHRD V3.3 --* A0A0B2PG51_GLYSO)	0	0	0	0	0	0	0	0	0	0	0	0	0	0	0	0	0	0	0	0	0	0	0	0	0	0	0	0	0	0	0	0	0	0	0	0	0	0	0	0	0	0	0	0	0	0	0	0
Solyc00g209460.2	GDSL esterase/lipase (AHRD V3.3 *-* A0A0B2QVH8_GLYSO)	0.1362	0.1214	0.1259	0.0406	0.3018	0.2509	0.2532	0.0626	0.0682	0.0617	0.1259	0.0406	0.1459	0.161	0.1324	0.0626	0.4052	0.6595	0.6183	0.4171	0.3428	0.7942	0.4758	0.6356	0.2027	0.205	0.3195	0.2086	0.1902	0.2217	0.1222	0.0292	0.2	0.2086	0	0.1952	0.1199	0.5902	0.5964	0.6192	0	0.6569	0	0.3715	0.2016	0	0.1628	0
Solyc00g210860.1	LOW QUALITY:disease resistance protein (TIR class) (AHRD V3.3 --* AT1G61100.1)	5.0216	9.35	10.2478	7.5159	10.1586	8.6617	8.5756	8.8176	0.7943	3.6906	2.2364	1.1517	2.1298	0.9501	2.0974	1.1583	43.5848	37.7849	58.8305	61.8312	57.7107	37.9407	52.1691	50.3859	1.3951	2.2727	8.2622	6.5491	5.5521	6.3582	9.0321	6.7464	6.1105	3.4754	5.4787	13.0104	5.9925	11.4729	46.3741	42.1282	42.252	49.2557	68.172	55.7046	8.9563	15.93	3.1637	10.1381
Solyc00g212260.2	Auxin-responsive GH3 family protein (AHRD V3.3 *** AT2G46370.4)	0	0	0	0	0.044	0	0	0	0	0	0	0	0.0223	0	0	0	0	0	0	0	0	0	0	0	0	0	0	0	0	0	0	0	0	0	0	0	0.0726	0.0596	0	0	0	0	0	0	0	0	0	0
Solyc00g212265.1	cysteine-rich RLK (RECEPTOR-like protein kinase) 13 (AHRD V3.3 --* AT4G23210.1)	0.01	0.0093	0.003	0	0.0119	0.0134	0.0035	0.0053	0.0003	0.0059	0.003	0	0.0026	0.0022	0.0035	0.0026	0.0685	0.132	0.1627	0.0397	0.0573	0.0861	0.2164	0.0569	0.0396	0.0712	0.0878	0.0263	0.0573	0.0454	0.2003	0.0491	0.0095	0.0099	0.0104	0.0093	0.0171	0.0094	0.0284	0.0295	0.1478	0.1719	0	0	0	0.0202	0.0077	0.0174
Solyc00g213960.1	LOW QUALITY:ATP binding cassette subfamily B4 (AHRD V3.3 --* AT2G47000.6)	0	0	0	0	0	0	0	0	0	0	0	0	0	0	0	0	0	0	0	0	0	0	0.454	0.448	0	0	0	0	0	0	0.454	0.448	0	0	0	0	0	0	0	0	0	0	0	0	0	0	0	0
Solyc00g215560.2	glycosyl hydrolase family 10 protein / carbohydrate-binding domain-containing protein (AHRD V3.3 --* AT1G10050.3)	1.0708	0.7054	0.6374	0.7132	0.6384	0.5763	0.5234	0.6259	0.0727	0.1084	0.0788	0.1135	0.0541	0.055	0.2258	0.0783	0.9436	1.4463	1.2739	1.4282	1.0294	1.618	1.4999	1.2821	0.0769	0.3804	0.1602	0.1926	0.4949	0.1804	0.2513	0.5369	0.9255	1.146	1.1409	0.6209	0.5546	0.7395	0.9485	1.0743	0.8081	1.1397	0.1224	1.826	0.5829	0.9215	0.6118	0.6862
Solyc00g217560.1	Transcription factor, TCP (AHRD V3.3 *-* A0A103Y4W6_CYNCS)	0.5608	0.4248	0.2007	0.4988	0.2878	0.4609	0.1021	0.4007	0.2678	0.2394	0.1005	0.1947	0.1557	0.3436	0.1021	0.2065	0.6974	1.4706	2.3432	0.6113	0.9786	0.3142	0.8183	0.1547	0.1369	0.3588	0.9281	0.3076	0.589	0.1572	0.174	0.1547	1.0962	0.2858	0.3003	0.5349	0.3285	0	0.8171	0.4242	0.8508	0.9	0	2.0357	0.8285	0	0.446	0.2501
Solyc00g217960.1	LOW QUALITY:RING/U-box superfamily protein (AHRD V3.3 *-* AT1G49200.1)	15.2067	22.4118	18.9458	18.4462	28.4631	28.5148	21.6377	19.4164	0.8215	1.7061	0.9884	1.1757	3.8395	0.5648	3.6505	1.6494	30.0617	89.1904	64.1421	61.9698	78.64	95.4037	91.0056	55.3997	1.6358	22.4695	6.88	20.4149	9.0996	24.1091	10.7435	23.3856	16.3014	13.5984	15.7203	33.089	31.4582	20.842	32.0776	31.2852	26.8223	61.0291	83.4705	91.4205	25.2971	19.3915	22.5469	27.9655
Solyc00g218560.1	LOW QUALITY:T-box transcription factor, putative (DUF863) (AHRD V3.3 --* AT1G69360.1)	0	0	0	0	0	0	0	0	0	0	0	0	0	0	0	0	0	0	0.3675	0	0	0	0	0	0	0	0.3675	0	0	0	0	0	0	0	0	0	0	0	0	0	0	0	0	0	0	0	0	0
Solyc00g222060.1	LOW QUALITY:U-box domain-containing protein 28 (AHRD V3.3 --* PUB28_ARATH)	0	0	0	0	0	0	0	0	0	0	0	0	0	0	0	0	0	0	0	0	0	0	0	0	0	0	0	0	0	0	0	0	0	0	0	0	0	0	0	0	0	0	0	0	0	0	0	0
Solyc00g222063.1	Tetratricopeptide repeat (TPR)-like superfamily protein (AHRD V3.3 --* AT5G08490.8)	0	0	0	0	0	0	0	0	0	0	0	0	0	0	0	0	0.0559	0	0	0	0	0	0	0	0.0559	0	0	0	0	0	0	0	0	0	0	0	0	0	0	0	0.1676	0	0	0	0	0	0	0
Solyc00g222067.1	MATH domain/coiled-coil protein (AHRD V3.3 --* AT3G58430.1)	0	0	0	0	0	0	0	0	0	0	0	0	0	0	0	0	0	0	0	0	0	0	0	0	0	0	0	0	0	0	0	0	0	0	0	0	0	0	0	0	0	0	0	0	0	0	0	0
Solyc00g226760.1	Sulfotransferase (AHRD V3.3 *** K4D8Q6_SOLLC)	0	0	0	0	0	0	0	0	0	0	0	0	0	0	0	0	0	0	0	0	0	0	0	0	0	0	0	0	0	0	0	0	0	0	0	0	0	0	0	0	0	0	0	0	0	0	0	0
Solyc00g227860.1	UDP-glycosyltransferase (AHRD V3.3 *** A0A165XS50_DAUCA)	17.2863	15.8005	21.6407	17.3517	14.3722	15.1593	17.0455	16.7537	1.3397	0.5096	0.2307	0.5616	1.5708	1.553	0.9391	2.3172	15.64	9.5444	9.1159	8.8223	3.4571	9.9678	7.0166	11.5069	3.3896	3.5198	3.3551	1.4964	1.8615	3.7911	2.6028	3.4345	19.4347	14.8256	17.5985	17.2689	13.9769	11.8707	16.6208	9.3405	20.9587	6.3824	0	3.9889	15.8734	14.8838	16.6444	13.3475
Solyc00g227960.1	Sulfotransferase (AHRD V3.3 *** K4D8Q6_SOLLC)	0	0	0	0	0	0	0	0	0	0	0	0	0	0	0	0	0	0	0	0	0	0	0	0	0	0	0	0	0	0	0	0	0	0	0	0	0	0	0	0	0	0	0	0	0	0	0	0
Solyc00g230060.2	LOW QUALITY:Ribonuclease H protein (AHRD V3.3 --* A0A061DZ04_THECC)	1.2487	1.5008	1.2585	0.8498	1.9534	1.2878	1.3849	0.7465	0.0785	0.4497	0.1372	0.1062	0.7156	0.4504	0.1614	0.1923	11.8371	14.2068	14.1814	13.9361	10.7368	15.8957	18.2855	11.9182	0.8558	2.8723	1.391	2.8128	5.39	3.0167	1.2352	3.5128	1.1961	1.4031	1.1469	1.3132	1.1649	3.382	10.2528	13.1901	12.0684	16.9398	0	15.2706	0.904	2.382	1.2165	2.1829
Solyc00g230070.1	LOW QUALITY:Photosystem II CP43 reaction center protein (AHRD V3.3 *-* PSBC_CUSEX)	5247.38	5147.79	5067.83	5060.29	5204.6	5204.76	5137.39	5191.64	122.708	49.4145	206.297	63.373	219.45	88.5364	289.786	144.174	1978.44	618.282	547.693	1360.2	482.379	665.607	405.863	1547.13	164.142	123.141	126.929	493.65	174.559	135.209	33.832	623.808	5005.1	5334.63	5402.4	5004.4	4966.44	5642.95	2286.53	1922.59	1726.21	831.402	314.894	300.841	5171.38	5052.88	5219.11	5148.02
Solyc00g230080.1	LOW QUALITY:Photosystem II D2 protein (AHRD V3.3 *-* PSBD_PLETE)	3880.58	4167.55	3879.86	3999.83	4113.8	3572.2	3872.23	4085.39	68.4627	125.107	216.427	83.9349	333.24	241.7	84.5337	100.001	1302.78	646.12	534.155	1143.8	413.144	607.134	485.347	1300.4	93.5022	92.5063	56.7175	261.89	61.9598	100.046	49.2738	411.097	3885.83	3996.45	3759.47	3718.06	3847.25	4776.09	1486.6	1181.11	1240.63	503.625	441.23	294.576	4027.71	4057.79	4417.16	3723.58
Solyc00g230280.1	LOW QUALITY:Polyprotein (AHRD V3.3 --* A0A151R5E0_CAJCA)	0	0	0	0	0	0	0	0	0	0	0	0	0	0	0	0	0	0	0	0	0	0	0	0	0	0	0	0	0	0	0	0	0	0	0	0	0	0	0	0	0	0	0	0	0	0	0	0
Solyc00g231680.2	(1-4)-beta-mannan endohydrolase	0	0	38.5144	0	6.6204	0.0259	0.1762	0.0233	0	0	38.5144	0	6.6204	0.0259	0.1762	0.0233	1720.2	747.091	312.504	1089.63	854.418	1097.35	157.403	679.427	342.523	595.341	177.435	589.988	854.418	929.373	157.326	408.228	0	0	0	0	0	19.8613	1076.54	1838.94	2245.12	2563.25	0	0	0	0	0	0.0778
Solyc00g231780.2	NAD(P)H-quinone oxidoreductase subunit I, chloroplastic (AHRD V3.3 *-* NDHI_NANDO)	100.399	85.2762	97.1848	105.922	113.346	93.8138	105.149	109.806	7.6548	5.0377	2.592	1.8961	15.8616	3.0252	3.5423	7.9698	54.4443	17.0091	16.0348	43.6693	18.125	16.8343	11.5715	52.017	4.7662	3.6531	2.5171	16.5681	4.8073	3.3307	1.3187	23.0073	85.8306	111.759	103.607	87.5866	110.19	142.26	61.3775	56.643	45.3123	17.5274	26.7341	10.1134	75.2946	89.0787	91.4552	92.8329
Solyc00g233480.1	ABC transporter (AHRD V3.3 *-* H1A8M9_DIOKA)	4.6926	5.1895	5.5951	6.293	4.5411	6.3329	5.7735	4.8298	0.814	0.7084	1.1787	1.1596	0.5869	0.657	0.4519	0.2792	32.1524	144.006	77.4977	66.0877	67.46	93.1366	96.7477	35.785	2.8851	7.9749	14.1571	25.6268	9.1338	13.0185	14.4533	11.0507	3.9319	3.8265	6.3195	5.6276	3.6132	4.3825	26.5716	33.6726	36.2129	50.7886	69.3282	82.2632	6.3393	3.8977	5.3316	6.9366
Solyc00g237680.2	Caffeic acid 3-O-methyltransferase (AHRD V3.3 --* COMT1_EUCGL)	0	0	0	0	0	0	0	0	0	0	0	0	0	0	0	0	0	0.037	0.0821	0.0822	0	0.0389	0.0396	0.0334	0	0.037	0.0821	0.0822	0	0.0389	0.0396	0.0334	0	0	0	0	0	0	0	0	0	0	0	0	0	0	0	0
Solyc00g240580.2	LOW QUALITY:P-loop containing nucleoside triphosphate hydrolases superfamily protein (AHRD V3.3 --* AT5G37030.1)	0	0.3432	0	0	0	0	1.4441	0	0	0.3432	0	0	0	0	1.4441	0	2.4835	3.6774	5.9022	28.5718	7.2427	4.4726	106.343	7.1751	1.0088	0.4982	2.0994	23.6283	1.8227	2.0685	98.6575	0.5571	0	0	0	0	0	0	1.445	4.5008	1.5047	4.775	6.153	10.8003	0	1.0295	0	0
Solyc00g244280.1	LOW QUALITY:PAS domain-containing protein tyrosine kinase family protein (AHRD V3.3 --* AT1G67890.4)	49.2715	49.2628	56.7485	44.9909	59.1525	45.8961	48.1571	52.0643	12.1281	12.5926	8.0164	4.5369	14.3637	5.1963	2.9666	5.1175	323.945	402.798	469.659	400.166	380.44	435.703	406.989	383.531	9.1167	61.4225	38.7586	66.9517	23.183	54.9523	18.9461	81.3536	26.9816	52.1315	68.7016	54.9846	36.6211	85.8519	338.342	307.057	326.437	346.614	424.816	369.89	33.5862	74.1717	40.0306	53.5869
Solyc00g244290.1	LOW QUALITY:NADH dehydrogenase subunit 2 (AHRD V3.3 *-* A0A1C9I9Q6_9ROSI)	87.2216	81.0661	90.6233	76.4834	84.823	66.2632	84.244	84.7366	8.3356	17.4586	17.084	7.3514	13.8374	4.6451	5.6538	2.4935	476.507	634.167	685.224	544.75	532.378	590.541	631.379	506.2	53.9166	81.8703	21.0607	92.5733	67.0613	60.3472	46.736	103.021	70.5975	96.6184	94.449	77.2191	65.5803	111.669	551.646	371.956	505.921	646.747	414.519	535.868	56.0226	114.66	72.5159	74.8896
Solyc00g244300.1	LOW QUALITY:2-oxoglutarate (2OG) and Fe(II)-dependent oxygenase superfamily protein (AHRD V3.3 --* AT5G43660.5)	11.5219	12.869	12.9331	7.5398	14.9233	7.3058	11.3541	12.6553	3.3023	2.5449	2.5774	1.8511	5.6153	0.7374	1.9688	1.3989	60.9963	74.8401	92.9104	76.4485	66.6526	80.1372	90.5691	67.0431	9.6033	16.8512	7.4135	14.1411	14.3406	17.1981	2.032	12.2685	6.7438	9.962	17.8598	7.678	11.1146	25.9773	65.3466	42.62	75.0222	87.665	39.2403	73.0525	8.4946	17.3098	12.8026	8.718
Solyc00g244305.1	F-box protein (AHRD V3.3 *-* A0A0P0CKG2_CITMA)	0	0	0	0	0	0	0	0	0	0	0	0	0	0	0	0	0.0061	0	0	0	0	0	0	0	0.0061	0	0	0	0	0	0	0	0	0	0	0	0	0	0	0	0.0183	0	0	0	0	0	0	0
Solyc00g245200.2	LOW QUALITY:Photosystem I P700 chlorophyll a apoprotein A1 (AHRD V3.3 *-* PSAA_TORCL)	0	0.271	0.8274	0	0.2625	0.3705	0.3005	0.2249	0	0.271	0.4977	0	0.2625	0.3705	0.3005	0.2249	0.4175	0	0.4635	0	0	0	0	0	0.4175	0	0.4635	0	0	0	0	0	0	0	0	0.7874	0	0	0	0	1.2525	0	0	0	0.8131	0	0	0
Solyc00g247300.3	Cytochrome P450 family protein (AHRD V3.3 *** B9HFW6_POPTR)	0.1125	0.0418	0.0924	0.1496	0	0.1042	0.1233	0.1368	0.0822	0.0418	0.0623	0.0984	0	0.0662	0.0436	0.09	4.4331	20.392	15.4761	19.3933	9.8238	17.3864	14.9311	16.9463	0.9261	4.0189	2.2919	4.758	1.9363	5.4587	1.9072	8.1944	0	0.0648	0.2725	0	0	0	4.727	5.8699	2.7023	6.738	9.3403	13.393	0.1253	0	0	0.2269
Solyc00g247305.1	AT hook motif DNA-binding family protein (AHRD V3.3 *-* AT2G33620.4)	0	0.0042	0	0	0.0039	0	0	0	0	0.0042	0	0	0.0039	0	0	0	0.0304	0.0063	0.0136	0.0696	0.0285	0.0478	0.0072	0.0178	0.0064	0.0063	0.0136	0.0147	0.0196	0.0186	0.0072	0.0099	0	0	0	0	0	0.0116	0.0177	0.0367	0.0368	0.0194	0	0.066	0	0.0126	0	0
Solyc00g249200.2	Ulp1 protease family, C-terminal catalytic domain containing protein (AHRD V3.3 *-* Q60D46_SOLDE)	0	0	0	0	0	0	0	0	0	0	0	0	0	0	0	0	0	0	0	0	0	0	0	0	0	0	0	0	0	0	0	0	0	0	0	0	0	0	0	0	0	0	0	0	0	0	0	0
Solyc00g249205.1	tRNA-splicing endonuclease subunit (AHRD V3.3 --* AT3G02370.4)	0	0	0	0	0	0	0	0	0	0	0	0	0	0	0	0	0	0	0	0	0	0	0	0	0	0	0	0	0	0	0	0	0	0	0	0	0	0	0	0	0	0	0	0	0	0	0	0
Solyc00g249900.3	AP-2 complex subunit alpha-1 (AHRD V3.3 *-* AP2A1_ARATH)	0	0.0247	0	0	0	0	0	0	0	0.0247	0	0	0	0	0	0	0	0	0.1062	0	0.1061	0.0532	0	0.0513	0	0	0.0531	0	0.0533	0.0532	0	0.0513	0	0	0	0	0	0	0	0	0	0.1493	0	0.1689	0	0	0.074	0
Solyc00g249910.2	AP-2 complex subunit alpha (AHRD V3.3 *-* A0A151RV94_CAJCA)	0	0	0	0	0.0967	0	0	0	0	0	0	0	0.0967	0	0	0	0	0.3115	0	0	0	0	0	0	0	0.3115	0	0	0	0	0	0	0	0	0	0.29	0	0	0	0	0	0	0	0	0	0	0	0
Solyc00g254110.1	LOW QUALITY:Resistance-nodulation-cell division superfamily (AHRD V3.3 --* A0A061RF58_9CHLO)	0	0	0	0	0	0	0	0	0	0	0	0	0	0	0	0	0	0	0	0	0	0	0	0	0	0	0	0	0	0	0	0	0	0	0	0	0	0	0	0	0	0	0	0	0	0	0	0
Solyc00g254910.1	Auxin-responsive GH3 family protein (AHRD V3.3 *-* AT2G46370.4)	0	0	0	0	0	0	0	0	0	0	0	0	0	0	0	0	0	0	0	0	0	0	0	0	0	0	0	0	0	0	0	0	0	0	0	0	0	0	0	0	0	0	0	0	0	0	0	0
Solyc00g255510.1	LOW QUALITY:NAC domain-containing protein (AHRD V3.3 *-* A0A059ZXJ2_BOENI)	0	0	0	0	0	0	0	0	0	0	0	0	0	0	0	0	0	0	0	0	0	0	0	0	0	0	0	0	0	0	0	0	0	0	0	0	0	0	0	0	0	0	0	0	0	0	0	0
Solyc00g256710.2	LOW QUALITY:Tetratricopeptide repeat (TPR)-like superfamily protein (AHRD V3.3 --* AT4G10840.2)	26.5427	25.3905	26.2921	28.2975	23.2373	23.6257	29.5153	26.6457	3.2352	3.0557	4.8663	0.5077	5.0661	2.2046	3.0882	2.5161	56.5096	91.9415	105.644	91.8173	97.7919	95.8402	113.984	76.308	3.6473	11.6725	12.808	25.0113	10.1263	11.1319	8.627	17.3007	33.0127	23.3587	23.2567	33.3669	18.3717	17.9732	56.2439	62.9555	50.3293	92.9268	117.25	83.1989	23.7617	31.3062	21.1037	19.3658
Solyc00g257110.3	Plasma membrane ATPase (AHRD V3.3 *** M1AUY5_SOLTU)	0	0	0	0	0	0.0146	0	0	0	0	0	0	0	0.0146	0	0	0	0	0.0365	0	0	0	0.0386	0	0	0	0.0365	0	0	0	0.0386	0	0	0	0	0	0	0	0	0	0	0	0	0	0	0	0	0
Solyc00g265110.3	RNA-binding Nova-1 (AHRD V3.3 *-* A0A0B0MMT7_GOSAR)	0	0	0	0	0.0264	0	0	0	0	0	0	0	0.0264	0	0	0	0.04	0.0422	0	0.042	0.0441	0	0	0	0.04	0.0422	0	0.042	0.0441	0	0	0	0	0	0	0	0	0.0793	0.1201	0	0	0.1323	0	0	0	0	0	0
Solyc00g265510.2	LOW QUALITY:Protein Ycf2 (AHRD V3.3 --* A0A0C5CHC0_ACTCH)	0	0	0	0	0	0	0	0	0	0	0	0	0	0	0	0	0	0.5772	0.5802	0	0	0.5725	0	0.5467	0	0.5772	0.5802	0	0	0.5725	0	0.5467	0	0	0	0	0	0	0	0	0	0	0	0	0	0	0	0
Solyc00g266110.1	LOW QUALITY:Indole-3-acetic acid-amido synthetase GH3.5, putative (AHRD V3.3 *-* B9T6N8_RICCO)	0	0	0	0	0	0	0	0	0	0	0	0	0	0	0	0	0	0	0	0	0	0	0	0	0	0	0	0	0	0	0	0	0	0	0	0	0	0	0	0	0	0	0	0	0	0	0	0
Solyc00g268310.2	LOW QUALITY:MFS general substrate transporter (AHRD V3.3 *-* I0YU29_COCSC)	0	0	0	0	0	0	0	0	0	0	0	0	0	0	0	0	0	0	0	0	0	0	0	0	0	0	0	0	0	0	0	0	0	0	0	0	0	0	0	0	0	0	0	0	0	0	0	0
Solyc00g269810.2	F-box family protein (AHRD V3.3 *-* D7LSF9_ARALL)	0	0	0	0	0	0	0	0	0	0	0	0	0	0	0	0	0	0.0402	0	0	0	0.0435	0	0	0	0.0402	0	0	0	0.0435	0	0	0	0	0	0	0	0	0	0	0	0	0	0	0	0	0	0
Solyc00g270510.1	Transcription factor (AHRD V3.3 *-* A0A0H5LIB4_COFCA)	0	0	0	0	0	0	0	0	0	0	0	0	0	0	0	0	0	0	0	0	0	0	0.1492	0	0	0	0	0	0	0	0.1492	0	0	0	0	0	0	0	0	0	0	0	0	0	0	0	0	0
Solyc00g272810.1	Tyramine N-feruloyltransferase 4/11, putative (AHRD V3.3 *** B9T0B8_RICCO)	51.6218	76.5874	47.8459	53.5903	81.0884	71.3706	47.9841	53.8741	14.7637	10.5293	4.9279	7.5685	15.0701	7.8767	3.2088	9.8991	12.1634	32.6515	17.1034	23.9262	17.3834	27.1824	19.5476	24.1039	3.1833	8.0508	3.0543	10.3743	5.6835	7.4785	3.5753	4.0125	81.0804	38.6372	35.1479	100.121	91.8121	51.3325	14.5519	5.8582	16.0801	26.169	6.7442	19.2369	97.3614	69.1889	63.2119	65.2612
Solyc00g273110.2	DNA ligase 4 (AHRD V3.3 --* H6URY6_NICBE)	4.3962	4.2487	4.5711	4.5627	4.4201	4.5352	5.4869	4.4481	0.151	0.5373	0.6276	0.5251	0.596	0.0409	0.5433	0.5149	6.3978	7.1751	4.2245	5.8139	3.4853	5.3149	4.9128	6.1357	0.2752	0.6341	0.2722	0.5834	1.9467	0.9519	1.3612	0.4147	4.6225	4.4562	4.1098	4.511	3.3453	5.4039	6.8909	5.9394	6.363	6.7309	0	3.7251	3.2518	5.0948	4.3995	4.616
Solyc00g275310.2	LOW QUALITY:FBD-like protein (AHRD V3.3 *** A0A103Y975_CYNCS)	0	0	0	0	0	0	0	0	0	0	0	0	0	0	0	0	0.1368	0.0474	0.0594	0.1481	0	0.1026	0.0518	0	0.0779	0.0474	0.0594	0.082	0	0.1026	0.0518	0	0	0	0	0	0	0	0.2698	0	0.1405	0	0	0	0	0	0	0
Solyc00g277510.2	Photosystem II protein D1 (AHRD V3.3 *-* PSBA_SOLNI)	8367.87	8537.66	7270.1	8282.63	8650.19	8676.03	7023.91	8115.88	1048.38	622.689	851.968	576.918	1348.72	286.558	182.79	330.155	1929.05	802.637	682.603	1464.98	703.035	802.721	658.155	1605.38	123.971	84.3935	64.9496	334.988	110.375	52.1575	95.316	433.577	10418.5	7721.22	6963.85	9251.08	10627.1	6072.4	1981.19	2112.9	1693.06	688.681	900.983	519.443	9201.01	7293.19	9118.79	8153.59
Solyc00g278110.3	Fatty acid hydroxylase superfamily protein (AHRD V3.3 *-* A0A072TKE8_MEDTR)	1.0923	1.8153	1.185	1.4948	1.5425	1.401	0.991	0.9592	0.4655	0.2625	0.2991	0.2293	0.1869	0.3376	0.1605	0.0967	0.2134	0.5465	0.2564	0.7369	0.4377	0.4835	0.2478	0.2668	0.1141	0.0754	0.0548	0.1105	0.2197	0.2418	0.0476	0.0122	2.0153	0.5254	0.7362	1.3111	1.9123	1.4039	0.2504	0.3899	0	0.6894	0	0.6237	1.6923	2.3188	1.4347	1.5325
Solyc00g280110.2	Plant protein 1589 of unknown function (AHRD V3.3 *** AT3G55240.1)	0.11	0.0558	0	0.1943	0.0512	0.1447	0.0953	0	0.0552	0.0558	0	0.065	0.0512	0.1447	0.049	0	0	0	0	0	0	0	0	0	0	0	0	0	0	0	0	0	0.1575	0	0.1726	0.1537	0	0	0	0	0	0	0	0	0	0.1673	0	0
Solyc00g281110.1	LOW QUALITY:inositol polyphosphate kinase 2 alpha (AHRD V3.3 --* AT5G07370.4)	5.3518	8.3664	6.4449	3.432	5.7126	3.7866	5.8532	4.9939	0.5765	4.1564	2.5675	0.6262	2.6185	0.3258	1.6794	0.8567	36.5534	44.2313	50.8023	42.1579	22.9058	44.7117	42.1294	42.3585	3.4066	7.191	6.78	7.628	11.5848	7.3734	1.9076	9.9522	5.1022	4.5017	6.4514	4.2131	2.1169	10.8078	42.1256	30.372	37.1626	37.378	0	31.3394	3.9549	16.674	4.4705	3.2232
Solyc00g282510.2	Phenylalanine ammonia-lyase (AHRD V3.3 *** PAL1_TOBAC)	0	0	0	0	0	0	0	0	0	0	0	0	0	0	0	0	0	0	0	0	0	0	0	0	0	0	0	0	0	0	0	0	0	0	0	0	0	0	0	0	0	0	0	0	0	0	0	0
Solyc00g283010.2	ABC transporter family protein (AHRD V3.3 *-* U5FPJ5_POPTR)	0.1414	0.0478	0.2334	0.0854	0.0364	0.0972	0.0419	0.0785	0.0708	0.0239	0.1977	0.0286	0.0197	0.0164	0.0215	0.0497	0.5642	0.4881	0.6268	0.6186	0.2323	0.6745	0.411	0.4009	0.0276	0.2568	0.058	0.2476	0.1721	0.1119	0.0441	0.0283	0.2077	0.2166	0	0.0676	0.0415	0	0.6193	0.5358	0.5374	0.5684	0	0.1286	0.0698	0.0735	0	0.1264
Solyc00g283110.1	LOW QUALITY:plant glycogenin-like starch initiation protein 1 (AHRD V3.3 --* AT3G18660.3)	0	0	0	0	0	0	0	0	0	0	0	0	0	0	0	0	0	0	0	0	0	0	0	0	0	0	0	0	0	0	0	0	0	0	0	0	0	0	0	0	0	0	0	0	0	0	0	0
Solyc00g284510.1	LOW QUALITY:Zinc finger (CCCH-type) family protein (AHRD V3.3 --* D7KI69_ARALL)	0	0	0	0	0	0	0	0	0	0	0	0	0	0	0	0	0	0	0	0	0	0	0	0	0	0	0	0	0	0	0	0	0	0	0	0	0	0	0	0	0	0	0	0	0	0	0	0
Solyc00g286010.1	LOW QUALITY:Calcium and calcium/calmodulin-dependent serine/threonine-protein kinase DMI-3 (AHRD V3.3 --* CCAMK_MEDTR)	0	0	0	0	0	0	0	0	0	0	0	0	0	0	0	0	0	0	0	0	0	0	0	0	0	0	0	0	0	0	0	0	0	0	0	0	0	0	0	0	0	0	0	0	0	0	0	0
Solyc00g286020.1	LOW QUALITY:calpain-type cysteine protease family (AHRD V3.3 --* AT1G55350.6)	0	0	0	0	0	0	0	0	0	0	0	0	0	0	0	0	0	0	0	0	0	0	0	0	0	0	0	0	0	0	0	0	0	0	0	0	0	0	0	0	0	0	0	0	0	0	0	0
Solyc00g286030.2	LOW QUALITY:Phosphoglycerate mutase family protein (AHRD V3.3 --* B6TTB7_MAIZE)	0	0	0	0	0	0	0	0	0	0	0	0	0	0	0	0	0	0	0	0	0	0	0	0	0	0	0	0	0	0	0	0	0	0	0	0	0	0	0	0	0	0	0	0	0	0	0	0
Solyc00g289230.2	Serine/threonine-protein kinase (AHRD V3.3 *** M1AFX4_SOLTU)	1.5555	1.7396	2.326	1.5284	1.9155	1.8286	1.8835	1.602	0.0579	0.6361	0.6932	0.0502	0.2785	0.4504	0.1657	0.1184	8.6721	11.7362	9.1345	10.8716	14.168	11.8223	9.5541	10.5511	0.8706	1.2154	0.2858	0.2955	6.4831	0.8936	0.6714	0.4408	1.4691	1.5319	1.6655	1.9281	1.427	2.3915	7.3255	8.3895	10.3015	8.2352	27.1191	7.1497	0.8168	2.9593	1.4426	2.7274
Solyc00g294230.2	Disease resistance protein (TIR-NBS-LRR class) (AHRD V3.3 *-* A0A072U1J4_MEDTR)	0	0	0	0	0	0	0	0	0	0	0	0	0	0	0	0	0	0	0	0	0	0	0	0	0	0	0	0	0	0	0	0	0	0	0	0	0	0	0	0	0	0	0	0	0	0	0	0
Solyc00g294233.1	ATP-dependent RNA helicase SUV3, mitochondrial (AHRD V3.3 --* SUV3M_ORYSJ)	0	0	0	0	0	0	0	0	0	0	0	0	0	0	0	0	0	0	0	0	0	0	0	0	0	0	0	0	0	0	0	0	0	0	0	0	0	0	0	0	0	0	0	0	0	0	0	0
Solyc00g294237.1	carboxyl-terminal peptidase (DUF239) (AHRD V3.3 *-* AT5G18460.1)	0	0.0477	0.0592	0	0	0.018	0	0.0434	0	0.0243	0.0592	0	0	0.018	0	0.0217	0	0.084	0.0967	0.2571	0.0917	0.2251	0.0927	0.1248	0	0.084	0.0487	0.1423	0.0461	0.0464	0.0464	0.0057	0	0	0	0	0	0	0	0	0	0.129	0	0.1459	0.0792	0	0.0639	0
Solyc00g300730.2	LOW QUALITY:E3 ubiquitin-protein ligase (AHRD V3.3 *-* H8WVC3_LOTJA)	0	0	0	0	0	0	0	0	0	0	0	0	0	0	0	0	0	0	0	0	0	0	0	0	0	0	0	0	0	0	0	0	0	0	0	0	0	0	0	0	0	0	0	0	0	0	0	0
Solyc00g304030.2	LOW QUALITY:Abc transporter, putative (AHRD V3.3 *-* B9TFH8_RICCO)	0	0	0	0	0	0	0	0	0	0	0	0	0	0	0	0	0	0	0	0	0	0	0	0	0	0	0	0	0	0	0	0	0	0	0	0	0	0	0	0	0	0	0	0	0	0	0	0
Solyc00g304035.1	Reverse transcriptase (AHRD V3.3 *-* Q8W452_BRANA)	0	0	0	0	0	0	0	0	0	0	0	0	0	0	0	0	0	0	0	0	0	0	0	0	0	0	0	0	0	0	0	0	0	0	0	0	0	0	0	0	0	0	0	0	0	0	0	0
Solyc00g306830.1	LOW QUALITY:Long-chain-alcohol oxidase (AHRD V3.3 *-* A0A0K9RVS4_SPIOL)	0	0	0	0	0	0	0	0	0	0	0	0	0	0	0	0	0	0	0	0	0	0	0	0	0	0	0	0	0	0	0	0	0	0	0	0	0	0	0	0	0	0	0	0	0	0	0	0
Solyc00g308530.1	LOW QUALITY:Galactan beta-1,4-galactosyltransferase GALS3 (AHRD V3.3 --* GALS3_ARATH)	0	0	0	0	0	0	0	0	0	0	0	0	0	0	0	0	0	0	0	0	0	0	0	0	0	0	0	0	0	0	0	0	0	0	0	0	0	0	0	0	0	0	0	0	0	0	0	0
Solyc00g308930.1	LOW QUALITY:Lysine-specific histone demethylase 1-like protein (AHRD V3.3 *-* A0A0B0PVB3_GOSAR)	0	0	0	0	0	0	0	0	0	0	0	0	0	0	0	0	0	0	0	0	0	0	0	0	0	0	0	0	0	0	0	0	0	0	0	0	0	0	0	0	0	0	0	0	0	0	0	0
Solyc00g309530.1	LOW QUALITY:fatty acid desaturase 6 (AHRD V3.3 --* AT4G30950.1)	3.0034	2.4779	1.6178	1.2693	2.5933	2.0879	1.6872	2.9338	0.5104	0.6483	0.3842	0.4304	0.3929	1.0821	0.3624	0.6375	25.2145	20.5462	25.2689	21.5678	11.0825	23.6408	19.0349	18.0719	2.4677	0.5912	6.0373	4.3202	5.6195	5.1397	3.3017	5.4148	3.03	2.1063	3.8739	2.4641	3.3292	1.9867	27.1018	20.3216	28.2203	18.2428	0	15.0046	2.0355	3.7546	1.6435	1.8433
Solyc00g311230.2	LOW QUALITY:LysM-domain containing receptor-like kinase (AHRD V3.3 --* A9DLL9_MEDTR)	0	0	0	0	0	0	0	0	0	0	0	0	0	0	0	0	0	0	0	0	0	0	0	0	0	0	0	0	0	0	0	0	0	0	0	0	0	0	0	0	0	0	0	0	0	0	0	0
Solyc00g313030.1	LOW QUALITY:ARM repeat superfamily protein (AHRD V3.3 --* AT1G05960.4)	1.578	1.1218	1.241	1.1696	0.7674	0.2729	0.6434	1.0265	0.3416	0.5755	0.628	0.235	0.5222	0.2729	0.3224	0.2387	14.159	8.4203	9.5945	13.8872	10.5916	17.33	9.0109	9.9663	2.2282	2.8417	2.4875	2.9485	5.8015	10.4095	3.2522	3.0699	0.8971	1.8708	1.9661	0	0.5376	1.7645	16.0478	9.719	16.7101	11.7842	0	19.9906	0	1.9056	1.4597	0.8186
Solyc00g316530.1	LOW QUALITY:Glutaredoxin (AHRD V3.3 --* A0A0K9PD58_ZOSMR)	62.1321	46.9863	62.5617	48.8839	46.1381	41.7932	57.551	54.0311	6.3358	6.992	16.286	4.1165	5.6788	4.3003	6.5507	4.0906	450.286	650.234	711.936	500.533	522.59	609.713	678.701	468.419	24.8708	121.318	30.0375	60.8038	40.766	122.717	89.3436	118.528	50.1835	64.4525	71.7601	44.7923	37.0443	56.5776	430.617	420.554	499.687	534.608	446.744	586.419	48.1023	58.5002	34.3565	50.2608
Solyc00g318130.2	paired amphipathic helix Sin3-like protein (AHRD V3.3 *-* AT1G10450.3)	0	0	0	0	0	0	0	0	0	0	0	0	0	0	0	0	0.6168	0.4716	0.6843	0.3169	0.1565	0.666	0.3431	0.1914	0.1344	0.2414	0.4098	0.238	0.1565	0.3375	0.3431	0.1662	0	0	0	0	0	0	0.8527	0.3873	0.6104	0.4696	0	0	0	0	0	0
Solyc00g318830.2	XH/XS domain-containing family protein (AHRD V3.3 *-* B9HTH7_POPTR)	0	0	0	0	0	0	0	0	0	0	0	0	0	0	0	0	0	0	0	0	0	0	0	0	0	0	0	0	0	0	0	0	0	0	0	0	0	0	0	0	0	0	0	0	0	0	0	0
Solyc00g318835.1	LOW QUALITY:Ribonuclease H (AHRD V3.3 --* A2Q624_MEDTR),Pfam:PF13456	0	0	0	0	0	0	0	0	0	0	0	0	0	0	0	0	0	0	0	0	0	0	0	0	0	0	0	0	0	0	0	0	0	0	0	0	0	0	0	0	0	0	0	0	0	0	0	0
Solyc00g320430.1	LOW QUALITY:Vascular endothelial growth factor receptor 2 (AHRD V3.3 --* A0A1D1YH50_9ARAE)	871.415	858.579	887.661	774.699	851.915	776.707	835.587	926.261	103.784	205.801	132.112	50.7642	158.889	67.7395	13.5441	22.1343	3669.82	5146.92	5012	3815.24	4384.83	4846.27	5217.23	3729.7	367.981	704.78	442.49	599.432	361.114	831.615	1031.73	730.803	715.698	830.414	1068.13	767.725	628.64	1159.38	3975.39	2937.21	4096.87	5082.31	3873.76	4198.41	643.955	1270.05	661.728	886.486
Solyc00g322630.1	LOW QUALITY:Indole-3-acetic acid-amido synthetase GH3.3 (AHRD V3.3 *-* A0A0B2R4B5_GLYSO)	0	0	0	0	0	0	0	0	0	0	0	0	0	0	0	0	0	0	0	0	0	0	0	0	0	0	0	0	0	0	0	0	0	0	0	0	0	0	0	0	0	0	0	0	0	0	0	0
Solyc00g322635.1	MLP-like protein 28 (AHRD V3.3 *** AT1G70830.2)	128.14	100.459	141.584	114.701	104.082	121.63	127.49	119.189	10.2996	14.8079	8.4552	16.407	10.7276	9.5239	5.992	3.6876	949.276	2313.2	2078.42	1789.58	2081.2	2376	2780	1992.9	115.796	465.787	293.103	643.83	396.502	541.63	418.137	889.391	109.313	144.792	130.315	125.349	90.9967	95.899	804.292	1178.17	865.367	1307.37	2618.22	2318.02	100.844	125.913	74.6214	109.918
Solyc01g005000.3	Glutamate decarboxylase (AHRD V3.3 *** B1Q3F2_SOLLC)	6.6274	4.8076	6.93	6.8064	5.644	4.3114	5.8428	5.9554	1.4871	0.9644	1.0375	0.8067	0.5205	0.452	0.3335	0.2919	33.7027	41.8562	57.79	41.8203	36.004	50.4892	44.8708	31.1957	2.2514	3.1627	10.7765	4.6053	6.7835	10.8031	3.8476	3.9165	4.3084	9.3997	6.1741	4.7866	5.5614	6.584	35.5719	36.3159	29.2204	46.9089	23.5615	37.5416	4.9426	6.4064	3.0739	4.7782
Solyc01g005010.3	XRI1-like protein (AHRD V3.3 *** AT2G01990.2)	9.1263	6.6693	9.5154	8.2695	7.6858	7.1068	8.013	8.7997	0.1052	0.1387	1.0739	0.6144	0.408	0.2186	0.6587	0.0912	6.9827	6.6155	7.2726	6.975	12.8223	7.7572	6.4361	7.3705	0.3532	1.0269	0.8828	0.5795	6.9428	1.0886	0.2445	0.4832	9.3212	8.9602	9.0975	8.4805	7.1284	7.4485	6.803	7.6641	6.4809	5.899	26.7078	5.86	6.7511	6.8579	6.3988	6.7337
Solyc01g005020.3	plasmalemma Na+/H+ antiporter	3.7207	3.5827	4.1217	3.9114	3.7344	3.9524	4.0747	3.8898	0.2916	0.1374	0.2927	0.2708	0.0413	0.012	0.1396	0.1872	10.9991	18.5761	19.5274	15.8511	19.5107	18.5326	21.4256	15.4441	0.4247	1.3411	1.5848	3.7238	2.4201	1.0641	1.1184	3.8086	3.2773	3.6144	4.2705	3.7107	3.8149	3.6777	10.7106	11.8353	10.4515	15.454	23.8256	19.2524	3.6306	3.7932	3.3244	3.9682
Solyc01g005030.3	MAP kinase kinase kinase 1	1.739	1.835	1.9032	1.7421	1.7874	1.8385	2.0716	1.7804	0.1134	0.0562	0.1397	0.1547	0.0805	0.2137	0.0999	0.0612	4.2646	7.3117	7.1065	5.5934	6.4124	7.3007	7.7411	5.6216	0.2696	0.5991	0.2361	1.1729	0.5573	0.9653	0.4085	1.6186	1.5348	1.7556	1.9266	1.9426	1.6724	1.7473	3.8411	4.7653	4.1873	7.362	5.4322	6.4431	1.9122	1.8672	1.7255	2.2493
Solyc01g005040.3	CASP-like protein (AHRD V3.3 *** K4AS71_SOLLC)	0.3177	0.902	0.494	1.2296	0.3574	0.7611	0.7824	1.0625	0.117	0.2929	0.0888	0.1754	0.1955	0.2062	0.1363	0.4285	0.4143	0.5626	0.3055	0.3417	0.2795	0.4653	0.5472	0.5059	0.1338	0.164	0.0523	0.112	0.2795	0.0535	0.186	0.2713	0.5107	0.1065	0.3358	0.3987	0.6734	0	0.6091	0.1581	0.4757	0.8386	0	0	1.441	0.4339	0.831	0.7457
Solyc01g005050.3	CASP-like protein (AHRD V3.3 *** K4AS72_SOLLC)	0	0	0	0.0291	0	0	0	0	0	0	0	0.0291	0	0	0	0	0	0	0	0	0	0	0	0	0	0	0	0	0	0	0	0	0	0	0	0	0	0	0	0	0	0	0	0	0	0	0	0
Solyc01g005060.3	Zinc finger family protein (AHRD V3.3 *** B9HJL4_POPTR)	0	0	0	0	0	0	0	0	0	0	0	0	0	0	0	0	0	0	0	0	0	0	0	0	0	0	0	0	0	0	0	0	0	0	0	0	0	0	0	0	0	0	0	0	0	0	0	0
Solyc01g005070.3	ENTH/ANTH/VHS superfamily protein (AHRD V3.3 *** AT1G68110.1)	1.009	0.8137	0.7639	0.9456	0.7463	0.859	0.9885	0.8315	0.0643	0.2634	0.1714	0.3914	0.2567	0.06	0.309	0.0309	1.4104	1.0301	1.1484	1.3833	0.5374	1.7931	0.7869	1.2094	0.523	0.375	0.3647	0.1249	0.4302	0.1816	0.0691	0.0164	1.0869	0.8814	1.0587	1.0606	0.9409	0.2375	1.8002	2.0559	0.3749	1.388	0	0.2243	1.3386	0.513	0.5895	0.7714
Solyc01g005080.3	microtubule-associated protein 65-7 (AHRD V3.3 *** AT1G14690.2)	5.9795	5.6489	6.0447	5.8038	5.2513	5.5845	5.6196	6.1459	0.2151	0.3504	0.3954	0.4591	0.5174	0.3106	0.6755	0.0833	18.8226	31.4763	34.6582	24.8323	34.6784	30.3644	37.6569	25.5735	0.4613	3.7004	2.2685	5.8118	4.7624	3.9966	3.0723	7.3984	6.0179	6.3314	5.5893	6.2415	4.4961	5.0162	17.9021	19.3382	19.2274	25.6122	41.74	36.683	6.173	5.7898	4.984	6.1071
Solyc01g005090.3	Type I inositol-1,4,5-trisphosphate 5-phosphatase CVP2 (AHRD V3.3 *** A0A0B2RAB0_GLYSO)	0.0531	0.0078	0.0298	0.0645	0.0258	0.0399	0.0536	0.0635	0.02	0.0078	0.0058	0.0283	0.0196	0.0219	0.0146	0.0227	3.8668	11.4865	9.9634	10.5658	7.1428	12.1713	13.2352	8.6754	0.1859	1.2485	0.7075	5.6148	0.4005	1.3061	1.12	3.6373	0.0438	0.0914	0.024	0.0641	0.0131	0	3.657	4.2375	3.706	6.8694	6.6273	7.9315	0	0.0233	0	0
Solyc01g005100.3	2-oxoglutarate (2OG) and Fe(II)-dependent oxygenase superfamily protein (AHRD V3.3 *** AT1G68080.1)	3.591	3.1925	3.8672	3.4177	3.6559	3.6615	3.9488	3.4842	0.2212	0.0776	0.5672	0.0145	0.3746	0.0498	0.1535	0.1284	5.4734	7.9081	7.3666	7.2746	7.2894	8.1846	9.1337	6.7539	0.5184	0.1581	0.6567	1.6957	0.4869	0.5658	0.7835	1.6517	3.4455	3.3021	4.0256	4.2524	3.7502	2.965	5.7028	6.2344	4.4831	6.6975	8.2551	6.9157	3.0379	3.2827	3.2567	3.5833
Solyc01g005110.3	dolichol-phosphate mannosyltransferase-like protein (AHRD V3.3 *** AT1G48140.1)	1.3572	1.2952	1.1832	1.3368	1.2783	1.4116	1.4034	1.3066	0.2355	0.2137	0.1271	0.0448	0.1948	0.2634	0.1867	0.1022	5.7363	10.0147	9.5423	7.4705	9.705	10.487	9.69	7.1384	0.5715	0.3646	0.9566	1.7015	0.666	0.4091	0.3447	1.7888	1.0301	1.2275	1.8142	1.6155	1.2788	0.9407	4.6067	6.1493	6.4529	9.5443	8.6402	10.9305	1.6682	1.2894	0.9279	1.2421
Solyc01g005120.3	Xyloglucan endotransglucosylase/hydrolase (AHRD V3.3 *** K4AS79_SOLLC)	4.8731	4.0936	4.8077	5.0128	4.3506	4.5675	4.3451	5.1637	0.0589	0.5472	0.1161	0.5717	0.5224	0.2374	0.4081	0.5008	15.9846	34.932	35.7871	30.1161	36.6448	37.2753	39.8915	24.6704	1.7619	4.9894	5.6796	8.1939	7.2354	5.9538	4.9204	8.5008	4.7711	4.975	4.8731	5.3341	4.1642	3.5534	14.4322	19.5004	14.0211	23.2745	48.1235	38.5365	5.1812	3.4439	3.6557	4.9032
Solyc01g005130.2	Zinc finger protein, putative (AHRD V3.3 *** B9SNH3_RICCO)	16.6064	13.9214	19.7088	14.9647	16.1046	15.2204	17.6037	16.4346	1.0697	1.4014	2.6165	0.969	2.0666	0.7337	1.0379	1.9487	38.2997	44.4469	42.9598	38.8225	41.5691	43.0173	42.1656	40.8405	2.9962	1.8481	3.2441	0.5063	5.9722	1.3822	1.1544	3.3089	14.5277	17.2075	18.0841	19.8206	12.6795	15.8137	41.2114	32.3082	41.3796	53.4992	36.1108	35.0974	11.9389	16.6284	13.1968	16.4744
Solyc01g005140.3	Cytochrome b561 (AHRD V3.3 *** A0A151RHD6_CAJCA)	0.0887	0.2551	0.136	0.0708	0.0933	0.2302	0.2776	0.0883	0.02	0.0556	0.0438	0.004	0.0304	0.1355	0.0397	0.0634	3.1991	10.2314	7.8906	5.5742	8.9736	9.2418	8.2247	4.8049	0.5591	1.4613	0.8067	2.7536	0.7484	1.5135	1.3334	2.0524	0.1286	0.067	0.0704	0.0627	0.1541	0.0632	4.2161	2.2881	3.093	7.4936	9.5202	9.9071	0.1943	0.2048	0.3661	0.4692
Solyc01g005150.3	Cytochrome B561 family protein (AHRD V3.3 *** B9HJJ7_POPTR)	0.9725	0.7031	1.1069	1.0266	0.866	0.9378	1.1782	0.8806	0.0861	0.1286	0.2043	0.1346	0.087	0.1822	0.1542	0.0979	2.0994	3.8745	5.2331	3.0115	6.0331	3.7063	4.6696	3.0801	0.0795	0.7303	0.0327	1.0439	2.1475	0.6139	0.372	1.093	1.1445	0.895	0.8779	0.8376	1.0288	0.7316	2.2179	1.9484	2.1318	2.0671	9.444	6.5883	0.692	0.4862	0.9311	0.5744
Solyc01g005160.3	Avr9/Cf-9 rapidly elicited protein 1	0.0392	0.0306	0.0401	0.0406	0	0	0.0294	0.155	0.0392	0.0306	0.0401	0.0406	0	0	0.0294	0.1112	0.2309	3.0072	1.8855	2.9171	0.0618	3.5583	2.1993	1.9595	0.0592	0.4839	0.6553	1.9023	0.0618	0.6209	0.2786	0.6728	0	0.1177	0	0	0	0	0.1682	0.3493	0.1752	0.1853	0	0	0	0	0.0918	0
Solyc01g005170.2	ENTH/ANTH/VHS superfamily protein (AHRD V3.3 *** G7LBJ2_MEDTR)	0.1649	0.1664	0.2089	0.2213	0.0523	0.1658	0.261	0.1473	0.041	0.05	0.0343	0.0312	0.0348	0.0878	0.0205	0.0087	0.5415	0.4941	0.7801	0.3374	0.2243	0.7878	0.7066	0.4853	0.0526	0.0902	0.1279	0.0658	0.1309	0.0428	0.232	0.0758	0.1183	0.2467	0.1296	0	0.1182	0.0388	0.6466	0.4882	0.4896	0.4532	0	0.2197	0.1589	0.0838	0.2566	0
Solyc01g005180.1	Homeobox-leucine zipper protein HOX9, putative (AHRD V3.3 --* A0A061DUZ5_THECC)	1.6223	2.0382	2.4971	1.7353	2.724	2.2705	2.1757	1.7977	0.524	0.6808	1.7258	0.8593	0.4512	0.5304	0.2827	0.1966	15.0011	7.9483	9.5042	8.8756	5.3249	6.8754	5.92	8.3893	4.7088	0.9889	1.7729	3.0438	3.5573	1.5439	2.8114	2.862	2.1008	2.1906	0.5755	3.5877	2.5181	2.0661	14.0929	23.5731	7.3373	12.0734	0	3.9012	1.0585	3.3469	1.7092	1.4378
Solyc01g005190.1	Zinc finger family protein (AHRD V3.3 *** U7E2Y1_POPTR)	0.7561	0.5063	0.7817	0.5225	0.5272	0.794	0.5967	0.541	0.0416	0.1876	0.3678	0.1714	0.2853	0.1626	0.0757	0.2033	2.1187	1.8288	1.9778	2.0552	1.2148	2.1819	1.2876	1.5263	0.5623	0.6491	0.66	0.4875	0.9217	0.8861	0.6114	0.6072	0.8368	0.698	0.7336	0.9799	0.6018	0	3.2433	1.5541	1.5587	3.0229	0	0.6216	0.1686	0.5333	0.817	1.069
Solyc01g005200.1	Zinc finger family protein (AHRD V3.3 *-* U7E1E1_POPTR)	0	0.1665	0.5032	0.3537	0.5532	0.2278	0.4966	0.3261	0	0.0945	0.0806	0.1735	0.1221	0.0383	0.3221	0.0419	0.8192	1.4134	0.8684	0.423	0.4557	1.3011	0.489	0.4373	0.3161	0.1907	0.4172	0.2238	0.3172	0.2563	0.258	0.1013	0	0	0	0.7918	0.389	0.4788	1.4515	0.5023	0.5038	1.0659	0	0.3014	0.3271	0.1724	0	0.2962
Solyc01g005210.3	Trehalose-phosphate synthase 6 (AHRD V3.3 *** W8Q024_CAMSI)	28.6054	32.3638	32.7747	32.3197	32.4569	37.0948	36.7319	37.1627	0.32	0.6364	2.5398	1.6839	1.7858	0.5697	1.2481	0.6352	57.7251	162.363	127.713	117.955	123.764	161.286	178.874	127.929	1.4236	21.9928	16.7888	42.5203	16.5875	29.0408	23.6162	51.5841	29.2412	28.2237	28.3512	35.4311	32.6822	29.2573	58.5535	59.6698	54.9518	92.5185	149.043	129.73	33.2632	31.1342	32.6939	38.2225
Solyc01g005220.3	MACPF domain-containing protein (AHRD V3.3 *** A0A0B2Q4M6_GLYSO)	0.5716	0.5614	0.6273	0.63	0.5053	0.5229	0.464	0.5129	0.0049	0.0531	0.0464	0.0738	0.1176	0.0217	0.0869	0.01	5.486	14.6201	14.9163	10.4609	16.6032	13.7151	15.2898	9.0837	0.8697	2.7984	1.8802	3.5683	3.7194	3.4212	1.363	3.594	0.5806	0.5637	0.5704	0.6643	0.5759	0.2757	4.3277	7.1889	4.9413	9.698	22.4518	17.6599	0.5649	0.4678	0.6516	0.4933
Solyc01g005230.3	S-adenosyl-L-methionine-dependent methyltransferase superfamily protein (AHRD V3.3 *** AT5G37990.1)	16.5379	22.0095	23.0157	19.158	18.6292	20.7924	19.7093	18.678	0.8364	3.9716	5.6929	0.9026	0.9928	3.4291	1.2097	3.0497	150.559	243.994	208.262	222.795	111.797	260.013	189.823	183.806	15.1759	40.4572	49.7822	26.334	13.4108	39.7513	28.1459	32.9425	17.0389	14.9052	17.6696	17.967	17.3392	20.5815	147.971	125.662	178.042	137.45	92.1877	105.754	20.5116	29.5141	16.0029	25.6703
Solyc01g005240.3	Aspartokinase (AHRD V3.3 *** A0A0V0ILQ3_SOLCH)	7.7803	7.9232	8.4871	7.6704	8.2689	8.1997	8.3414	7.4942	0.6483	0.9718	1.7424	0.3067	0.4569	0.3151	0.1492	0.2513	27.4304	29.4247	26.4192	29.8596	21.4711	27.1895	23.9468	24.8569	1.2778	3.9758	3.0918	4.6132	3.2695	3.6121	4.2314	2.5632	7.3272	6.9546	9.059	7.9526	7.6847	9.1695	25.802	29.9504	26.5388	27.9961	17.839	18.5782	8.0698	9.5283	6.1716	8.8292
Solyc01g005250.3	Aspartate-semialdehyde dehydrogenase (AHRD V3.3 *** V5N8M5_PHAVU)	10.8991	10.6001	12.2957	10.4169	9.0814	8.6343	10.6722	11.1663	1.2829	2.5474	3.7783	1.2224	0.994	0.6248	0.6289	0.3877	43.1978	44.3252	45.5195	45.2977	39.2081	46.5191	42.2958	41.8485	0.9251	5.0847	4.0917	3.2687	2.9784	4.7262	5.0954	4.0145	8.9203	10.4742	13.3029	8.7429	7.5541	10.9471	44.2874	41.3581	43.9479	44.451	34.1378	39.0355	8.6371	15.6531	7.51	9.6263
Solyc01g005260.3	Sec14p-like phosphatidylinositol transfer family protein (AHRD V3.3 *** AT1G14820.3)	1.6502	1.8523	1.3585	1.3717	1.6512	1.6689	1.827	1.7254	0.1677	0.2318	0.1014	0.0697	0.1367	0.0955	0.1138	0.1449	4.8518	6.7778	8.1953	6.9058	9.4642	7.0442	8.7034	5.9804	0.1862	0.865	0.6855	1.7826	2.3646	1.0319	0.8608	1.8811	1.4577	1.9844	1.5086	1.7386	1.3832	1.8318	4.8893	4.5121	5.1539	5.6513	13.7935	8.9478	1.7953	2.2793	1.4825	1.7735
Solyc01g005270.3	Sec14p-like phosphatidylinositol transfer family protein (AHRD V3.3 *** AT1G14820.3)	5.0159	4.3886	5.2112	3.9219	5.1634	4.9451	4.9848	4.9849	0.3878	0.4117	0.7775	0.5567	0.6043	0.238	0.0654	0.505	13.4944	19.9261	21.2615	18.11	25.2719	19.7134	21.6494	17.0377	0.7384	1.8056	0.6057	1.8602	4.5191	1.0011	0.9546	3.5521	4.89	4.4161	5.7415	6.0929	4.0296	5.3675	14.9701	12.7041	12.8092	19.5002	34.1812	22.1344	4.1357	5.1937	3.8365	5.4184
Solyc01g005280.3	Sec14p-like phosphatidylinositol transfer family protein (AHRD V3.3 *** AT1G14820.3)	3.5204	3.9355	3.5696	2.9954	3.3806	3.8059	3.411	3.7797	0.2305	0.1518	0.4741	0.1368	0.3366	0.3844	0.1891	0.1974	4.6079	2.2307	1.2158	3.3687	1.4128	2.2602	0.9708	3.5268	0.294	0.7815	0.3781	1.2835	1.0941	0.7936	0.4374	1.4577	3.1975	3.397	3.9668	4.0035	3.2903	2.848	5.1264	4.1085	4.5888	3.5663	0	0.6722	4.0732	4.1009	3.6323	3.9638
Solyc01g005290.3	Sec14p-like phosphatidylinositol transfer family protein (AHRD V3.3 *-* AT1G14820.3)	16.4225	15.4671	20.3195	17.4253	14.0469	18.6675	15.3923	14.5017	1.5194	2.2782	3.1481	1.7263	2.3411	2.857	3.1147	0.8279	12.4209	7.4337	9.1512	10.8324	5.5513	8.3428	8.6442	9.2262	3.9095	2.32	0.9642	2.296	2.7757	1.1437	2.0255	2.24	18.5456	13.478	17.2439	15.9045	16.8403	9.396	5.0267	13.9167	18.3194	8.3051	0	8.3489	15.8565	11.3409	19.2039	15.3846
Solyc01g005295.1	Sec14p-like phosphatidylinositol transfer family protein (AHRD V3.3 *-* AT1G14820.3)	25.3382	19.4469	19.8584	18.4569	20.2009	22.0669	20.6056	21.1111	3.4192	1.1173	0.1133	2.4481	2.1737	3.3934	2.239	5.4993	17.0752	12.1801	12.6468	10.1647	7.656	9.551	9.5217	9.3622	3.4617	2.2824	1.7442	3.8309	3.8821	0.6133	1.8566	2.5092	26.5138	18.9162	30.5845	24.5124	17.5627	18.5277	17.6823	10.7989	22.7443	12.6025	0	10.3655	18.9835	17.7856	21.5718	19.1007
Solyc01g005300.3	Flavin-binding kelch domain F box protein (AHRD V3.3 *** A0A088AWQ7_SOYBN)	8.6149	8.0045	8.2096	6.5829	8.279	7.9449	7.6888	7.5373	0.1908	0.3799	0.5826	0.1645	0.6175	0.0637	0.1025	0.261	9.298	11.9531	9.4945	9.6326	9.7081	12.7156	11.8287	10.1844	0.742	0.7205	0.7019	0.9761	1.7817	1.1391	1.1421	1.0422	8.2372	8.7559	8.8515	9.1311	8.6271	7.0787	9.3586	7.9835	10.5518	11.8841	6.1763	11.0639	8.6631	7.3473	8.0031	8.0274
Solyc01g005305.1	Eukaryotic aspartyl protease family protein (AHRD V3.3 --* AT4G12920.1)	0	0	0	0	0	0	0	0	0	0	0	0	0	0	0	0	0	0	0	0	0	0	0	0	0	0	0	0	0	0	0	0	0	0	0	0	0	0	0	0	0	0	0	0	0	0	0	0
Solyc01g005310.3	Dynamin (AHRD V3.3 *** E5GB64_CUCME)	0.3381	0.2762	0.3865	0.2508	0.3244	0.3137	0.1505	0.3732	0.0842	0.0576	0.0539	0.0564	0.0321	0.0531	0.0478	0.016	0.3312	0.4683	0.6592	0.3848	0.5305	0.4486	0.4605	0.4376	0.129	0.0521	0.0824	0.0535	0.2665	0.1135	0.0754	0.1318	0.2426	0.5058	0.2658	0.263	0.3392	0.3711	0.2411	0.1669	0.5857	0.8408	0	0.7507	0.1629	0.3149	0.3508	0.4181
Solyc01g005320.2	3-oxo-5-alpha-steroid 4-dehydrogenase (AHRD V3.3 *** G7ZZ33_MEDTR)	0.2567	0.3029	0.3881	0.2325	0.3834	0.3009	0.3275	0.2436	0.1442	0.034	0.0412	0.066	0.0959	0.0516	0.0192	0.0479	8.6647	17.0724	23.5623	13.7293	23.8282	19.7518	27.9547	13.9461	1.1082	1.363	4.2214	6.5059	4.6011	4.7283	3.8889	6.2096	0	0.2712	0.4988	0.5077	0.1949	0.4477	7.7554	10.8699	7.3688	15.2694	25.1799	31.0352	0.2621	0.2763	0.3704	0.2374
Solyc01g005330.3	Microtubule-associated protein 70-2 (AHRD V3.3 *** A0A0B2QPG9_GLYSO)	22.4149	20.4676	24.2377	21.6118	19.9566	21.578	23.25	21.7873	1.7246	1.2262	1.947	0.7209	1.1248	1.787	0.5374	1.7051	41.4722	44.2648	50.2033	47.0487	52.7379	45.5844	49.2537	43.1501	1.7041	0.0256	1.6886	1.9728	2.9337	1.9301	1.1538	1.8682	19.4338	22.4031	25.4079	22.2048	18.7644	18.9005	38.9092	44.6992	40.8083	52.1648	58.0815	47.9675	20.7798	22.4181	18.205	24.3837
Solyc01g005340.3	Ankyrin repeat family protein (AHRD V3.3 *** B9HW17_POPTR)	2.7139	3.0259	2.9997	2.9952	3.2105	2.9814	3.027	2.9295	0.1473	0.1337	0.0906	0.2102	0.2456	0.0846	0.2024	0.1078	7.8605	20.7033	17.3199	14.1411	12.4662	19.8093	20.9795	13.7416	0.3978	2.7081	2.3172	4.1265	5.7047	1.6666	1.9143	4.7437	2.5001	2.9965	2.6453	3.7017	2.9622	2.9675	7.4111	7.5165	8.6537	14.0614	1.8849	21.4523	3.2432	3.0521	2.7823	3.1467
Solyc01g005350.3	S-adenosyl-L-methionine-dependent methyltransferases superfamily protein, putative (AHRD V3.3 *** A0A061E9R4_THECC)	0	0.2001	0.0311	0.0332	0.0644	0.0602	0.0258	0	0	0.1102	0.0311	0.0332	0.0644	0.0602	0.0258	0	0.3025	0	0.6123	0.434	0.4615	0.0578	0.5321	0.1117	0.1768	0	0.1864	0.142	0.2321	0.0578	0.1844	0.1117	0	0	0	0.1931	0	0	0.2949	0.6124	0	0.6497	0	0.7348	0.0997	0.4203	0.0805	0.1805
Solyc01g005360.3	S-adenosyl-L-methionine-dependent methyltransferase superfamily protein (AHRD V3.3 *** AT5G37990.1)	0	0	0	0	0	0	0	0	0	0	0	0	0	0	0	0	0	0	0	0	0	0	0	0	0	0	0	0	0	0	0	0	0	0	0	0	0	0	0	0	0	0	0	0	0	0	0	0
Solyc01g005370.3	EF hand calcium-binding family protein (AHRD V3.3 *** G8A011_MEDTR)	0.7772	1.4374	1.7404	0.997	0.6984	1.0773	1.1863	0.8031	0.1935	0.8048	0.1278	0.2828	0.1521	0.1694	0.1674	0.2044	8.0895	19.8131	16.6187	9.6018	21.7566	15.9184	19.854	12.322	0.643	2.484	1.2377	0.6743	4.2628	2.8846	0.978	3.7657	0.5576	1.1629	0.6111	0.5442	1.0026	0.5484	9.1444	8.1993	6.9249	16.0241	30.0879	19.1576	1.1239	2.9614	0.2269	0.7633
Solyc01g005380.2	Unknown protein (AHRD V3.3 )	0.1225	0.0721	0.0355	0.0729	0.0599	0.0283	0.0696	0.0433	0.0456	0.0312	0.0355	0.0401	0.0017	0.0186	0.0025	0.0228	0.1281	0.0524	0.0946	0.2549	0.0539	0.1613	0.1313	0.1154	0.0155	0.0311	0.0366	0.0726	0.0299	0.0814	0.0757	0.0747	0.0314	0.1639	0.1722	0.0613	0.0565	0.0618	0.1406	0.0973	0.1464	0.1032	0	0.0584	0.0317	0.1335	0.0511	0
Solyc01g005385.1	Histone-lysine N-methyltransferase setd3 (AHRD V3.3 *** A0A0B0MR23_GOSAR)	0.0599	0.0297	0.0361	0.0372	0.0466	0.0305	0.0204	0.0094	0.0313	0.016	0.0222	0.0021	0.0101	0.02	0.0105	0.0094	0.0867	0.0386	0.1053	0.1081	0.0555	0.0395	0.0792	0	0.0353	0.0386	0.0578	0.0284	0.0555	0.0395	0.0396	0	0	0.1057	0.074	0.033	0.0405	0.0665	0.0504	0.0523	0.1573	0.1664	0	0	0.034	0	0.055	0
Solyc01g005390.3	Nudix hydrolase (AHRD V3.3 *** A0A061E9N4_THECC)	0.6794	0.7351	0.8481	0.6352	0.6469	0.902	0.6887	0.5804	0.2274	0.1461	0.2002	0.0468	0.075	0.0739	0.0744	0.0366	12.5776	29.0435	24.1199	13.8769	45.8783	22.4791	28.8666	12.4429	2.1624	1.7117	3.3407	4.2345	10.3462	4.5949	4.0988	4.4794	0.9402	0.2262	0.8718	0.7058	0.7369	0.4979	9.8113	11.0817	16.8398	44.89	64.2721	28.4727	1.0203	0.5377	0.6473	0.858
Solyc01g005400.3	Caleosin-related family protein (AHRD V3.3 *** AT1G70670.1)	1.9763	2.8018	2.4519	2.4722	2.7171	3.3398	2.8179	2.7065	0.3932	0.2924	0.3354	0.2596	0.4506	0.2876	0.0835	0.0789	4.4346	3.9952	3.6882	4.1257	3.0939	3.5944	4.4486	4.3076	0.0574	0.8257	0.3811	0.335	0.2441	0.7725	0.5896	0.6866	2.711	1.8521	1.3659	3.4058	2.876	1.8694	4.3201	4.4852	4.4984	3.1723	2.6373	3.4719	2.826	2.2836	3.2958	2.8719
Solyc01g005410.3	Caleosin-related family protein (AHRD V3.3 *** AT1G70680.1)	9.9468	10.2282	13.2041	10.5013	10.3568	13.5695	12.3869	11.5149	0.207	1.7804	3.0145	0.7233	1.9698	2.6113	0.4228	0.9551	62.5697	79.303	68.8425	61.1437	88.8326	72.4981	66.8749	59.4114	5.5611	8.3233	9.8714	3.7375	20.3974	1.9892	4.9089	6.003	10.2688	10.0111	9.5605	10.3877	6.9297	13.753	58.992	55.2383	73.4787	127.215	81.6108	57.6723	8.9596	13.744	7.9811	18.7408
Solyc01g005420.2	LOW QUALITY:Calcium-dependent lipid-binding (CaLB domain) family protein (AHRD V3.3 --* AT4G15740.1)	0.4272	0.3506	0.4905	0.5392	0.2315	0.6437	0.3615	0.448	0.1233	0.1198	0.129	0.2689	0.1543	0.3876	0.1298	0.0745	1.8758	5.5943	2.5869	2.8463	4.6543	4	3.0826	1.3024	0.4195	1.6062	0.6033	1.0717	1.484	0.3101	0.7144	0.4348	0.5246	0.1823	0.5748	0.1706	0.524	0	1.564	2.7063	1.3571	2.0098	4.8097	7.1435	0.3524	0.5571	0.1423	0.1596
Solyc01g005430.3	UBX domain-containing protein (AHRD V3.3 *** A0A0K9Q356_ZOSMR)	2.6216	2.6183	2.8779	2.6904	2.7116	2.9552	2.8037	3.1879	0.1649	0.1703	0.0897	0.0824	0.3852	0.1753	0.1682	0.1957	8.6263	14.7723	13.2795	10.1893	16.0521	15.5352	15.7105	11.1306	0.0791	2.3459	1.8373	2.1611	0.8253	3.2363	0.9717	3.4	2.6228	2.3354	2.9065	3.4798	2.2783	2.3766	8.5667	8.5292	8.783	15.9685	17.5216	14.6663	2.7914	2.7857	2.2778	3.0387
Solyc01g005440.3	Jasmonate ZIM-domain protein 3 (AHRD V3.3 *** B2XVS2_SOLLC)	29.327	27.1738	36.912	31.1237	25.0845	28.8097	33.7416	31.5119	2.2345	0.975	2.4721	1.748	1.3333	2.0069	1.9368	4.3674	40.7578	44.5356	38.8582	41.5213	46.6696	41.1708	45.8387	47.6284	4.7479	6.375	5.0365	5.2042	5.6598	5.8815	4.5995	3.9175	25.3342	29.5849	33.0618	23.512	24.0057	27.7358	49.1222	40.4686	32.6825	57.9717	40.4749	41.5622	25.4426	28.8166	27.2622	30.4202
Solyc01g005450.3	F-box protein SKIP28 (AHRD V3.3 *** A0A0B2QPD0_GLYSO)	3.2637	3.0555	3.3179	3.2232	2.5341	2.4172	3.0519	2.8389	0.2872	0.6074	0.2792	0.6442	0.2142	0.4803	0.2236	0.2733	1.734	0.4583	0.3075	1.1562	0.5513	0.537	0.2211	1.2201	0.2375	0.2298	0.1272	0.4684	0.4576	0.1011	0.1141	0.5362	3.6082	3.4897	2.6933	2.7046	2.7892	2.1086	1.637	2.1852	1.3799	1.4597	0	0.1942	4.2682	2.3882	2.5102	1.861
Solyc01g005460.3	Dynein light chain (AHRD V3.3 *** W9T250_9ROSA)	0.7407	0.4967	0.6197	0.604	0.4782	0.5474	0.6051	0.5135	0.0829	0.0676	0.0675	0.0611	0.0487	0.0624	0.0628	0.0568	1.025	1.9922	1.9859	1.443	1.1898	1.638	1.6401	1.4354	0.0706	0.053	0.132	0.2149	0.2212	0.0991	0.1385	0.0567	0.5929	0.8797	0.7496	0.5341	0.5193	0.3812	0.8838	1.094	1.0973	1.273	0.772	1.5244	0.6204	0.3875	0.4824	0.5202
Solyc01g005470.3	PLANT CADMIUM RESISTANCE 2 (AHRD V3.3 *** AT1G14870.1)	1.925	2.8636	2.1306	2.4296	2.6691	3.3195	2.3248	2.4586	0.5911	0.1168	0.4184	0.0385	0.8937	0.3705	0.2593	0.2695	6.0168	19.9429	12.7015	8.1068	15.2189	16.1293	13.7924	7.0374	1.3528	0.8243	2.0709	2.8466	0.8734	0.9813	3.8412	1.3835	3.1022	1.4308	1.2421	4.3082	2.467	1.2321	6.67	3.4163	7.9639	14.008	16.9146	14.7342	3.0659	2.6612	2.8637	3.2663
Solyc01g005480.3	UPF0496 protein (AHRD V3.3 *** A0A199VAF6_ANACO)	0.762	1.0217	1.1245	0.9474	0.9916	0.8056	1.031	0.844	0.1496	0.1916	0.1533	0.1028	0.0494	0.1542	0.0016	0.0663	2.7388	3.7126	4.017	3.672	3.08	4.046	3.8857	2.925	0.0806	0.4019	0.0995	0.3616	0.9216	0.2098	0.1671	0.4976	0.6762	0.5567	1.0531	0.9725	0.9172	1.0851	2.8651	2.589	2.7624	4.3247	1.2802	3.6351	1.076	1.3231	0.666	0.9094
Solyc01g005490.3	IAA-amino acid hydrolase ILR1, putative (AHRD V3.3 *** B9SWZ5_RICCO)	6.333	5.4794	5.8623	5.2435	5.5214	5.9644	6.0618	6.2238	0.3544	0.2059	0.8395	0.3608	0.4941	0.3054	0.043	0.371	14.8788	28.9997	26.874	20.9922	27.0549	28.1753	30.6015	20.8819	0.5129	2.6801	3.8267	3.5105	2.712	4.3247	2.963	4.9284	5.8281	7.0163	6.1545	5.9977	6.0331	4.5334	15.4807	13.8583	15.2972	22.6195	26.5689	31.9763	5.8729	5.1771	5.3884	6.5752
Solyc01g005500.3	NAD(P)-binding Rossmann-fold superfamily protein (AHRD V3.3 *** A0A061EUQ7_THECC),Pfam:PF13561	1.0114	0.7995	0.6256	0.9102	0.6008	0.8342	1.042	0.6448	0.4442	0.0424	0.0471	0.2953	0.0458	0.1538	0.1503	0.0508	3.8252	6.2972	7.8259	3.7648	6.6701	5.7413	4.3294	1.2566	0.7144	1.5733	3.7499	0.4779	1.3817	3.1281	2.1462	0.2013	1.6472	0.1561	1.2308	0.5115	0.6282	0.6627	3.3485	2.8971	5.23	4.4259	9.1886	6.3958	0.8299	0.7157	0.8528	0.7516
Solyc01g005510.3	L-ascorbate oxidase homolog (AHRD V3.3 *** ASOL_TOBAC)	0	0	0.0272	0	0	0	0.0225	0.0507	0	0	0.0272	0	0	0	0.0225	0.0255	0.1336	0.0452	0.1574	0	0	0	0	0.0487	0.1336	0.0452	0.0064	0	0	0	0	0.0487	0	0	0	0	0	0	0	0.4008	0	0	0	0	0	0	0	0
Solyc01g005520.3	Tetratricopeptide repeat containing protein (AHRD V3.3 *** M4Q9V8_TRIMO)	61.7555	44.4725	61.1171	57.2709	42.0287	45.8577	58.3518	53.1108	3.918	2.003	2.4777	2.1702	1.1117	3.6897	1.0204	1.3442	33.3012	7.6425	5.376	23.0791	6.1656	8.0751	4.5335	28.0577	1.0116	3.7701	2.0918	10.7559	3.6219	3.0104	1.8381	12.9221	54.0274	66.7415	64.4975	44.2421	40.7393	41.1047	32.8721	31.8035	35.2281	13.2145	4.0868	1.1956	45.9544	46.9547	40.5084	40.5372
Solyc01g005530.3	nuclear polyadenylated RNA-binding protein (AHRD V3.3 *** AT3G13480.2)	5.5952	5.7971	5.9644	5.6666	5.9672	6.6055	6.9887	6.1454	0.2814	0.9552	0.2319	0.4719	0.3498	0.5205	0.3319	0.3765	7.0657	12.735	14.1039	10.3976	11.167	13.6009	13.5715	10.3092	0.9903	0.6129	1.2528	2.8928	0.2931	1.5829	1.3811	2.7049	5.0716	6.0356	5.6786	6.5094	6.0789	5.3132	6.1634	9.0439	5.9899	10.5906	11.5474	11.363	7.0548	3.9228	6.4137	7.6461
Solyc01g005540.3	Lysine--tRNA ligase (AHRD V3.3 *** K4ASC0_SOLLC)	5.0346	4.471	5.8447	4.9657	4.4273	4.2357	5.4118	4.7618	0.5077	0.7279	0.9718	0.279	0.4305	0.1871	0.3209	0.376	12.459	6.6579	5.9673	9.2433	4.4665	7.2789	4.4495	9.1573	0.6938	1.7536	1.265	2.6758	2.0159	1.9957	1.2421	2.9655	4.067	5.2518	5.785	4.1528	3.8578	5.2713	12.3464	11.3176	13.713	8.4249	1.8236	3.151	3.8539	5.9215	3.6376	4.5836
Solyc01g005550.3	carboxyl-terminal peptidase (DUF239) (AHRD V3.3 *** AT2G44210.1)	42.2562	43.2885	46.9759	41.2945	44.3958	41.1038	44.6116	43.2392	0.7558	1.301	3.2577	2.6066	2.1337	0.6702	0.2131	1.326	63.7442	81.6849	85.077	74.8594	83.3639	76.896	89.3989	72.5948	2.3483	4.5302	2.3539	10.7315	8.7964	2.5095	3.4502	7.9174	40.9036	43.5169	42.348	48.6472	42.5885	41.9516	60.1516	68.1604	62.9204	68.9814	99.3293	81.7809	45.8647	42.3174	41.6835	41.6593
Solyc01g005560.3	Isocitrate dehydrogenase [NADP] (AHRD V3.3 *** IDHC_SOLTU)	38.2046	36.7244	39.0082	36.1217	34.3579	36.0932	39.3341	34.1182	1.9763	3.4906	7.6601	3.9991	1.646	1.9823	3.7553	0.7151	206.234	267.131	303.531	250.802	302.746	268.993	306.647	211.071	15.6582	4.948	17.7297	40.595	15.9706	24.889	8.3905	27.8926	36.3762	36.0839	42.1535	34.2521	31.5614	37.2603	175.146	218.505	225.05	270.812	319.297	318.129	35.7488	43.1988	31.2256	36.8761
Solyc01g005570.3	DUF1639 family protein (AHRD V3.3 *** A0A072U1E7_MEDTR)	5.8526	4.98	5.9264	5.408	4.702	5.9232	5.5754	5.785	0.0339	0.33	0.3204	0.247	0.5651	0.8886	0.142	0.1756	12.6752	21.6098	18.0141	16.1312	20.4393	19.3112	21.1675	15.0269	0.2709	0.7589	1.2533	2.698	2.0774	1.5653	2.1002	2.2435	5.7898	5.906	5.862	5.5887	4.8654	3.6517	12.6652	13.1493	12.211	24.594	18.3759	18.3479	4.8196	5.6147	4.5058	7.4081
Solyc01g005575.1	DUF1639 family protein (AHRD V3.3 *** A0A072U1E7_MEDTR)	16.4415	13.8855	15.7073	13.8938	13.6359	14.7715	14.7928	14.3453	1.8706	0.8529	1.2258	1.2322	0.718	0.7875	1.0305	0.8853	39.065	49.6924	52.7397	42.0597	49.6031	50.3955	51.6194	41.3353	0.8327	0.5069	4.0089	6.2573	4.75	2.5378	1.5259	6.2966	12.7167	18.0011	18.6068	14.9751	12.5176	13.4151	37.9146	40.6832	38.5971	53.6607	40.1352	55.0135	14.103	15.242	12.3116	16.2718
Solyc01g005590.2	Arabinogalactan peptide 14 (AHRD V3.3 *** A0A151TQT2_CAJCA)	47.1371	42.3711	51.0306	61.2349	29.0607	50.5985	58.1669	63.147	4.1698	8.1809	6.9314	5.0577	5.5807	6.4751	10.9287	10.2904	56.4496	82.9834	116.07	73.8497	94.9253	111.767	125.769	63.928	2.4991	10.4324	13.7595	20.9552	21.2558	6.0536	5.0076	17.3882	40.8701	45.5056	55.0355	40.2221	23.456	23.504	61.443	54.1422	53.7636	82.4646	65.9566	136.355	48.8625	26.1185	52.1324	38.5587
Solyc01g005600.3	5'-adenylylsulfate reductase-like 5 (AHRD V3.3 *** APRL5_ARATH)	7.0514	7.3515	7.099	7.1647	7.3728	7.3181	7.6515	6.9769	0.3551	0.5325	0.712	0.3586	0.3918	0.2837	0.1844	0.3379	14.9368	24.1732	23.5809	19.6423	27.3784	23.6598	25.9016	19.0777	0.4131	1.9504	1.3394	4.3358	3.3427	2.4611	1.2249	3.6854	7.5263	6.3566	7.2714	8.1227	6.8011	7.1945	15.5539	14.1525	15.104	22.4067	33.7349	25.9934	8.3875	7.0475	6.6194	7.6167
Solyc01g005610.3	GDSL esterase/lipase (AHRD V3.3 *** W9R6R2_9ROSA)	0.1108	0.0888	0.0203	0.047	0.1376	0.1142	0.1066	0.0634	0.0296	0.0226	0.0203	0.0321	0.0205	0.0394	0.0377	0.0188	0.0824	0.1773	0.2907	0.2437	0.3136	0.2456	0.3226	0.3442	0.0482	0.0551	0.0498	0.1201	0.1577	0.0804	0.1182	0.1085	0.1613	0.1121	0.0589	0.1574	0.0967	0.1587	0.0802	0	0.1669	0.4415	0	0.4993	0.1084	0.1142	0.0437	0.0491
Solyc01g005620.3	oxoglutarate/malate translocator	57.2137	49.996	56.327	56.9296	50.3178	53.6142	59.5916	58.1316	3.415	4.1707	7.8275	3.2907	2.9503	3.4565	1.934	1.1527	159.966	197.193	215.49	174.357	199.445	205.461	199.917	160.513	0.8897	16.64	5.8198	9.5809	7.1818	15.7268	9.191	14.013	50.6323	62.0857	58.9232	49.7476	45.5167	55.6892	158.442	159.933	161.523	191.827	213.8	192.708	48.113	57.975	43.9001	60.3154
Solyc01g005630.2	Ethylene-responsive transcription factor (AHRD V3.3 *** W9SBA4_9ROSA)	0	0	0	0	0	0	0	0	0	0	0	0	0	0	0	0	2.1883	4.5566	5.9368	5.2317	6.025	9.0575	7.9076	5.6423	0.0283	1.2083	0.4249	3.2789	3.3607	3.3278	1.1775	2.4832	0	0	0	0	0	0	2.1318	2.2132	2.2197	6.4572	0	11.6179	0	0	0	0
Solyc01g005640.3	histidine-tRNA ligase (AHRD V3.3 *** AT3G10250.5)	3.3855	3.0037	3.5362	3.3342	3.8169	3.3595	3.4077	3.5703	0.1599	0.2995	0.1335	0.1639	0.4443	0.4615	0.2438	0.231	7.2399	13.9344	14.4677	11.1253	14.9367	13.3766	13.0284	10.4912	0.3924	2.0239	1.0805	3.0984	1.582	1.5427	2.0294	3.306	3.0724	3.4863	3.5979	4.7031	3.4299	3.3179	7.9478	7.1793	6.5926	12.1175	17.5902	15.1024	2.5193	3.5511	2.9408	4.1779
Solyc01g005650.2	RING/U-box superfamily protein (AHRD V3.3 *** AT1G05890.1)	0	0	0	0	0	0	0	0	0	0	0	0	0	0	0	0	0	0	0	0	0	0	0	0	0	0	0	0	0	0	0	0	0	0	0	0	0	0	0	0	0	0	0	0	0	0	0	0
Solyc01g005660.2	R2R3MYB transcription factor 5	0	0	0	0	0	0	0	0	0	0	0	0	0	0	0	0	0	0	0	0	0	0	0	0	0	0	0	0	0	0	0	0	0	0	0	0	0	0	0	0	0	0	0	0	0	0	0	0
Solyc01g005665.1	MYB transcription factor (AHRD V3.3 --* A0A0A0R621_PAESU)	0	0	0	0	0	0	0	0	0	0	0	0	0	0	0	0	0	0	0	0	0	0	0	0	0	0	0	0	0	0	0	0	0	0	0	0	0	0	0	0	0	0	0	0	0	0	0	0
Solyc01g005670.3	BTB/POZ domain-containing protein (AHRD V3.3 *** W9S1B2_9ROSA)	3.5484	4.0104	3.0901	3.3991	3.7354	3.515	3.8479	3.5005	0.3658	0.439	0.3981	0.6693	0.4215	0.3141	0.1758	0.4305	10.6187	19.1189	13.1375	14.0422	13.1832	13.7741	15.7585	13.447	0.9833	2.9859	2.2823	1.9738	2.0204	0.6554	0.208	3.1302	2.8255	3.8127	4.007	4.3792	3.8847	2.9423	8.6718	11.8328	11.3516	15.2828	9.1433	15.1233	4.0195	4.7662	3.2454	4.0949
Solyc01g005680.3	Cytokinin riboside 5'-monophosphate phosphoribohydrolase (AHRD V3.3 *** K4ASD4_SOLLC)	4.7175	7.3789	6.1857	5.9283	7.2257	6.4601	5.2691	6.0136	1.4674	1.5171	0.2128	0.0785	1.8608	0.4523	0.2652	0.1354	7.1006	18.0768	14.2112	10.1145	24.0509	14.2669	15.0633	10.2819	0.3298	5.0182	1.9545	4.0794	5.1421	3.9332	2.0853	3.9832	7.6237	2.9106	3.6181	10.1638	7.7349	3.7784	7.1143	7.6649	6.5227	15.6725	33.405	23.0752	10.1624	4.9412	7.033	5.6695
Solyc01g005690.3	Calcium ion binding (AHRD V3.3 *** A0A061GR33_THECC)	42.1001	41.7459	42.5348	42.0746	43.3607	45.4497	47.579	44.0474	1.0115	4.2587	2.9349	1.8613	3.8066	1.6626	0.6521	2.0566	85.2631	128.036	129.165	108.061	138.653	127.788	141.607	95.4961	3.3882	6.6975	2.6021	19.0138	15.3476	5.5254	2.3615	19.5684	43.5237	40.1436	42.6329	49.4341	44.2995	36.3484	78.7773	86.8058	90.2061	113.122	166.176	136.662	50.0652	39.1679	36.0045	44.2275
Solyc01g005700.3	Mutator-like transposase-like protein (AHRD V3.3 *** Q9FI74_ARATH)	4.3422	4.8301	4.8167	4.0033	4.7082	4.2428	4.3383	3.9599	0.2137	0.3796	0.5821	0.1724	0.4146	0.1087	0.1146	0.1456	9.2389	12.3911	11.3614	11.5016	12.4807	12.0344	12.2339	10.0875	0.3792	0.9997	0.4156	1.2855	1.313	0.3053	0.4397	0.5858	4.617	3.9213	4.4883	5.3777	3.9497	4.7971	9.8246	8.5289	9.3631	11.6775	15.0475	10.7172	4.9526	5.4179	4.1199	4.2471
Solyc01g005705.1	LYR family of Fe/S cluster biogenesis protein (AHRD V3.3 --* AT2G39725.2)	0.0138	0	0	0	0	0.0167	0.0052	0	0.0138	0	0	0	0	0.0106	0.0052	0	0	0	0	0	0	0	0	0	0	0	0	0	0	0	0	0	0	0.0415	0	0	0	0	0	0	0	0	0	0	0	0	0	0.0363
Solyc01g005710.2	LOW QUALITY:Leucine-rich repeat receptor-like protein kinase family protein (AHRD V3.3 *-* AT4G08850.2)	0	0.1454	0	0	0.0779	0.055	0.261	0.1991	0	0.0739	0	0	0.0779	0.055	0.1547	0.1156	0	0	0	0	0	0	0	0	0	0	0	0	0	0	0	0	0	0	0	0.2337	0	0	0	0	0	0	0	0	0.2414	0	0.1949	0
Solyc01g005715.1	Leucine-rich repeat receptor-like protein kinase family protein (AHRD V3.3 *-* AT4G08850.1)	0.0491	0.0586	0.0512	0.094	0.0613	0.0219	0.0268	0.0201	0.0246	0.0586	0.0512	0.0189	0.0416	0.0219	0.0268	0.0201	0	0.0385	0	0	0	0	0	0	0	0.0385	0	0	0	0	0	0	0.0721	0.0752	0	0.1407	0.0432	0	0	0	0	0	0	0	0	0	0.1759	0.0658
Solyc01g005720.3	Leucine-rich repeat receptor-like protein kinase family protein (AHRD V3.3 *** AT4G08850.1)	0.0445	0.0173	0	0.0472	0	0	0	0.0352	0.0223	0.0173	0	0.0239	0	0	0	0.0176	0	0	0	0	0	0	0	0	0	0	0	0	0	0	0	0	0.0637	0	0.0698	0	0	0	0	0	0	0	0	0	0	0	0.0518	0
Solyc01g005730.3	Leucine-rich repeat receptor-like protein kinase family protein (AHRD V3.3 *** AT4G08850.1)	0.2577	0.3123	0.1553	0.3037	0.1827	0.1686	0.264	0.1845	0.1519	0.1205	0.1357	0.0494	0.0209	0.0492	0.0533	0.0294	0.1724	0	0.0462	0.0615	0.0206	0.172	0.174	0.0212	0.0335	0	0.0233	0.034	0.0206	0.0228	0.1134	0.0212	0.526	0	0.247	0.22	0.1801	0.1478	0.168	0.2326	0.1166	0.0617	0	0	0.2272	0.1596	0.5503	0.1371
Solyc01g005740.3	Unknown protein (AHRD V3.3 )	0	0	0	0	0	0	0	0	0	0	0	0	0	0	0	0	0	0	0	0	0	0	0	0	0	0	0	0	0	0	0	0	0	0	0	0	0	0	0	0	0	0	0	0	0	0	0	0
Solyc01g005750.1	LOW QUALITY:Lipoxygenase (AHRD V3.3 *-* O49878_SOLLC)	0	0	0	0	0	0	0	0	0	0	0	0	0	0	0	0	0	0	0	0	0	0	0	0	0	0	0	0	0	0	0	0	0	0	0	0	0	0	0	0	0	0	0	0	0	0	0	0
Solyc01g005755.1	Leucine-rich repeat receptor-like protein kinase family protein (AHRD V3.3 *-* AT2G33170.2)	0	0	0	0	0	0	0	0	0	0	0	0	0	0	0	0	0	0	0	0	0	0	0	0	0	0	0	0	0	0	0	0	0	0	0	0	0	0	0	0	0	0	0	0	0	0	0	0
Solyc01g005760.3	Leucine-rich repeat receptor-like protein kinase family protein (AHRD V3.3 *** AT4G26540.1)	0.0767	0.0688	0.0658	0.0523	0.0673	0.0603	0.0518	0.0853	0.0195	0.0204	0.0133	0.0167	0.0155	0.0181	0.0116	0.0277	0.0421	0.0616	0.0428	0.0834	0.0656	0.0873	0.0654	0.0674	0.0117	0.0293	0.0221	0.0203	0.0371	0.0344	0.0217	0.0249	0.1108	0.0433	0.0759	0.0946	0.0664	0.0409	0.0619	0.0214	0.043	0.0682	0	0.1286	0.0279	0.0882	0.0901	0.0253
Solyc01g005770.3	Pentatricopeptide repeat-containing family protein (AHRD V3.3 --* B9NA20_POPTR)	0.1285	0.0855	0.07	0.0857	0.0643	0.0527	0.0749	0.0874	0.0297	0.0089	0.0204	0.0086	0.019	0.0202	0.0027	0.0321	0.2074	0.1833	0.3755	0.3039	0.2043	0.2304	0.3581	0.1909	0.0805	0.0172	0.139	0.1199	0.1523	0.0653	0.0874	0.0534	0.1352	0.1762	0.0741	0.0989	0.0608	0.0332	0.1511	0.3661	0.1049	0.111	0	0.502	0.1022	0.0718	0.0825	0.0308
Solyc01g005775.1	Leucine-rich repeat receptor-like protein kinase family protein (AHRD V3.3 *-* AT4G08850.2)	0.6966	0.6635	0.8605	0.5759	0.7661	0.4753	0.652	0.7396	0.1263	0.1558	0.043	0.0245	0.0818	0.12	0.021	0.1412	1.714	1.8082	2.0207	1.6966	1.6919	2.5323	1.9306	1.4068	0.1028	0.1306	0.1712	0.1971	0.0291	0.185	0.341	0.2713	0.487	0.9234	0.6793	0.6049	0.8226	0.8709	1.8481	1.7817	1.512	1.7449	1.6863	1.6444	0.4016	0.9405	0.6484	0.6464
Solyc01g005790.1	Pentatricopeptide repeat-containing protein, putative (AHRD V3.3 *** B9SFS4_RICCO)	0.5502	0.4857	0.5914	0.8114	0.5592	0.3703	0.6584	0.5107	0.168	0.2378	0.1206	0.0887	0.2287	0.0685	0.2233	0.1483	1.4434	3.0698	2.108	1.4441	1.519	2.1152	2.1623	1.5191	0.076	0.4157	0.3094	0.2561	0.7635	0.8997	0.4488	0.496	0.3149	0.8756	0.4601	0.8195	0.7549	0.1032	1.5647	1.4621	1.3035	2.4129	0	2.1441	0.9519	0.3344	0.1708	0.2873
Solyc01g005795.1	AIG2-like (avirulence induced gene) family protein (AHRD V3.3 --* AT4G31310.2)	0.6305	0.5185	0.5393	0.7495	0.6528	0.8813	0.8752	0.6526	0.142	0.2462	0.164	0.1186	0.1374	0.1011	0.2595	0.1132	2.1701	3.6436	2.9123	2.3676	6.299	4.4398	3.4438	2.9602	0.503	0.5789	0.65	0.7542	2.9757	0.4611	0.4995	0.2508	0.9141	0.4766	0.5009	0.446	0.9131	0.5993	2.4983	2.8296	1.1825	3.2522	12.2497	3.395	0.4606	0.9709	0.124	0.8341
Solyc01g005800.3	calmodulin-binding family protein (AHRD V3.3 *** AT3G13600.2)	0.6813	0.5578	0.4656	0.5841	0.6525	0.475	0.618	0.5731	0.1403	0.1284	0.0999	0.1183	0.1185	0.071	0.1844	0.0748	6.1912	9.4507	11.0111	6.9136	21.4475	9.2554	11.624	6.3091	1.0225	2.2976	1.9443	1.4523	4.9817	1.4063	1.3423	2.1146	0.6765	0.4409	0.9267	0.8665	0.6335	0.4574	4.223	7.6563	6.6943	12.6354	29.88	21.8272	0.3834	0.8083	0.4816	0.5016
Solyc01g005810.3	MAK16 protein-like protein (AHRD V3.3 *** AT1G23280.1)	6.377	6.3211	6.9814	6.5978	6.3147	7.0708	6.5968	6.7558	0.4571	0.5857	0.9386	0.1651	0.3631	0.4895	0.0323	0.0801	21.8782	36.8085	37.651	29.063	34.6119	39.4401	37.7678	26.1676	0.3766	2.7631	2.8218	3.5328	1.8494	2.6522	1.7654	4.8893	5.4632	6.8564	6.8114	7.0234	6.0974	5.8234	21.1651	22.0247	22.4448	31.7462	38.0701	34.0195	7.3512	6.2889	5.3232	8.0301
Solyc01g005820.3	Serine/arginine-rich-splicing factor SCL30A (AHRD V3.3 *-* A0A0M9UMR8_NICAT)	14.4452	12.6368	14.215	12.8378	12.9785	12.74	13.9823	14.1357	0.614	1.3092	1.6215	0.9465	0.5302	0.398	0.1533	0.4634	42.7966	58.4612	58.6848	54.9549	61.2387	59.9782	58.8067	50.524	1.8446	2.9027	3.5633	4.8756	1.7787	4.6523	1.3408	8.3672	13.6162	14.0752	15.6442	13.9314	12.0993	12.9048	39.4024	43.2418	45.7457	61.4651	64.2002	58.051	12.0591	15.1374	10.714	13.4353
Solyc01g005825.1	P-loop nucleoside triphosphate hydrolases superfamily protein with CH (Calponin Homology) domain-containing protein (AHRD V3.3 --* AT3G10310.2)	0	0	0	0	0	0.0854	0	0	0	0	0	0	0	0.0854	0	0	0	0.1332	0	0	0	0	0.1525	0	0	0.1332	0	0	0	0	0.1525	0	0	0	0	0	0	0	0	0	0	0	0	0	0	0	0	0
Solyc01g005830.3	Glucan endo-1,3-beta-glucosidase, putative (AHRD V3.3 *-* B9T1E3_RICCO)	5.2038	4.2627	5.5327	5.1112	3.9717	4.8381	5.7927	5.4758	0.4206	0.1737	0.4519	0.6548	0.3144	0.1225	0.5046	0.4889	10.0042	12.4859	14.6201	13.5678	11.0853	13.4982	13.2465	11.2027	0.1284	0.7424	1.0895	1.1072	0.4397	0.5472	0.2973	1.1078	4.3711	5.5174	5.7229	4.58	3.8054	3.5297	10.1858	9.7562	10.0705	11.3705	10.2223	11.663	3.9179	4.4715	4.3986	4.8704
Solyc01g005840.3	ubiquitin-conjugating enzyme E2 -like protein	4.4917	4.3565	4.9716	4.1148	4.3035	4.7294	4.9646	4.7781	0.2434	0.3351	0.6585	0.2399	0.4642	0.3829	0.1792	0.1066	9.7763	8.4816	7.5964	8.333	9.4207	8.623	7.7518	9.4385	0.523	0.9417	0.4677	0.9397	1.9456	0.7628	0.1628	1.6248	4.7417	4.0048	4.7285	4.2571	3.5237	5.1297	9.1891	9.3202	10.8196	11.6788	11.0361	5.5473	3.7747	4.9354	4.3593	5.4518
Solyc01g005850.2	LOW QUALITY:Extensin-like protein Dif54 (AHRD V3.3 *** Q43505_SOLLC)	0.5781	0.703	0.2217	0.5149	0.8871	0.5613	0.576	0.2867	0.2165	0.3408	0.043	0.1795	0.2061	0.0917	0.0499	0.1443	5.4165	9.1471	8.5116	5.848	19.8382	10.6799	18.7815	11.102	0.7955	2.6413	0.9306	1.1392	4.0065	3.1639	2.6201	3.7361	0.1628	0.6792	0.8922	0.7945	0.5855	1.2811	3.8838	6.5524	5.8134	21.9243	25.4953	12.095	0.3282	1.3835	0.3974	0.7429
Solyc01g005860.2	LOW QUALITY:WD repeat protein (AHRD V3.3 --* Q84VB4_ORYSJ)	0.0353	0.0476	0.0539	0.0534	0.065	0.0794	0.0369	0.0977	0.0177	0.0037	0.0305	0.029	0.065	0.0408	0.0369	0.0256	0.4048	0.9032	0.9612	0.501	1.4381	1.1026	1.3739	1.1872	0.0281	0.328	0.487	0.2109	0.7194	0.0757	0.4218	0.502	0	0.0517	0.0543	0	0	0.195	0.3694	0.4603	0.3847	2.1974	0	2.1169	0.0499	0.0526	0.0403	0.1357
Solyc01g005865.1	Leucine-rich repeat receptor-like protein kinase family protein (AHRD V3.3 --* AT4G08850.2)	0.0189	0.0174	0.0163	0.0105	0.0103	0	0	0.0144	0.0189	0.0174	0.0163	0.0105	0.0103	0	0	0.0144	0.0267	0	0	0	0	0	0	0.0292	0.0267	0	0	0	0	0	0	0.0292	0	0	0.0567	0	0.031	0	0	0.0801	0	0	0	0	0.0521	0	0	0
Solyc01g005870.2	Leucine-rich repeat receptor-like protein kinase family protein (AHRD V3.3 *** AT3G24240.1)	0.2924	0.1931	0.3375	0.1462	0.2076	0.1439	0.1925	0.1538	0.1321	0.0795	0.0996	0.0489	0.0915	0.0303	0.0569	0.0066	0.0294	0	0	0	0	0.1029	0.0339	0.0334	0.0294	0	0	0	0	0.06	0.0339	0.0334	0.2962	0.0618	0.5194	0.1156	0.3905	0.1165	0.0883	0	0	0	0	0	0.1791	0.0629	0.3374	0.1081
Solyc01g005880.1	LOW QUALITY:Extensin-like protein Dif10 (AHRD V3.3 *** Q43504_SOLLC)	0	0	0	0	0	0	0.0361	0	0	0	0	0	0	0	0.0361	0	0.7788	0.4748	1.9891	0.2987	0.7417	1.1028	2.1465	1.424	0.0798	0.4748	0.7769	0.1893	0.4464	0.2	0.3604	0.4699	0	0	0	0	0	0	0.6193	0.8573	0.8598	0.6821	0	1.5429	0	0	0	0
Solyc01g005890.1	LOW QUALITY:NAD(P)H-quinone oxidoreductase subunit 2 B, chloroplastic (AHRD V3.3 --* NU2C2_ILLOL)	0	0	0	0	0	0	0	0	0	0	0	0	0	0	0	0	0.0813	0.0901	0	0	0.3565	0	0.0902	0.178	0.0813	0.0901	0	0	0.2265	0	0.0902	0.178	0	0	0	0	0	0	0	0.244	0	0.7767	0	0.2928	0	0	0	0
Solyc01g005895.1	Transferase family protein (AHRD V3.3 *** B9H2L2_POPTR)	0	0	0	0	0	0	0	0	0	0	0	0	0	0	0	0	0	0	0	0	0	0	0	0	0	0	0	0	0	0	0	0	0	0	0	0	0	0	0	0	0	0	0	0	0	0	0	0
Solyc01g005900.2	HXXXD-type acyl-transferase family protein (AHRD V3.3 *-* AT1G28680.1)	0.0273	0.0101	0	0.0152	0	0.0114	0	0	0.0273	0.0101	0	0.0152	0	0.0114	0	0	0	0.0806	0.0467	0.0195	0	0.0866	0.0438	0.0414	0	0.0186	0.0234	0.0195	0	0.058	0.0219	0.0207	0	0	0.082	0	0	0	0	0	0	0	0	0	0	0	0.0304	0.0341
Solyc01g005910.3	Acid phosphatase/vanadium-dependent haloperoxidase-related protein (AHRD V3.3 *** AT3G12685.1)	5.1508	4.3096	5.2207	4.9529	4.4907	4.4237	5.3449	5.1675	0.4586	0.0467	0.5319	0.262	0.2871	0.263	0.1663	0.2717	10.1661	10.4368	9.987	10.9272	8.9466	10.4836	10.2306	10.5922	0.1398	0.5839	0.0968	0.2488	0.7733	0.2559	0.225	0.2286	4.2544	5.4305	5.7675	5.0645	4.1873	4.2203	10.0054	10.4446	10.0483	8.2806	8.0707	10.4885	4.3241	4.3823	4.2223	4.5181
Solyc01g005920.2	Amino acid transporter, putative (AHRD V3.3 *** B9SM54_RICCO)	5.7865	4.1058	5.3202	5.4386	5.5103	5.3073	4.8221	5.0133	1.0092	0.1922	0.6448	0.6769	0.8003	0.673	0.0832	0.2902	24.3425	48.3116	46.1621	36.6432	47.6355	47.9769	47.4691	31.4893	2.3713	8.9367	1.5539	11.0689	7.0635	5.1278	1.8396	10.275	3.7831	6.5746	7.0017	6.9735	5.3407	4.2167	21.3053	29.0156	22.7065	33.8204	57.0996	51.9866	4.4899	3.9288	3.8987	5.37
Solyc01g005930.3	Lipase/lipooxygenase, PLAT/LH2 (AHRD V3.3 *** A0A118JU91_CYNCS)	0.9933	0.8351	0.7534	0.8213	0.9043	1.0616	1.0769	0.9415	0.172	0.0823	0.1646	0.0698	0.0632	0.0952	0.1859	0.0936	2.0062	2.4675	2.4967	2.2656	2.8026	2.3836	1.8304	2.1258	0.0341	0.2331	0.4556	0.2178	0.4667	0.1168	0.0875	0.1815	1.0888	0.6592	1.2317	1.0283	0.821	0.8636	1.9897	1.957	2.0718	2.8837	3.5673	1.9568	0.8495	0.9699	0.6859	1.25
Solyc01g005940.3	Phytoene synthase (AHRD V3.3 *** A0A0K1L5A0_MALDO)	0.0447	0.0388	0.1098	0.0619	0.1091	0.1065	0.0792	0.1107	0.0224	0.0197	0.0193	0.0339	0.0162	0.0241	0.0105	0.0047	0.3295	0.5232	0.2397	0.3279	2.73	0.2218	0.3012	0.1377	0.1852	0.1792	0.1203	0.1802	2.2897	0.1135	0.0966	0.0396	0.064	0	0.0701	0.1248	0.0767	0.1258	0.0954	0.198	0.695	0.5251	7.3084	0.3563	0.0645	0	0.052	0.0584
Solyc01g005950.3	Serine/threonine-protein phosphatase (AHRD V3.3 *** B9GY91_POPTR)	3.9565	4.155	4.146	3.6217	3.9911	4.1108	4.198	3.8211	0.2325	0.3311	0.4097	0.1332	0.2822	0.2778	0.1566	0.1281	10.8009	15.2494	17.6066	13.2478	13.6797	15.7244	15.9971	11.7431	0.8324	0.4869	1.2475	2.1728	0.9426	1.198	0.6213	2.1441	4.1308	3.4961	4.2426	4.4289	3.4637	4.0808	9.6374	12.414	10.3514	13.1399	12.3854	15.5138	4.4239	4.5448	3.4965	4.2596
Solyc01g005960.3	RNA helicase DEAD1	5.9568	5.0394	5.5982	5.3874	5.2622	5.2092	5.7315	4.96	0.5323	0.5564	0.7924	0.3533	0.4528	0.3883	0.0421	0.2163	16.9705	19.3494	20.2039	20.5921	18.1668	20.1622	19.7799	18.6733	0.7783	0.3891	0.8718	1.0241	1.0251	0.5528	0.349	2.3061	5.0085	6.0119	6.8501	5.5507	4.3745	5.8613	16.5533	18.4779	15.8804	16.193	19.6339	18.6736	4.7144	6.1236	4.2802	5.8635
Solyc01g005970.3	F-box/kelch-repeat protein (AHRD V3.3 *** W9S3L7_9ROSA)	1.4487	1.715	1.6696	1.6826	1.6503	1.6868	1.7122	1.8105	0.1361	0.0955	0.1668	0.0897	0.1101	0.1669	0.0985	0.1453	5.8847	12.7689	11.0105	10.5256	10.0845	14.1138	13.8664	9.7223	0.0835	1.2356	0.7807	3.1547	1.6867	1.0883	1.4783	3.5301	1.1965	1.6635	1.486	1.8682	1.5138	1.569	5.8266	6.0493	5.7782	7.815	9.0577	13.3807	1.5272	1.7791	1.8388	2.0138
Solyc01g005980.3	transmembrane protein, putative (Protein of unknown function, DUF538) (AHRD V3.3 *** AT5G19860.1)	6.5658	5.7277	6.6331	4.6531	5.7734	5.3701	6.646	5.7993	0.7285	1.2412	1.2655	0.4119	0.1352	0.2381	0.5206	0.5288	17.5667	14.7692	17.31	16.9382	20.3232	16.7361	15.8418	17.2008	0.6407	0.3226	0.5071	0.6705	3.5582	1.5935	0.3338	1.0653	5.6133	6.0873	7.9968	5.7518	5.5508	6.0175	18.0749	18.3313	16.2939	16.9595	27.4362	16.574	5.1474	8.1082	3.9276	5.8393
Solyc01g005990.3	Lipid transfer protein (AHRD V3.3 *** A0A072TPI6_MEDTR)	86.5476	66.7253	87.3422	89.0096	63.7516	76.3947	93.537	84.9498	10.9123	3.0276	8.4505	9.5687	3.6399	5.4529	2.3091	7.1006	84.883	47.2114	49.0195	70.7623	65.0027	53.9342	47.4818	62.9649	2.3716	8.2977	6.2036	19.3687	10.8157	7.8306	7.3857	18.2756	64.7245	97.2418	97.6764	70.0625	57.4537	63.7385	82.4346	82.5891	89.6254	80.9871	69.6323	44.3886	71.7524	67.1351	61.2884	65.8207
Solyc01g006000.3	GPI mannosyltransferase 2 (AHRD V3.3 *** W9S353_9ROSA)	2.4589	2.3071	2.3302	2.258	2.4043	2.3831	2.8857	2.4852	0.1411	0.0125	0.139	0.0483	0.1722	0.117	0.1938	0.1829	3.9121	6.5585	6.6484	5.6311	6.8353	7.2645	6.9405	5.4808	0.0701	0.3419	0.3796	0.9562	0.4073	0.6234	0.3584	1.6378	2.2115	2.7002	2.4649	2.6747	2.0844	2.4539	4.0013	3.7739	3.961	6.5489	7.639	6.3182	2.2857	2.3288	2.3068	2.5355
Solyc01g006010.3	RNA-binding KH domain protein (AHRD V3.3 *** G7JA56_MEDTR)	0.7739	0.733	0.6674	0.5845	0.8352	0.6808	0.5761	0.6242	0.0392	0.0721	0.1065	0.0779	0.2018	0.0814	0.0344	0.0519	3.4966	4.1844	3.896	3.4982	4.4463	4.2463	3.9327	3.2965	0.0824	0.1131	0.2779	0.3924	0.4974	0.3044	0.1196	0.6651	0.7204	0.7512	0.8502	0.7571	0.5314	1.2172	3.3319	3.5736	3.5841	4.0643	5.4327	3.8418	0.6143	0.8632	0.7214	0.8428
Solyc01g006020.3	6,7-dimethyl-8-ribityllumazine synthase (AHRD V3.3 *** AT3G32930.2)	36.3828	35.819	34.9648	33.2554	38.3008	37.3379	35.697	32.8856	1.2985	0.772	1.5617	0.3827	1.2791	0.7137	1.5568	0.4844	29.8792	15.9575	13.3135	21.457	16.8599	15.9189	14.7466	24.9018	0.7042	0.991	0.8197	3.485	2.9665	1.1397	0.3907	5.1611	34.5654	35.685	38.898	36.7894	40.8441	37.269	30.0702	30.9922	28.5753	21.3843	17.9216	11.2738	37.2978	35.4641	34.6951	36.4111
Solyc01g006040.3	E3 ubiquitin-protein ligase BRE1-like 2 (AHRD V3.3 *** A0A0B0NKV7_GOSAR)	1.3121	1.5891	1.5315	1.4156	1.5149	1.3703	1.4431	1.4535	0.1629	0.0946	0.1181	0.0686	0.0892	0.0741	0.0746	0.1427	4.2774	6.3311	6.224	5.6044	6.2191	6.1015	6.4673	4.7599	0.1946	0.4894	0.1514	0.7477	0.3752	0.3804	0.6461	1.0206	1.1558	1.1428	1.6378	1.6432	1.3435	1.558	3.9063	4.5645	4.3614	6.9531	5.9872	5.7172	1.506	1.7778	1.4835	1.5092
Solyc01g006050.2	LOW QUALITY:Transmembrane protein 45B (AHRD V3.3 *** A0A151U0K4_CAJCA)	0.1881	0	0.0697	0	0.0676	0.0239	0.0271	0.029	0.1375	0	0.035	0	0.0676	0.0239	0.0271	0.029	5.9374	15.2994	23.0877	7.4737	47.1964	11.073	16.3074	8.4422	0.9258	5.6306	5.2578	2.8702	14.579	2.3485	4.6815	3.4373	0	0.1084	0.4558	0.2029	0	0	5.8904	7.5639	4.358	25.2694	74.8046	41.5151	0	0	0	0
Solyc01g006060.3	Dirigent protein (AHRD V3.3 *** K4ASH2_SOLLC)	5.4137	4.3622	6.0917	5.3695	3.9687	6.1447	6.1245	7.6407	0.4632	0.731	0.3563	0.9252	0.8593	1.2518	0.1763	0.7911	30.6884	50.2527	70.9164	45.6572	64	59.8251	75.2261	39.8087	7.5312	4.0658	10.4921	14.8123	13.4951	8.0108	10.4371	15.1741	4.4978	5.9928	5.7505	5.6086	3.5941	2.7033	21.6054	45.6357	24.8243	49.2367	51.8143	90.9491	5.2878	2.9194	4.8793	3.6483
Solyc01g006070.2	LOW QUALITY:Transmembrane protein 45B (AHRD V3.3 *** A0A151U0K4_CAJCA)	0.7218	1.3471	1.2633	1.74	1.1982	1.4571	0.7454	1.0203	0.257	0.4572	0.2604	0.2428	0.0695	0.1586	0.1826	0.2656	2.6124	5.4788	6.2772	3.9124	4.8615	5.4719	6.3057	3.5508	0.1393	0.0401	1.324	0.7326	2.4458	2.0378	1.7114	1.7034	1.2061	0.6288	0.3304	1.3241	1.0842	1.1862	2.697	2.8001	2.3402	1.2378	3.828	9.5188	1.0634	2.2418	0.736	1.2382
Solyc01g006080.2	plant/protein (DUF789) (AHRD V3.3 *** AT1G03610.1)	0	0.0149	0.0133	0.0142	0	0	0	0	0	0.0149	0.0133	0.0142	0	0	0	0	0.0218	0.0897	0	0.025	0	0.0476	0.0253	0.0442	0.0218	0.0597	0	0.025	0	0.0238	0.0253	0.0223	0	0	0	0	0	0	0	0	0.0655	0	0	0	0	0.0448	0	0
Solyc01g006090.3	rRNA processing protein EBP2 (AHRD V3.3 *** B9ICW5_POPTR)	1.7186	1.2182	1.7998	0.9497	1.2689	1.5163	1.3171	1.5484	0.1336	0.2398	0.0749	0.0828	0.2558	0.121	0.2044	0.0528	8.9588	16.2624	17.6964	13.4934	15.8435	16.6319	14.5372	10.4119	0.3543	0.9332	2.5401	1.8796	2.6046	4.7629	1.8011	2.5363	1.458	1.9003	1.7974	1.6896	1.3107	0.8066	9.6447	8.462	8.7697	11.6708	20.6303	15.2294	1.1937	1.6453	0.8155	1.4136
Solyc01g006100.3	cytosine-5 DNA methyltransferase1L	1.4434	1.2844	1.9852	1.3448	1.1859	0.9013	1.7159	1.4606	0.2447	0.34	0.7374	0.303	0.2612	0.0857	0.1722	0.2529	7.7176	5.775	6.8257	8.4659	4.7822	6.8991	6.3866	7.2545	0.6128	0.3439	0.4152	0.8688	1.4277	0.7393	0.7113	1.1288	1.0709	1.3546	1.9046	1.0451	0.8207	1.6921	6.883	8.9122	7.3578	5.5924	2.0059	6.7484	0.8668	1.9578	1.0284	1.0573
Solyc01g006110.3	PP2A regulatory subunit TAP46 (AHRD V3.3 *** TAP46_ARATH)	4.4277	4.6556	5.3113	4.9074	4.9908	4.9024	5.0437	5.0203	0.2798	0.2294	0.486	0.1287	0.4032	0.277	0.414	0.2093	14.0488	20.8356	21.3195	17.5341	19.7469	21.2003	22.318	16.4458	0.2939	1.07	1.128	2.5376	0.6947	1.3036	0.9149	2.6288	4.3031	4.0174	4.9624	5.7863	4.708	4.4781	13.7621	14.6366	13.7476	18.7737	19.3745	21.0923	4.6639	5.0487	4.2542	5.4563
Solyc01g006120.3	Protein kinase family protein (AHRD V3.3 *** AT3G13670.1)	7.5696	7.4571	7.1544	7.5672	7.9229	7.6111	7.6352	7.5272	0.4043	0.2622	0.4677	0.3327	0.5337	0.5417	0.2511	0.1011	20.8481	34.3868	33.8143	27.482	38.5842	33.8487	36.6816	26.4064	0.6888	3.4339	1.4597	5.113	3.5528	2.7037	1.8372	7.374	6.8112	7.7059	8.1918	8.94	7.6946	7.1341	20.0281	22.2167	20.2996	32.6853	44.9643	38.103	7.6356	7.7948	6.9408	8.6858
Solyc01g006130.3	Chaperone protein dnaJ (AHRD V3.3 *** B9GLJ5_POPTR)	16.5393	12.4832	17.89	15.7668	12.572	13.6453	16.588	15.0307	1.202	0.9365	2.5248	1.5731	0.3531	0.1831	0.2855	0.7078	25.237	12.6047	8.8382	19.4341	8.2656	11.8837	8.0302	20.1593	0.3378	3.1813	1.5765	5.984	4.1043	3.0354	1.242	6.692	14.2425	18.3023	17.0731	12.4959	12.002	13.2182	24.7206	25.8724	25.1181	16.0849	2.193	6.5189	12.4989	14.0972	10.8533	13.9422
Solyc01g006140.3	CDT1-like protein a, chloroplastic (AHRD V3.3 *** A0A0B0P9Z8_GOSAR)	0.4847	0.2569	0.5307	0.409	0.3945	0.3945	0.6298	0.3614	0.1145	0.0987	0.0575	0.0807	0.0587	0.1326	0.1344	0.0511	1.8893	1.7281	2.6937	3.1242	1.1205	2.6928	1.655	2.2512	0.5378	0.2547	0.7138	0.326	0.5634	1.53	0.3167	0.4965	0.3202	0.705	0.4289	0.4514	0.2772	0.4549	1.6444	2.9188	1.1047	1.5775	0	1.7841	0.1434	0.4535	0.1737	0.1948
Solyc01g006150.3	Metal tolerance protein (AHRD V3.3 *** D7RJ71_CARPA)	3.0924	3.3914	2.9323	3.2562	3.3785	3.2833	3.3902	2.9977	0.176	0.3713	0.1121	0.2467	0.2455	0.2689	0.1142	0.2201	9.4946	11.3043	13.8825	10.8843	15.6778	13.5112	10.5959	9.4562	0.8505	0.4566	0.9443	0.7779	3.4382	2.6169	0.0701	1.2698	3.411	3.0628	2.8035	3.6986	2.896	3.5411	8.7103	11.194	8.5795	11.6686	22.5206	12.8444	3.1189	4.126	2.9294	3.199
Solyc01g006160.3	60S acidic ribosomal protein P1 (AHRD V3.3 *** B9IDH5_POPTR)	27.9983	28.2275	34.8557	28.8856	24.6756	28.6852	32.1462	29.957	2.8597	7.4885	10.7738	4.0925	3.2942	3.6562	2.4235	2.2882	187.408	204.951	210.6	195.818	166.412	205.798	180.793	164.39	4.8487	36.8044	14.6738	21.8004	27.1196	36.4325	17.6921	18.9201	22.3613	29.9787	31.6549	23.281	19.7965	30.9493	184	181.25	196.974	214.39	120.514	164.332	23.9029	42.8078	17.972	35.8482
Solyc01g006170.3	rRNA processing protein EBP2 (AHRD V3.3 *** B9ICW5_POPTR)	1.7016	1.2934	1.4122	1.2964	1.6936	1.2783	1.3758	1.3719	0.1953	0.2549	0.2224	0.05	0.3984	0.2332	0.1183	0.1288	13.4598	20.642	26.0125	20.2115	21.3864	24.1574	21.6911	14.1043	0.1393	1.1058	5.2068	2.2584	2.1767	5.2158	1.0444	2.3828	1.5385	1.4759	2.0905	2.3421	1.7703	0.9684	13.5772	13.6199	13.1823	17.178	22.526	24.4552	1.7983	0.9804	1.1015	1.1231
Solyc01g006180.3	P-loop containing nucleoside triphosphate hydrolases superfamily protein (AHRD V3.3 *** AT4G10620.1)	0.4175	0.4005	0.3567	0.3479	0.3602	0.3732	0.2971	0.3659	0.0463	0.0641	0.0305	0.0254	0.0548	0.0556	0.0653	0.0311	2.0842	3.4809	3.2031	2.8168	2.6317	3.3993	3.4181	2.165	0.0707	0.1942	0.1919	0.6664	0.0611	0.2318	0.2018	0.7075	0.4127	0.3398	0.4999	0.3816	0.4426	0.2564	1.9429	2.1517	2.158	2.5324	2.6198	2.743	0.5034	0.4153	0.2828	0.4757
Solyc01g006190.3	E3 ubiquitin-protein ligase (AHRD V3.3 *** K4ASI5_SOLLC)	8.7873	8.305	9.6746	7.9192	9.0849	8.797	9.1097	8.9549	0.2959	0.5933	0.9405	0.6436	0.3934	0.2075	0.5671	0.5088	21.0222	29.3115	27.9743	25.4422	32.2262	29.1133	29.7041	24.1182	0.2691	1.6886	0.958	2.8918	1.8926	1.5493	0.3781	4.5077	8.2689	8.7991	9.2939	9.3523	8.3103	9.5921	20.6079	21.5268	20.9318	30.7761	35.9792	29.9233	8.1188	9.413	7.3831	8.5129
Solyc01g006195.1	histidine kinase 3 (AHRD V3.3 --* AT1G27320.1)	5.8641	5.2451	5.3791	6.1744	7.5024	6.4206	6.9895	6.3527	1.0348	0.131	0.9108	0.3704	0.6071	0.4479	0.6164	0.1576	11.5233	20.8386	20.918	17.6106	12.4019	17.5562	18.6282	16.067	0.6834	0.9825	1.275	0.8754	6.2381	2.0544	1.4695	2.627	5.5794	4.2311	7.7817	8.6622	6.6116	7.2332	10.3968	12.7568	11.4164	19.7804	0	17.4252	4.9834	5.3872	5.3648	7.1741
Solyc01g006200.3	Reticulon-like protein B14 (AHRD V3.3 --* RTNLN_ARATH)	2.3498	2.3913	2.7962	2.5512	2.4131	3.0204	2.4051	2.6133	0.2224	0.5383	0.4649	0.1157	0.3115	0.1529	0.3712	0.1418	6.979	10.2662	8.8043	7.5426	12.5662	9.8258	10.0195	7.1627	0.1609	0.8448	1.1576	1.0085	2.0967	0.771	0.2069	0.9623	2.3531	1.9629	2.7333	3.0311	2.1717	2.0365	7.2962	6.7739	6.8668	10.0457	16.7288	10.924	3.3196	2.3992	1.455	2.9202
Solyc01g006210.3	Non-structural maintenance of chromosomes element 1 (AHRD V3.3 *** A0A118K055_CYNCS)	0.4454	0.6166	0.5101	0.6307	0.3229	0.3903	0.4483	0.2082	0.1435	0.0347	0.154	0.0964	0.0263	0.0824	0.0376	0.0178	2.35	2.9551	3.8014	2.7791	1.5979	3.081	2.6804	2.8918	0.1772	0.365	0.2795	0.0692	0.7992	0.7755	0.2793	0.3507	0.2118	0.7066	0.4177	0.2893	0.3046	0.3749	2.6519	2.3599	2.0381	2.4342	0	2.3596	0.5548	0.6748	0.6203	0.4251
Solyc01g006220.2	Histone-lysine N-methyltransferase (AHRD V3.3 *** A0A072UKT3_MEDTR)	0.44	0.4233	0.5865	0.5143	0.4682	0.491	0.626	0.5486	0.0306	0.0144	0.0954	0.0687	0.047	0.0932	0.0627	0.0311	1.573	1.8153	1.9873	1.9925	1.7379	2.1623	1.998	1.7787	0.0247	0.1439	0.212	0.0944	0.3651	0.1929	0.1039	0.1512	0.4614	0.3798	0.479	0.4384	0.5603	0.406	1.5384	1.5597	1.6208	2.3923	1.1303	1.6909	0.4037	0.4513	0.4149	0.565
Solyc01g006230.3	Cysteine protease ATG4B, putative (AHRD V3.3 *** B9STA6_RICCO)	7.6841	7.6615	8.0201	7.7848	8.4574	8.0311	8.0615	7.8417	0.356	0.4163	0.7906	0.2035	0.2856	0.3057	0.3402	0.2776	22.8737	32.7563	32.2186	25.4686	37.1359	30.8932	32.5722	24.4253	0.8812	2.281	0.5559	3.725	3.3689	1.6967	1.1083	4.6966	7.3626	7.2945	8.3951	8.998	8.0277	8.3464	21.336	22.8969	24.3883	33.6321	43.8719	33.9039	7.5578	8.4289	6.9979	7.9952
Solyc01g006240.3	Mannose-binding lectin superfamily protein (AHRD V3.3 *** AT1G05760.2)	6.2958	5.7044	7.3486	6.3338	6.0493	4.8645	6.0848	6.3592	0.5119	0.8626	0.7487	0.3696	0.8759	0.266	0.2256	0.4184	5.5811	10.6574	14.43	9.1505	17.8529	11.3737	16.7981	7.8744	0.4971	2.0278	1.4245	3.7869	6.1749	2.7396	2.3098	3.4503	6.2855	5.4143	7.1875	7.6007	5.9781	4.5691	5.0924	5.0756	6.5752	6.9554	28.3337	18.2695	4.4061	5.3697	7.3374	4.3641
Solyc01g006250.2	F-box family protein (AHRD V3.3 --* AT1G67390.1)	0.6487	0.3697	0.4161	0.3119	0.389	0.339	0.3612	0.3119	0.084	0.0529	0.0957	0.0465	0.0656	0.0667	0.0933	0.0765	1.7774	1.6097	1.4246	1.1616	2.3919	1.7018	1.1956	1.4143	0.2719	0.3176	0.3377	0.1009	1.0938	0.3895	0.1512	0.2928	0.4898	0.6809	0.7753	0.478	0.2609	0.4282	1.7036	1.3476	2.2808	1.8765	4.4907	0.8085	0.4387	0.4046	0.2657	0.3476
Solyc01g006260.3	Ribonuclease P/MRP protein subunit POP5 (AHRD V3.3 *** A0A068TLU2_COFCA)	1.0592	1.0362	0.8237	0.9099	0.9444	0.9986	1.053	1.0879	0.1506	0.068	0.1994	0.1	0.1892	0.0529	0.1565	0.0052	2.6119	3.6243	2.6841	3.0369	2.2541	3.1486	3.0265	3.143	0.2197	0.8475	0.4932	0.3206	1.2632	0.6081	0.2778	0.1186	0.8315	1.3439	1.0023	0.852	0.6727	1.3084	2.2932	2.5095	3.0331	4.369	0	2.3933	1.0474	1.1481	0.9133	1.1002
Solyc01g006270.2	LOW QUALITY:Receptor kinase-like protein Xa21 (AHRD V3.3 --* XA21_ORYSI)	0	0	0	0	0	0	0	0	0	0	0	0	0	0	0	0	0	0	0	0	0	0	0	0	0	0	0	0	0	0	0	0	0	0	0	0	0	0	0	0	0	0	0	0	0	0	0	0
Solyc01g006280.3	Formate--tetrahydrofolate ligase (AHRD V3.3 *** FTHS_SPIOL)	22.3816	23.1952	24.7656	23.6155	24.1065	23.0972	23.3596	22.5981	0.0656	1.7177	3.8522	0.5045	1.0004	0.0653	0.8838	0.3086	81.3988	70.039	76.9575	83.7487	59.2138	74.7851	64.6926	70.1812	3.0054	12.1882	12.226	15.2079	11.3546	14.5124	7.1993	11.8025	22.4269	22.4655	22.2523	23.8326	22.527	25.9598	80.1068	76.9609	87.1287	81.6153	44.7868	51.2393	23.2128	26.1615	20.2113	23.1858
Solyc01g006290.3	Peroxidase (AHRD V3.3 *** K4ASJ5_SOLLC)	16.2248	15.1267	15.1777	18.9665	12.5785	15.1374	12.9675	14.1309	2.1791	1.3578	1.5808	2.6601	1.5847	3.1863	0.2473	1.9254	27.6696	43.249	27.4778	43.0663	50.3784	39.3708	45.4211	37.4504	2.8479	17.9055	8.7561	13.331	13.4391	14.1767	12.3325	9.6226	20.3416	15.4051	12.9278	15.4934	10.0435	12.1986	30.8992	30.1178	21.9916	26.6123	73.1337	51.3893	14.9429	17.5649	12.8722	9.6583
Solyc01g006300.3	LECEVI1A	10.1205	8.1414	10.5893	9.6117	3.876	6.1965	4.7173	5.9434	4.4274	0.541	2.6371	2.4562	1.2605	1.5965	0.8054	0.1647	43.0638	85.0604	66.4598	52.1287	21.9098	59.813	78.6667	27.6544	10.1255	29.5548	26.3122	16.1267	5.4462	24.9567	66.765	8.1634	18.7441	4.0675	7.5501	6.328	3.1575	2.1424	38.2133	28.4616	62.5165	32.7744	17.1504	15.8046	9.0867	8.1247	7.213	3.1897
Solyc01g006310.3	SlPeroxidase	0	0	0	0	0	0	0	0	0	0	0	0	0	0	0	0	0.1274	0.8352	0.1202	0.1975	0.1444	0.6064	0.2403	0.2743	0.0681	0.4665	0.0264	0.083	0.0743	0.3319	0.0811	0.1048	0	0	0	0	0	0	0.1495	0.2328	0	0.247	0	0.1862	0	0	0	0
Solyc01g006320.3	Late embryogenesis abundant (LEA) hydroxyproline-rich glycoprotein family (AHRD V3.3 *** AT3G20600.1)	21.5747	17.73	21.3762	28.895	16.5444	19.4628	25.7297	26.6331	3.9923	1.7612	1.8677	3.2094	0.4432	1.6252	1.6705	1.4588	10.8051	8.8892	10.9206	11.6999	7.4464	6.6109	11.5974	11.024	0.1398	2.0266	1.6136	1.3548	4.0448	1.3192	3.2998	2.8979	14.3361	28.1124	22.2757	15.6607	16.9271	17.0455	10.5262	10.9285	10.9606	8.4322	0	13.907	20.0522	18.8626	14.2752	17.5727
Solyc01g006330.3	Plastid-lipid associated protein PAP / fibrillin family protein (AHRD V3.3 *** AT1G51110.1)	12.3657	9.7133	10.932	11.2406	9.6159	8.87	10.2551	10.8245	0.6424	1.1274	1.3785	0.1879	0.4115	0.6608	1.504	0.3896	1.1647	0.2276	0.0576	0.6161	0.0895	0.1121	0.1965	0.9692	0.1156	0.0593	0.0336	0.3385	0.0895	0.0014	0.0724	0.5094	12.2321	13.5392	11.3258	9.8305	8.8205	10.1967	1.3652	1.1643	0.9646	0.2685	0	0	11.2055	7.5033	10.4311	7.5508
Solyc01g006340.3	Dead box ATP-dependent RNA helicase, putative (AHRD V3.3 *** B9RGT5_RICCO)	1.9046	1.5587	1.7407	1.7651	1.4589	1.5443	1.8759	1.491	0.3104	0.2015	0.2081	0.1487	0.2286	0.0406	0.0725	0.1774	3.9232	6.5509	6.5726	5.3239	5.0359	6.2279	6.0549	4.9892	0.3491	0.2497	0.8185	0.7925	0.8052	0.6661	0.3679	1.1174	1.3302	2.3958	1.9878	1.5342	1.8119	1.0308	4.0862	4.4296	3.2537	5.1628	3.5822	6.3627	1.8685	1.6269	1.1807	1.5081
Solyc01g006350.3	Callose synthase-like protein (AHRD V3.3 *-* A0A072VRY1_MEDTR)	4.8724	4.5994	4.8017	4.7437	4.8175	4.5242	4.8807	4.7971	0.3519	0.276	0.5216	0.3563	0.2203	0.1509	0.1164	0.1144	12.8514	18.689	18.1628	15.4877	16.5939	18.0481	19.0136	14.175	0.2854	0.4853	0.2018	1.6945	0.5655	0.658	0.2566	2.0653	4.3071	4.7922	5.518	4.6811	4.5229	5.2486	13.2532	13.0018	12.2993	15.9589	16.1009	17.7219	4.1124	5.068	4.6178	4.2511
Solyc01g006360.3	glucan synthase-like 10 (AHRD V3.3 *** AT3G07160.3)	2.0214	1.9811	2.2952	2.0072	2.0798	1.8929	2.1989	2.0864	0.0887	0.0619	0.1961	0.0574	0.1507	0.0716	0.1088	0.1102	5.3913	7.9892	8.2469	6.5797	6.8807	8.0672	8.2536	6.1787	0.0428	0.3204	0.3677	0.7947	0.3416	0.1608	0.1102	0.856	1.9766	1.8952	2.1925	1.9524	1.9069	2.3802	5.3541	5.4767	5.3431	6.8157	6.3243	7.5022	1.9092	2.1045	1.9298	2.0104
Solyc01g006370.3	Callose synthase (AHRD V3.3 *** K7PRK8_MAIZE)	8.9882	8.0878	9.4361	8.6873	8.2182	7.7696	9.6408	9.1093	0.8548	0.4859	0.9874	0.5283	0.6888	0.4399	0.366	0.4236	25.3923	29.7982	32.8646	29.9084	30.661	30.8375	29.422	26.8138	0.2477	2.0347	0.5871	1.7755	1.5842	2.2834	0.5594	3.3275	7.2869	9.6923	9.9853	8.3368	6.9702	9.3475	25.6459	25.6339	24.8969	31.8357	32.6221	27.5252	7.5934	9.0595	7.6104	8.4938
Solyc01g006380.2	U-box domain-containing protein (AHRD V3.3 *** B6V8G2_HELAN)	0.3438	0.1094	0.185	0.1316	0.1422	0.202	0.1476	0.1661	0.1119	0.0556	0.0469	0.0319	0.0271	0.0692	0.0873	0.1303	5.1499	27.5349	16.8865	18.5689	18.0337	26.1088	27.5266	18.8305	0.9496	8.2563	5.0989	7.6668	1.9434	7.825	5.5779	10.3742	0.2703	0.5637	0.1975	0.1759	0.162	0.0886	4.7011	6.9725	3.7762	15.9781	16.2045	21.9184	0.1816	0	0.1466	0.3289
Solyc01g006390.2	LOW QUALITY:Extensin-like protein (AHRD V3.3 *** Q9XG52_SOLLC)	0.1154	0.1337	0.1863	0.039	0.1982	0.0909	0	0.0902	0.0687	0.0215	0.0327	0.039	0.1667	0.0577	0	0.0524	0	0	0	0.1131	0	0	0	0.1111	0	0	0	0.0566	0	0	0	0.0558	0.1085	0	0.2378	0.5295	0.065	0	0	0	0	0	0	0	0.1093	0.1153	0.1766	0.198
Solyc01g006400.3	Extensin-like protein (AHRD V3.3 *** O49946_SOLTU)	20.5342	20.6368	37.0906	15.9625	15.9956	10.7961	20.8117	15.3745	1.7353	11.9807	22.92	4.7555	7.1837	0.576	4.9475	1.5922	222.537	71.6924	96.3869	166.457	128.443	68.0093	84.9849	155.719	1.1854	6.7392	1.0254	40.3874	46.0425	4.777	0.7654	43.2906	17.1227	21.6875	22.7924	9.3461	8.2906	30.3501	224.682	222.34	220.59	219.684	72.0501	93.594	8.1885	44.592	9.13	10.4165
Solyc01g006410.3	LOW QUALITY:Cysteine-rich extensin-like protein (AHRD V3.3 *** Q08198_TOBAC)	0	0	0	0	0	0	0	0	0	0	0	0	0	0	0	0	0.1075	0.1188	0.1232	0.4786	0	0.3513	0	0	0.1075	0.1188	0.1232	0.3297	0	0.2022	0	0	0	0	0	0	0	0	0	0	0.3226	0	0	0	0	0	0	0
Solyc01g006420.3	LOW QUALITY:wall associated kinase-like 6 (AHRD V3.3 --* AT1G16110.1)	0	0	0	0	0	0	0	0	0	0	0	0	0	0	0	0	0.148	0.6334	1.672	1.061	0.5317	0.8585	0.6897	0.1681	0.148	0.4215	0.6292	1.061	0.32	0.3544	0.4493	0.1681	0	0	0	0	0	0	0.4439	0	0	0.489	0	1.106	0	0	0	0
Solyc01g006430.3	Fatty acid desaturase (AHRD V3.3 *** M4QSE6_9ERIC)	39.5063	39.0868	37.2955	36.5431	41.3607	43.1149	43.387	39.8896	1.0177	3.908	4.7546	3.0307	1.9627	4.7864	1.7336	1.486	158.846	333.945	271.581	221.383	248.075	312.31	315.064	213.304	7.2603	15.0572	4.5316	50.5844	9.5012	26.1734	1.9913	62.2727	37.6057	39.8257	41.0876	45.0876	38.4296	40.5649	172.522	156.234	147.782	229.754	252.868	261.603	35.8066	46.8707	34.583	50.8731
Solyc01g006440.2	Major facilitator superfamily protein (AHRD V3.3 *** A0A061GSQ4_THECC)	0	0	0	0	0	0	0	0	0	0	0	0	0	0	0	0	0	0.0375	0.015	0	0	0	0.027	0.0129	0	0.0212	0.015	0	0	0	0.0135	0.0129	0	0	0	0	0	0	0	0	0	0	0	0	0	0	0	0
Solyc01g006450.3	Enoyl reductase (AHRD V3.3 *** P93062_BRANA)	9.1832	8.423	10.8916	9.3241	6.4757	7.0428	10.0829	8.5423	1.1803	2.6722	3.3566	1.6978	1.2663	1.2086	0.7849	0.5684	25.7907	10.03	10.1968	21.6504	6.5149	10.6996	6.4392	19.9187	0.391	3.6209	2.9506	8.9137	3.9951	3.2798	2.1708	7.7659	6.8458	10.0662	10.6376	5.7412	4.7438	8.942	26.4302	25.0812	25.8606	14.2268	0.8487	4.4693	6.575	13.6899	5.0041	6.1493
Solyc01g006460.2	Non-structural maintenance of chromosome element 4 (AHRD V3.3 *** A0A1D1XPL1_9ARAE)	0.2384	0.0708	0.0566	0.2233	0.0927	0.0274	0.0914	0.0704	0.038	0.018	0.0353	0.0559	0.0415	0.0138	0.026	0.0704	0.0664	0.1663	0.2329	0.303	0.0235	0.1451	0.2048	0.0878	0.0383	0.067	0.0852	0.0194	0.0235	0.0726	0.129	0.0441	0.2144	0.3129	0.1879	0.0837	0.0257	0.1687	0	0.1327	0.0665	0.0704	0	0	0.0864	0.0911	0.0349	0.0391
Solyc01g006470.1	LOW QUALITY:DNA-binding bromodomain-containing protein (AHRD V3.3 *-* AT2G44430.1)	0	0	0	0	0	0	0	0	0	0	0	0	0	0	0	0	0	0	0	0	0	0.0328	0	0	0	0	0	0	0	0.0328	0	0	0	0	0	0	0	0	0	0	0	0	0	0	0	0	0	0
Solyc01g006480.3	alpha/beta-Hydrolases superfamily protein (AHRD V3.3 *** AT5G19630.1)	1.5034	1.4615	1.5546	1.5911	1.2797	1.3138	1.7057	1.4065	0.1537	0.1289	0.3433	0.022	0.0988	0.1028	0.1381	0.0887	4.7447	7.0612	6.2488	6.3984	6.2203	6.5668	5.9773	5.4383	0.0269	0.4048	0.2427	0.5758	0.5147	0.4931	0.7948	0.5747	1.4107	1.2959	1.8036	1.475	1.2078	1.1562	4.7067	4.7307	4.7967	5.7359	7.2491	5.676	1.3877	1.7124	1.2844	1.3179
Solyc01g006490.3	uncharacterized protein	1.0356	1.0541	1.403	1.0383	1.2087	1.2325	1.1256	1.1349	0.1169	0.0944	0.0909	0.2389	0.0671	0.0829	0.0886	0.0876	2.8755	4.871	5.1616	4.1905	4.3614	5.0902	5.6976	3.8107	0.2703	0.1499	0.3482	1.0059	1.074	0.5225	0.2502	1.0106	0.8111	1.0913	1.2043	1.1746	1.1133	1.3381	2.3403	3.0777	3.2086	4.9837	2.2698	5.8306	0.8964	1.2228	1.0431	1.3848
Solyc01g006500.3	Pentatricopeptide repeat-containing protein, putative (AHRD V3.3 *** A0A061DV75_THECC)	4.1279	3.4277	4.0158	3.9478	3.6582	3.9285	4.1665	3.9732	0.2071	0.3805	0.3969	0.1693	0.248	0.2095	0.238	0.0598	7.0576	7.7514	6.6759	6.658	9.3167	7.6859	7.3491	6.8577	0.2078	0.3595	0.2986	0.3884	1.4967	0.5382	0.1868	0.6549	4.5342	3.9943	3.8551	3.8908	3.1625	3.9212	6.9342	6.7757	7.463	9.7558	11.6615	6.5328	3.2692	4.1516	2.8622	3.8165
Solyc01g006510.3	sorbitol related enzyme	23.8902	22.7405	24.6709	23.945	23.0144	24.49	25.364	23.994	0.6948	1.5448	0.1081	0.9443	0.2295	0.3331	0.3003	0.4941	30.4639	40.3839	32.1388	31.3977	38.9076	37.0131	40.1158	38.0386	0.246	3.7221	2.2469	3.998	1.7958	4.8981	2.809	4.3996	22.8876	23.5582	25.2249	22.9745	23.4304	22.6385	30.9466	30.305	30.1399	37.5279	42.4693	36.7257	23.3274	25.0741	19.8202	24.7396
Solyc01g006520.3	Serine/threonine-protein kinase (AHRD V3.3 *** K4ASL8_SOLLC)	1.2702	1.466	1.29	1.4175	1.4735	1.1175	1.3376	0.9906	0.2355	0.277	0.2977	0.0807	0.1319	0.1309	0.0468	0.1007	1.41	7.0553	4.6036	5.4172	6.6906	5.7153	6.052	4.2841	0.0786	1.3112	0.7738	2.1657	3.9951	1.7395	1.0484	2.2224	1.7282	0.946	1.1363	1.6865	1.5018	1.2322	1.4169	1.2705	1.5425	1.9154	14.6263	3.5301	1.219	2.019	1.16	0.8673
Solyc01g006530.1	Serine/threonine-protein kinase (AHRD V3.3 *** K4ASL9_SOLLC)	0.0426	0	0	0.0415	0.0194	0	0	0.0333	0.0213	0	0	0.0208	0.0194	0	0	0.0333	3.0829	13.2875	8.1836	7.2985	7.6056	10.3281	8.0117	5.9236	0.736	4.254	0.5034	2.2421	1.7699	4.6699	1.3353	0.9654	0	0.0623	0.0655	0.0583	0	0	2.5833	4.5318	2.1334	7.8496	4.4253	10.5419	0	0	0	0
Solyc01g006540.3	lipoxygenase C	0.0149	0	0.0154	0	0	0.0163	0.0204	0.013	0.0083	0	0.0095	0	0	0.0086	0.0132	0.0078	0	0	0	0	0	0	0	0	0	0	0	0	0	0	0	0	0.0289	0	0.0158	0	0	0	0	0	0	0	0	0	0	0	0	0
Solyc01g006545.1	Leucine-rich repeat receptor-like protein kinase family protein (AHRD V3.3 *-* AT3G24240.1)	0	0	0	0	0	0	0	0	0	0	0	0	0	0	0	0	0	0	0	0	0	0	0	0	0	0	0	0	0	0	0	0	0	0	0	0	0	0	0	0	0	0	0	0	0	0	0	0
Solyc01g006550.3	Leucine-rich repeat receptor-like protein kinase family protein (AHRD V3.3 *** AT2G33170.2)	0	0	0	0	0	0	0	0	0	0	0	0	0	0	0	0	0	0	0	0	0	0	0.0335	0	0	0	0	0	0	0	0.0335	0	0	0	0	0	0	0	0	0	0	0	0	0	0	0	0	0
Solyc01g006560.3	Lipoxygenase (AHRD V3.3 *** C0KKU8_SOLLC)	0.1091	0.1454	0.0336	0.1228	0.082	0.2037	0.1393	0.0479	0.0766	0.0494	0.0018	0.0559	0.0381	0.0576	0.0568	0.0213	0.0166	0	0	0	0	0	0	0	0.0166	0	0	0	0	0	0	0	0.2569	0	0.0704	0.1567	0.0577	0.0316	0	0	0.0498	0	0	0	0.0647	0.1364	0.2351	0.2637
Solyc01g006565.1	Lipoxygenase (AHRD V3.3 *-* C0KKU8_SOLLC)	0.0675	0.1282	0.0226	0.0448	0.1235	0.1061	0.0534	0.047	0.0675	0.0324	0.0114	0.0226	0.0562	0.0089	0.0093	0.047	0.0168	0	0	0	0	0.019	0.0202	0	0.0168	0	0	0	0	0.019	0.0202	0	0.2025	0	0	0.2306	0.0405	0.0996	0.0503	0	0	0	0	0	0.068	0.1792	0.1373	0.1232
Solyc01g006570.1	Lipoxygenase (AHRD V3.3 *-* K4DCJ0_SOLLC)	0	0	0	0	0	0	0	0	0	0	0	0	0	0	0	0	0	0	0	0	0	0	0	0	0	0	0	0	0	0	0	0	0	0	0	0	0	0	0	0	0	0	0	0	0	0	0	0
Solyc01g006575.1	2-oxoglutarate-dependent dioxygenase-related family protein (AHRD V3.3 *** B9GL08_POPTR)	0.0983	0	0	0	0.0283	0.0475	0	0.0394	0.0983	0	0	0	0.0283	0.0475	0	0.0394	0	0.0741	0.1651	0	0	0	0	0	0	0.0741	0.0826	0	0	0	0	0	0	0.295	0	0	0.0848	0	0	0	0	0	0	0	0	0	0	0
Solyc01g006580.3	2-oxoglutarate-dependent dioxygenase-related family protein (AHRD V3.3 *** B9GL08_POPTR)	10.9429	8.3161	16.1451	8.0423	9.9665	10.3877	11.8709	7.5273	1.5514	4.4458	10.0186	2.1933	4.3911	2.8336	2.0495	1.1644	273.803	353.347	420.017	330.952	328.627	439.154	426.566	341.013	10.2264	24.2136	29.5479	54.3555	33.7112	11.8692	26.078	75.6285	10.088	8.7873	13.9535	8.1038	3.4653	18.3305	262.075	294.178	265.156	261.297	365.339	359.247	4.4629	17.1824	3.3031	16.0534
Solyc01g006590.2	Serine/threonine-protein kinase (AHRD V3.3 *** K4ASL8_SOLLC)	0.1252	0.0416	0.0618	0.0569	0.0241	0.0827	0.0224	0.0545	0.0342	0.0208	0.0372	0.0318	0.0241	0.0476	0.0224	0.0327	0.8254	2.6093	2.9004	0.9014	0.2065	3.7862	1.6981	0.4092	0.2359	1.2657	1.9711	0.3054	0.1146	1.8283	1.4833	0.1114	0.1808	0.0628	0.1321	0	0.0722	0	1.1677	0.373	0.9353	0.3958	0	0.2238	0.0607	0.064	0	0.1649
Solyc01g006600.2	Long-chain-fatty-acid--AMP ligase FadD28 (AHRD V3.3 *** W9QXF8_9ROSA)	0.0075	0	0	0	0	0	0	0.0062	0.0075	0	0	0	0	0	0	0.0062	0.0228	0.0378	0.0906	0.0134	0.0139	0.0511	0.0135	0.0109	0.0114	0.0223	0.0906	0.0134	0.0139	0.0334	0.0135	0.0109	0.0225	0	0	0	0	0	0.0336	0.0349	0	0	0	0.0418	0	0	0	0
Solyc01g006610.2	2-oxoglutarate-dependent dioxygenase-related family protein (AHRD V3.3 *** B9GL08_POPTR)	0	0	0	0	0.015	0	0	0	0	0	0	0	0.015	0	0	0	0.0237	0	0.0526	0.0543	0.0751	0.1049	0.0549	0.0958	0.0237	0	0.0526	0.0543	0.0751	0.0525	0.0549	0.0484	0	0	0	0	0	0.045	0	0	0.071	0.2254	0	0	0	0	0	0
Solyc01g006620.3	C2 calcium/lipid-binding and GRAM domain protein (AHRD V3.3 *** A0A072ULK6_MEDTR)	0	0	0	0	0	0.0144	0	0.0175	0	0	0	0	0	0.0144	0	0.0175	0.6111	1.0794	2.8527	0.4145	1.1598	0.4313	1.1732	0.3641	0.1655	0.1677	0.153	0.077	0.5835	0.1649	0.4019	0.0344	0	0	0	0	0	0	0.2801	0.7755	0.7778	1.8512	0	1.6283	0	0	0	0
Solyc01g006630.3	Oxidoreductase, putative (AHRD V3.3 *** B9RI76_RICCO)	3.6327	3.532	3.7158	3.601	3.3302	3.5262	3.9278	3.6719	0.3598	0.4633	0.5299	0.5388	0.113	0.3057	0.3002	0.3312	12.3646	11.3813	13.976	12.2353	12.852	12.4671	11.6115	11.7029	0.6681	0.676	1.4346	0.2162	0.5126	1.2087	0.2459	0.906	3.2999	3.2465	4.3517	3.1293	3.3408	3.5204	11.2004	12.3787	13.5147	13.0716	13.6093	11.8749	3.1374	4.4553	3.0033	3.8108
Solyc01g006640.1	LOW QUALITY:AMP-dependent synthetase and ligase family protein (AHRD V3.3 *** A0A061GTM3_THECC)	0	0.0135	0	0.0115	0.0033	0.0177	0.0062	0.0046	0	0.0135	0	0.0058	0.0033	0.0091	0.0062	0.0046	0	0	0	0.0185	0.022	0	0.0101	0.017	0	0	0	0.0093	0.011	0	0.0101	0.0085	0	0	0	0	0.0099	0	0	0	0	0	0.0351	0.0308	0	0	0.0405	0.0303
Solyc01g006650.2	ETHYLENE INSENSITIVE 3-like 3 protein (AHRD V3.3 *** A0A0B2RCL4_GLYSO)	0.5988	0.6637	0.492	0.7136	0.6752	0.7332	0.5451	0.7119	0.0826	0.0435	0.1515	0.0753	0.0744	0.0509	0.0165	0.0122	1.5501	2.7037	2.1985	1.6785	3.3602	3.0609	2.4177	1.6898	0.2424	0.3766	0.1395	0.622	0.6047	0.5857	0.1682	0.613	0.7611	0.5446	0.4906	0.7282	0.7692	0.5284	1.1569	1.5013	1.9922	3.1856	4.4839	2.411	0.7369	0.5865	0.6678	0.7762
Solyc01g006660.2	Subtilisin-like protease (AHRD V3.3 *** A0A0B2PIS0_GLYSO)	0.8097	0.5212	0.7419	0.6114	0.5433	0.4649	0.4646	0.7712	0.1665	0.0382	0.0341	0.0613	0.1149	0.0494	0.0483	0.0761	2.2906	2.9758	5.2065	3.2424	2.9451	3.4087	4.1121	3.5528	0.2408	0.0355	1.0014	0.9906	0.4251	0.2887	0.6046	0.6496	0.5723	1.1307	0.7262	0.3233	0.5957	0.711	2.1553	1.958	2.7586	3.2643	2.1032	3.468	0.5767	0.4479	0.5391	0.4398
Solyc01g006665.1	Major facilitator superfamily protein (AHRD V3.3 --* AT1G79710.3)	0	0	0	0	0	0	0	0	0	0	0	0	0	0	0	0	0	0	0	0	0	0	0	0	0	0	0	0	0	0	0	0	0	0	0	0	0	0	0	0	0	0	0	0	0	0	0	0
Solyc01g006670.2	Glycosyltransferase (AHRD V3.3 *** K4D910_SOLLC)	10.4529	11.6722	9.403	8.5295	11.9368	11.374	9.6018	7.6413	0.9246	0.3876	1.3229	0.6658	1.395	0.2276	0.5104	0.3004	17.2563	45.5532	34.3659	29.7174	47.8293	39.9585	39.9831	29.8124	0.333	6.8231	2.2967	8.3399	16.6052	6.7873	2.5765	10.1381	12.0866	8.8856	10.3865	14.0862	12.4028	9.3215	16.5921	17.63	17.5468	24.7009	80.0334	38.7536	12.0918	10.8978	12.0268	11.4259
Solyc01g006680.3	2-oxoglutarate (2OG) and Fe(II)-dependent oxygenase superfamily protein (AHRD V3.3 *** AT3G20810.5)	16.3574	19.4732	15.7942	16.4296	19.8909	19.3304	16.1341	16.0578	2.5417	1.2621	1.0231	1.0883	1.2935	0.5178	0.2217	0.7245	14.586	21.7263	15.5576	17.6393	14.4945	21.8825	19.1189	20.2471	0.9458	2.2145	1.0907	1.3674	0.473	2.5816	0.8087	1.7764	20.8519	12.0535	16.1669	21.2214	21.1469	17.3043	15.9946	14.975	12.7884	14.2619	15.4049	13.8165	21.5913	19.6032	17.225	18.2992
Solyc01g006690.3	DNA double-strand break repair rad50 ATPase (AHRD V3.3 *** A0A061GZ54_THECC)	15.5189	12.441	14.5155	13.4229	13.5451	12.3866	13.8935	13.1053	0.5787	0.2847	0.2667	0.4762	0.6331	0.3627	0.5824	0.6885	14.5913	26.9515	21.6563	20.2435	23.2926	25.3733	28.1457	20.7344	0.5197	4.9184	3.7679	4.4659	2.695	4.643	4.2611	4.773	15.0483	14.8385	16.6699	13.3684	12.5476	14.7194	14.8741	15.316	13.5837	17.9278	25.5242	26.4258	12.197	12.1174	13.0085	12.7616
Solyc01g006700.3	Protein downstream neighbor of Son (AHRD V3.3 *** A0A0B0NFM1_GOSAR)	1.5197	1.441	1.9433	1.5621	1.3793	1.2185	1.7876	1.5592	0.0817	0.1972	0.6071	0.2475	0.2237	0.1023	0.164	0.0969	8.8825	10.1238	12.2655	11.3622	13.0115	10.936	10.961	9.8084	0.3475	0.6123	1.1042	0.6047	1.942	0.9616	0.5424	0.8436	1.3693	1.6503	1.5395	1.2321	1.087	1.8189	9.1192	9.3301	8.1982	10.9789	16.8941	11.1615	1.2902	1.832	1.2008	1.3955
Solyc01g006710.3	ATP-dependent RNA helicase, putative (AHRD V3.3 *** B9RL32_RICCO)	1.2323	1.1669	1.272	1.0886	1.1843	1.278	1.1604	1.1824	0.1079	0.0848	0.1622	0.0941	0.0748	0.1258	0.011	0.0752	5.1371	8.0322	7.4004	6.5643	7.3315	7.8263	8.3858	6.3066	0.0501	0.1672	0.1007	1.0019	0.4328	0.1602	0.304	1.1978	1.3832	1.0232	1.2904	1.0944	1.1258	1.3328	5.141	5.2218	5.0485	6.5527	8.0483	7.3933	1.0454	1.3301	1.1254	1.518
Solyc01g006720.3	ABC transporter family protein (AHRD V3.3 *** B9IIG9_POPTR)	2.2626	1.6188	1.9431	1.899	2.2115	1.8172	1.7997	1.6174	0.0569	0.1823	0.1857	0.1937	0.2019	0.1901	0.0989	0.0971	2.0932	3.0837	3.7387	2.7086	2.4451	3.3701	2.9957	2.3326	0.0958	0.5701	0.4476	0.5695	0.7068	0.6348	0.2489	0.554	2.1979	2.3761	2.2138	2.3184	1.8209	2.4954	2.096	1.926	2.2577	2.7598	1.0942	3.4813	1.3354	1.562	1.9591	2.1973
Solyc01g006730.3	Calcium-dependent protein kinase (AHRD V3.3 *** H6UM43_TOBAC)	0	0.024	0	0.0072	0	0	0.0186	0.0197	0	0.024	0	0.0072	0	0	0.0186	0.0099	0.0185	0.0191	0.0211	0	0.0221	0.02	0.0421	0	0.0185	0.0191	0.0211	0	0.0221	0.02	0.0211	0	0	0	0	0	0	0	0	0	0.0554	0	0	0.0662	0.0719	0	0	0
Solyc01g006735.1	LOW QUALITY:Invertase/pectin methylesterase inhibitor family protein (AHRD V3.3 --* B9MVC0_POPTR)	0	0	0	0	0	0	0	0	0	0	0	0	0	0	0	0	0	0.2283	0.2534	0	0.2339	0	0	0	0	0.2283	0.2534	0	0.2339	0	0	0	0	0	0	0	0	0	0	0	0	0.7016	0	0	0	0	0	0
Solyc01g006740.3	Sucrose phosphate phosphatase (AHRD V3.3 *** Q5J3N8_ACTCH)	0.9141	1.0828	1.2421	1.1431	1.2076	1.0447	1.0201	1.064	0.106	0.1429	0.1082	0.1096	0.118	0.0492	0.1367	0.1325	2.5549	4.8453	5.2577	4.415	4.5873	5.4836	5.6888	4.5935	0.0494	0.1671	0.3296	0.8238	0.7315	0.6886	0.3041	1.0364	0.7733	1.1218	0.8474	1.4436	1.088	1.0911	2.5059	2.6537	2.505	4.4163	3.4145	5.931	1.0163	1.3569	0.8753	1.0737
Solyc01g006750.2	LOW QUALITY:RNAhelicase-like 8 (AHRD V3.3 --* AT4G00660.2)	0	0	0	0	0	0	0	0	0	0	0	0	0	0	0	0	0	0	0	0	0	0	0	0	0	0	0	0	0	0	0	0	0	0	0	0	0	0	0	0	0	0	0	0	0	0	0	0
Solyc01g006755.1	LOW QUALITY:Pectinesterase inhibitor (AHRD V3.3 --* A0A103TTB1_CYNCS)	0	0	0	0	0	0	0	0	0	0	0	0	0	0	0	0	0	0	0	0	0	0	0	0	0	0	0	0	0	0	0	0	0	0	0	0	0	0	0	0	0	0	0	0	0	0	0	0
Solyc01g006760.3	Transmembrane protein, putative (AHRD V3.3 *** A0A072UES2_MEDTR)	0	0	0	0	0	0	0	0	0	0	0	0	0	0	0	0	0	0	0.0478	0.09	0.0442	0	0	0	0	0	0.0478	0.0453	0.0442	0	0	0	0	0	0	0	0	0	0	0	0	0.1325	0	0	0	0	0	0
Solyc01g006770.2	transferring glycosyl group transferase (DUF604) (AHRD V3.3 *** AT4G11350.1)	0	0	0	0	0	0	0	0	0	0	0	0	0	0	0	0	0	0	0	0	0	0	0	0	0	0	0	0	0	0	0	0	0	0	0	0	0	0	0	0	0	0	0	0	0	0	0	0
Solyc01g006780.3	LOW QUALITY:Nitrate reductase [NADH] 1 (AHRD V3.3 --* NIA1_PHAVU)	1.7178	1.8423	1.364	1.3066	1.3494	2.3484	2.3725	1.375	0.5326	0.1012	0.3132	0.5887	0.3405	0.4298	0.6431	0.4082	5.1235	17.0491	19.1698	15.7467	9.2587	22.3319	24.1837	16.7884	0.3636	3.6456	4.7056	6.2907	2.8839	3.8724	4.021	8.8067	1.8666	0.7299	2.5569	1.8216	1.5382	0.6884	4.5218	5.778	5.0706	9.9614	3.9496	13.8653	1.6459	1.9826	1.8984	1.4904
Solyc01g006790.2	BnaAnng41820D protein (AHRD V3.3 *** A0A078K412_BRANA)	3.9166	4.8737	2.5854	4.6705	4.2506	4.9163	4.5004	4.0241	0.856	1.1606	0.4112	0.6589	1.0154	0.5809	0.7042	1.2519	14.4453	50.6204	43.3513	33.1283	36.8036	56.203	60.2594	44.0013	0.7762	11.0086	8.8893	14.0991	6.3987	11.8826	7.2475	23.4553	5.1441	2.2693	4.3363	5.7923	4.6244	2.335	12.9775	15.617	14.7415	24.3654	45.6305	40.4148	4.3861	3.1521	7.0828	5.2357
Solyc01g006800.3	Methionine aminopeptidase 2 (AHRD V3.3 *** K4ASP6_SOLLC)	5.1355	4.6251	5.5055	4.7299	4.8359	5.1342	5.1474	4.9901	0.267	0.4785	0.757	0.3217	0.1498	0.2644	0.1528	0.2834	18.324	27.2876	27.3846	23.49	26.4547	28.0152	29.0306	21.7812	1.1196	1.0351	1.2477	3.8187	1.1658	2.1755	1.0061	4.3178	5.0055	4.752	5.649	4.8118	4.5893	5.1065	16.121	19.0786	19.7725	24.9639	25.6477	28.7526	4.5358	5.4949	3.8445	5.6583
Solyc01g006810.3	RING/U-box superfamily protein (AHRD V3.3 --* AT5G15790.5)	2.0608	1.8836	2.0719	1.8777	1.8399	1.9238	1.8799	1.9149	0.0141	0.194	0.3425	0.0316	0.0792	0.1912	0.1334	0.064	5.7609	5.6399	6.6609	5.4663	8.5776	6.8516	6.7911	5.5485	0.5064	0.4058	0.8933	0.713	2.051	0.5307	0.3254	0.2616	2.0568	2.0387	2.087	1.9576	1.6892	1.873	5.7537	6.6417	4.8875	6.546	12.6796	6.5071	1.8423	2.2384	1.5701	1.6219
Solyc01g006820.2	LOW QUALITY:basic helix-loop-helix (bHLH) DNA-binding superfamily protein (AHRD V3.3 --* AT5G57150.5)	0.1883	0.0511	0.1379	0	0.0376	0.0865	0.1298	0.0516	0.1883	0.0511	0.069	0	0.0376	0.0865	0.1298	0.0516	0.1871	0.5042	0.3399	0.21	0.2196	0.4318	0.1129	0.1063	0.1871	0.192	0.188	0.1057	0.1104	0.216	0.1129	0.1063	0.5649	0	0	0	0.1129	0	0.5614	0	0	0.3092	0	0.3497	0	0	0.1532	0
Solyc01g006825.1	Fasciclin-like arabinogalactan protein 17 (AHRD V3.3 *** FLA17_ARATH)	21.65	21.8812	22.3386	22.5591	21.9869	21.1938	22.9103	23.8454	1.4704	1.9352	2.006	1.2014	1.2699	0.9996	0.6068	1.1177	43.2005	53.0942	60.0767	45.0883	53.9757	53.5947	57.896	40.843	0.6672	3.9412	3.1189	7.0436	5.8442	3.562	3.2869	7.0033	23.801	18.8377	22.3114	24.3461	19.9928	21.6218	41.8933	44.0862	43.6222	49.9112	46.5173	65.4986	25.7176	20.406	19.5201	19.2764
Solyc01g006830.3	TPX2 (targeting protein for Xklp2) protein family (AHRD V3.3 *** AT2G35880.3)	16.1124	15.7163	16.2188	15.7117	15.386	16.0401	16.4059	14.7195	0.9745	1.1713	0.6431	0.3994	1.131	1.265	0.6783	1.3764	21.0708	29.068	31.3664	22.8429	34.4539	30.6431	35.8099	24.7391	1.1121	3.0916	3.0504	2.9687	2.2503	2.0932	2.2221	5.0881	16.4478	14.282	17.6074	17.0792	15.8384	13.2403	18.8477	22.2405	22.1241	30.0351	37.4026	35.924	18.0488	14.3609	14.7393	13.727
Solyc01g006840.3	Calcium-dependent protein kinase, putative (AHRD V3.3 *** B9RL17_RICCO)	0.1195	0.1211	0.2067	0.1869	0.1589	0.1536	0.1547	0.1048	0.0189	0.029	0.0538	0.0065	0.0672	0.0179	0.0374	0.0168	3.9078	9.4626	9.822	7.3388	10.686	11.1798	13.796	8.1798	0.5489	2.7081	2.6303	2.8441	1.764	2.2426	2.2297	3.8061	0.1317	0.0824	0.1443	0.2827	0.1421	0.0518	2.8661	4.7284	4.129	7.7409	10.4764	13.8407	0.1592	0.1399	0.0643	0.1202
Solyc01g006850.1	Pentatricopeptide repeat-containing family protein (AHRD V3.3 *** B9H9M3_POPTR)	0.5061	0.7157	0.5951	0.7458	0.6189	0.941	0.7052	0.7859	0.0399	0.1954	0.0532	0.0661	0.0972	0.1239	0.0785	0.1003	3.1988	4.9807	5.4801	4.7244	7.0245	4.983	4.7464	3.2329	0.0637	0.697	0.5629	0.4798	2.9626	0.2787	0.3178	0.4798	0.4386	0.5031	0.5768	0.8132	0.5257	0.5176	3.1384	3.3262	3.1318	4.7532	12.8996	3.4208	0.3978	1.0714	0.678	0.7604
Solyc01g006860.3	DNAJ heat shock N-terminal domain-containing protein (AHRD V3.3 *** AT5G06410.1)	0.3435	0.3315	0.4347	0.3893	0.2463	0.342	0.3887	0.3705	0.0265	0.1137	0.1214	0.08	0.0844	0.0814	0.0725	0.0538	1.1148	0.9017	1.1312	1.0098	0.7726	1.0822	1.1998	0.9963	0.1092	0.0904	0.1586	0.1025	0.3873	0.0943	0.0699	0.1053	0.3901	0.2983	0.342	0.1269	0.2026	0.4093	1.0469	1.3284	0.969	1.1104	0	1.2075	0.131	0.5249	0.3386	0.4272
Solyc01g006870.3	polyketide cyclase/dehydrase/lipid transport superfamily protein (AHRD V3.3 *-* AT5G06440.3)	0.8852	0.7557	0.8176	0.7262	0.7416	0.7303	0.8196	0.8564	0.1092	0.036	0.0245	0.0373	0.0289	0.0046	0.0613	0.0439	2.7928	5.4291	5.1264	4.4894	5.7824	5.5219	6.0205	4.0318	0.1558	0.6815	0.7136	1.2141	0.6633	0.7014	0.8055	1.2291	0.7125	0.8559	1.0873	0.7922	0.7406	0.6919	2.6892	3.0991	2.5901	4.4579	6.5078	6.3815	0.8271	0.7281	0.7118	0.7243
Solyc01g006880.3	Histone-lysine N-methyltransferase (AHRD V3.3 *-* A0A0K9P7Q5_ZOSMR)	5.6499	5.8789	6.0183	5.6595	6.4737	6.2769	6.221	6.39	0.2892	0.2957	0.3833	0.3502	0.2768	0.2296	0.1686	0.1555	12.8403	22.0206	20.8267	16.7449	22.1812	21.1371	21.7487	16.6659	0.2221	1.4991	1.269	2.8927	2.1014	1.0363	0.6984	3.6062	5.5307	5.2195	6.1996	7.0138	6.3091	6.0981	13.224	12.4546	12.8424	20.6598	26.3348	19.5491	5.5914	6.4702	5.575	6.7318
Solyc01g006890.3	EEIG1/EHBP1 N-terminal domain-containing protein (AHRD V3.3 *** A0A103XH66_CYNCS)	4.6476	3.5137	4.7998	3.7887	3.2837	4.2508	4.5411	4.1117	0.1928	0.3378	0.6642	0.1489	0.1458	0.4847	0.2847	0.283	12.0228	18.5523	21.4507	18.9149	21.5455	19.2047	21.4018	15.9117	1.1549	1.3943	2.5859	4.5151	2.7208	1.8969	1.3695	3.9226	4.3578	4.5722	5.0128	3.5395	3.2768	3.0347	10.7331	14.3272	11.008	16.5334	25.8865	22.2166	3.6821	3.996	2.8629	5.1374
Solyc01g006900.3	MD-2-related lipid recognition domain-containing protein / ML domain-containing protein (AHRD V3.3 *** AT3G11780.1)	14.8388	13.5507	15.8613	12.9977	13.6408	13.806	14.8774	12.521	0.4746	1.5274	2.9828	1.3357	0.7012	0.3445	0.7365	0.386	55.5862	64.712	67.7949	55.2008	65.4159	64.7338	69.1337	56.2155	1.7039	2.7382	3.5864	6.518	6.1231	6.0764	2.9075	7.0805	13.9057	15.4559	15.1548	13.6448	12.4244	14.8533	52.242	57.8257	56.691	54.1141	66.9828	75.151	13.8842	16.0136	10.7542	14.1068
Solyc01g006910.3	RING/U-box superfamily protein (AHRD V3.3 *** AT5G06490.1)	0.5097	0.3117	0.3931	0.4542	0.144	0.4849	0.2146	0.2644	0.2895	0.088	0.2689	0.2338	0.144	0.2542	0.1117	0.1739	4.4414	9.6574	12.5737	9.4284	9.4907	10.622	15.286	5.7535	1.146	1.2691	3.239	4.961	6.1363	2.3577	3.8469	2.8234	0	1.0023	0.5267	0	0.4321	0	2.1495	5.5791	5.5955	7.4975	0	20.9746	0.4843	0.2552	0.1955	0.2193
Solyc01g006920.3	Pentatricopeptide repeat-containing protein (AHRD V3.3 *** A0A0B2S1E2_GLYSO)	0.2928	0.1649	0.2373	0.2776	0.2605	0.1631	0.2151	0.2505	0.0997	0.0218	0.0213	0.0756	0.1111	0.0192	0.0307	0.0372	1.1244	2.3626	2.0888	1.8801	2.8661	1.9642	2.2511	1.4295	0.2167	0.41	0.2905	0.3414	1.0203	0.1082	0.3347	0.3449	0.1722	0.2155	0.4907	0.1008	0.2064	0.4743	1.1297	0.7464	1.4971	1.3574	4.8103	2.4307	0.2083	0.1463	0.1401	0.1257
Solyc01g006925.1	Serine/threonine-protein phosphatase (AHRD V3.3 --* K4DBE7_SOLLC)	0.2917	0.3241	0.0907	0.23	0.3616	0.3003	0.2284	0.4487	0.0347	0.1209	0.0907	0.1046	0.1733	0.1923	0.145	0.084	1.3453	1.9611	1.9484	1.6196	0.6355	1.6412	1.7133	1.1932	0.2091	0.1309	0.2764	0.1756	0.3314	0.3	0.2594	0.4464	0.3608	0.2508	0.2636	0.7041	0.1441	0.2365	1.6135	1.489	0.9334	0.7899	0	1.1166	0.3635	0.5109	0.0978	0.6584
Solyc01g006930.3	Nuclear transcription factor Y subunit A-10, putative (AHRD V3.3 *** A0A061EVQ6_THECC)	0.267	0.243	0.2538	0.2014	0.2962	0.2161	0.299	0.2328	0.0216	0.0226	0.0515	0.0242	0.0563	0.0581	0.0141	0.0588	1.7039	5.3636	4.3995	4.1615	3.6316	5.5709	6.0568	3.833	0.2109	0.3806	0.7313	1.6754	1.1717	1.0852	0.6023	1.7901	0.2274	0.3017	0.2718	0.2219	0.2601	0.4065	1.9411	1.8873	1.2833	3.2241	1.8367	5.8339	0.2083	0.2854	0.2354	0.2452
Solyc01g006940.3	RNA-binding (RRM/RBD/RNP motifs) family protein (AHRD V3.3 *** AT2G37220.1)	49.9251	38.0565	50.4909	46.5761	35.561	39.1087	48.1103	45.272	3.3397	4.8964	7.8575	4.7601	3.0551	2.4816	0.3434	1.4365	72.1801	16.5625	14.3602	48.7088	15.697	16.7366	11.3343	52.6226	3.1498	6.1164	3.7858	20.851	9.9043	5.7324	2.6569	21.4103	43.3806	52.0408	54.3541	31.7506	33.3298	41.6028	65.9718	76.2096	74.3591	35.3625	3.8064	7.9221	36.4628	47.2211	30.4855	35.8801
Solyc01g006950.3	Syntaxin, putative (AHRD V3.3 *** B9SDJ9_RICCO)	1.1977	1.4477	1.1713	1.3152	1.2091	1.4718	1.3118	0.8713	0.2187	0.1353	0.1509	0.2162	0.089	0.2814	0.2585	0.1141	8.231	16.1685	18.5323	11.7424	21.0093	15.3152	16.5749	11.0134	1.4055	3.5813	1.4651	2.735	2.5537	3.7587	3.2187	3.5288	0.8051	1.227	1.561	1.3297	1.262	1.0355	6.5553	11.0235	7.1142	16.1698	22.0157	24.8425	1.373	1.7103	1.2597	2.0346
Solyc01g006960.3	Trafficking protein particle complex subunit 8 (AHRD V3.3 *** A0A0B2QRW8_GLYSO)	2.4927	2.4051	2.6571	2.2251	2.55	2.5279	2.6705	2.6166	0.0894	0.1678	0.2426	0.0459	0.0818	0.1613	0.125	0.1853	6.978	11.7798	11.8815	9.3004	11.9362	11.8496	12.1907	8.3768	0.259	0.589	0.5537	1.8075	0.1944	0.5151	0.3245	1.7297	2.6431	2.3338	2.5012	2.5938	2.3915	2.6647	6.4756	7.3384	7.12	11.8959	12.2912	11.6214	2.1961	2.7369	2.2823	2.8486
Solyc01g006970.3	RNA helicase family protein (AHRD V3.3 *** AT2G35920.2)	1.9638	1.9873	2.1065	2.1092	1.9477	1.9157	2.1349	1.9259	0.0167	0.3483	0.3859	0.0616	0.2049	0.3042	0.1111	0.0706	6.1613	9.2828	8.9996	7.4699	10.1061	9.9255	9.3174	7.4276	0.5263	0.5691	0.5642	0.7683	1.3647	0.6729	0.5983	1.1333	1.9305	1.9808	1.9801	2.0798	1.5457	2.2176	6.5845	5.1152	6.7843	9.9407	12.5481	7.8294	1.3851	2.5917	1.9853	2.5226
Solyc01g006980.3	Malonyl-CoA:Acyl carrier protein transacylase (AHRD V3.3 *** M9PMR7_LINUS)	10.8187	11.5987	12.4975	11.502	10.532	9.2387	12.7829	10.8801	1.2568	2.3343	3.3759	1.0259	1.6672	0.8703	0.4045	0.3334	31.9563	20.2137	25.2209	29.7313	20.4661	21.3808	21.8988	28.3159	1.2138	1.8538	1.0876	3.9039	5.4147	2.4298	0.3701	4.7505	8.3397	11.6988	12.4177	8.832	8.8979	13.8662	32.1123	33.9763	29.7803	27.0808	9.7329	24.5845	9.9489	16.206	8.6413	9.7259
Solyc01g006990.3	F-box family protein (AHRD V3.3 *** E5GBH4_CUCME)	7.5234	7.0089	7.473	8.0686	7.7125	7.7015	7.7004	7.9547	0.8021	1.0413	1.4691	0.157	0.613	1.3325	0.5571	0.0966	21.369	30.9131	26.7308	24.8927	27.0938	30.362	31.9944	23.8223	2.0227	2.7676	0.7967	3.0665	6.1637	2.8389	1.0139	4.7098	6.6624	6.7816	9.1262	8.8237	7.6054	6.7084	20.4549	18.4133	25.2388	33.0795	14.7681	33.4338	8.3919	7.6658	4.9688	10.3496
Solyc01g006993.1	Dof zinc finger protein (AHRD V3.3 *-* W9S694_9ROSA)	0	0	0	0	0	0	0	0	0	0	0	0	0	0	0	0	0.1424	0.3099	0.7059	0.5329	0.1509	0.8561	0.7355	0.1492	0.0712	0.2094	0.482	0.1608	0.1509	0.5052	0.0132	0.1492	0	0	0	0	0	0	0	0.2133	0.2139	0.4526	0	0	0	0	0	0
Solyc01g006997.1	Dof zinc finger protein (AHRD V3.3 *** W9S694_9ROSA)	0.0413	0	0	0	0	0	0	0	0.0413	0	0	0	0	0	0	0	0.1146	0.5408	1.1855	0.5213	0.8865	0.8425	0.537	0.301	0.0574	0.3143	0.3402	0.3591	0.6287	0.1354	0.1807	0.1666	0	0	0.124	0	0	0	0.1687	0.1752	0	0.5576	0	2.1019	0	0	0	0
Solyc01g007000.3	U-box domain-containing family protein (AHRD V3.3 *** B9P691_POPTR)	0.1085	0.0353	0.2618	0.1675	0.1527	0.0948	0.2093	0	0.0608	0.0353	0.1015	0.0519	0.0497	0.0622	0.1186	0	0.161	1.8259	0.5041	0.8281	0.4253	1.0887	1.1696	0.83	0.0942	0.5502	0.1108	0.3349	0.2148	0.391	0.4962	0.4277	0.2102	0	0.1152	0.1026	0.252	0.1034	0.1567	0	0.3263	0.6904	0	0.5856	0.1059	0	0	0
Solyc01g007010.2	U-box domain-containing family protein (AHRD V3.3 *** B9P691_POPTR)	5.4809	4.0783	5.0322	6.5328	4.3193	4.6549	5.5545	5.0952	0.2623	0.7947	0.1584	0.7833	0.669	0.4051	0.4505	0.3727	6.6697	21.899	14.6747	14.4183	14.5182	16.1315	17.2076	10.5034	0.2153	3.3749	0.7526	4.5311	3.3328	1.2414	1.3877	2.1283	5.1013	5.9842	5.3573	5.6005	4.0127	3.3447	6.3373	7.0729	6.5988	9.2489	20.6881	13.6176	5.4618	2.7091	4.064	4.655
Solyc01g007020.3	U-box domain-containing family protein (AHRD V3.3 *** B9IIK9_POPTR)	3.5474	3.406	4.9009	5.8892	3.7538	5.0781	5.9291	6.2249	0.7334	0.6496	1.1374	0.9235	0.3813	1.1326	0.9492	1.0257	6.7785	19.6275	12.9753	16.4079	10.7792	16.9166	15.0753	11.3022	0.8163	1.7369	3.6908	4.1516	2.7185	2.1689	3.2	1.7304	2.6889	5.0067	2.9466	3.5611	4.4891	3.2111	5.1537	7.7287	7.4533	11.6686	5.6893	14.9797	4.6449	2.4479	3.1252	3.5052
Solyc01g007025.1	U-box domain-containing family protein (AHRD V3.3 *-* B9IIK9_POPTR)	0.3458	0.3177	0.3461	0.6094	0.1981	0.1869	0.1231	0.4703	0.0092	0.0249	0.0181	0.4244	0.1981	0.0983	0.1231	0.1797	0.5063	1.2416	1.389	1.2541	0.771	1.1325	0.7953	0.677	0.2963	0.4594	0.4899	0.4495	0.3877	0.0139	0.524	0.3401	0.3305	0.3446	0.3622	0	0.5942	0	0.4927	0	1.0261	1.0854	0	1.2275	0.333	0.351	0.2689	0
Solyc01g007030.3	U-box domain-containing family protein (AHRD V3.3 *** B9P691_POPTR)	0.0711	0.3246	0.1608	0.2915	0.3481	0.51	0.135	0.3036	0.0711	0.1635	0.1608	0.1885	0.1838	0.3296	0.0706	0.116	2.299	8.9953	8.7949	2.997	4.8068	8.0392	7.296	3.0095	0.8446	1.9996	3.2536	1.2577	0.4829	0.4081	1.2064	1.0554	0.2133	0	0	0.6246	0	0.4196	1.2721	1.6509	3.9739	3.8534	5.4168	5.1502	0	0.4532	0.5207	1.168
Solyc01g007040.3	U-box domain-containing family protein (AHRD V3.3 *-* B9P691_POPTR)	0.3096	0.3946	0.391	0.5386	0.3116	0.18	0.5536	0.4095	0.0082	0.2829	0.2436	0.2102	0.0216	0.18	0.1241	0.2177	2.4064	8.3121	7.77	4.1147	3.1067	6.1031	5.5972	3.3466	0.5249	2.0147	1.5571	1.1141	1.5621	1.3084	0.9427	0.8598	0.296	0.3086	0.3243	0.2888	0.3547	0.2911	3.0884	1.3742	2.7565	4.3738	0	4.9464	0	0.943	0.2408	0.5401
Solyc01g007050.2	U-box domain-containing family protein (AHRD V3.3 *** B9IIL0_POPTR)	0.1261	0.0562	0.0949	0.2061	0.1278	0.0736	0.112	0.1313	0.0631	0.0286	0.0571	0.0603	0.0278	0.0381	0.0576	0.0222	0.2319	0.6192	0.784	0.2065	0.5399	0.4239	0.4946	0.2069	0.1654	0.3253	0.3271	0.0617	0.2715	0.0561	0.348	0.1387	0.1852	0.1931	0	0.0904	0.111	0.1821	0.5521	0	0.1437	0.7601	0	0.8596	0.0933	0	0.0753	0
Solyc01g007060.3	BTB/POZ domain-containing protein (AHRD V3.3 *** AT3G05675.3)	5.7869	5.0066	5.8687	5.1888	5.4686	5.6204	5.813	5.6969	0.3379	0.4734	0.5283	0.4486	0.476	0.3431	0.1336	0.219	12.202	15.6559	13.501	13.6929	9.7415	15.018	14.406	13.9961	0.4556	1.2026	0.8194	0.567	2.3099	1.4289	0.5956	1.0307	5.123	6.0096	6.2281	5.3379	4.7173	6.3505	11.3362	12.3889	12.8809	12.9247	5.2504	11.0494	4.9204	5.8662	4.2332	6.3061
Solyc01g007070.3	BEL1-like homeodomain protein 1 (AHRD V3.3 *** A0A151SQ36_CAJCA)	11.5859	9.656	11.0282	10.212	12.0852	11.2739	10.6896	10.1542	0.8221	0.3852	1.1975	0.5046	0.2862	0.3063	0.1237	0.0778	19.7359	38.2286	36.6167	25.9599	42.2983	35.5271	40.5879	24.3602	0.4816	6.1046	0.8179	6.4214	9.5406	5.1311	2.1771	6.9928	12.2834	12.5267	9.9476	12.6127	11.6288	12.0142	19.7198	20.578	18.9098	27.4836	60.1201	39.2911	9.9294	10.1431	8.8956	11.8862
Solyc01g007080.3	aluminum activated malate transporter family protein (AHRD V3.3 *** AT3G11680.2)	0.0457	0.0865	0.0593	0.0421	0.0542	0.0697	0.0783	0.0704	0.0172	0.0142	0.0349	0.0289	0.0251	0.0076	0.0081	0.0164	0	0.0285	0	0.0159	0	0.0156	0	0	0	0.0285	0	0.0159	0	0.0156	0	0	0.0801	0.0278	0.0293	0.1043	0.032	0.0263	0	0	0	0	0	0	0.0807	0.1135	0.0652	0.0731
Solyc01g007090.1	aluminum activated malate transporter family protein (AHRD V3.3 *** AT3G11680.2)	0.0111	0	0	0.0244	0.0064	0.0293	0.0193	0.0089	0.0111	0	0	0.0123	0.0064	0.0293	0.0099	0.0089	0	0.017	0	0.0545	0	0.0179	0.0191	0.0173	0	0.017	0	0.0329	0	0.0179	0.0191	0.0173	0	0.0332	0	0	0.0191	0	0	0	0	0	0	0	0	0	0	0
Solyc01g007100.3	Digalactosyldiacylglycerol synthase 1 (AHRD V3.3 *** W8SVK3_TOBAC)	13.4719	11.0906	13.8244	12.4138	12.8981	11.9582	12.8504	13.2912	0.5139	0.3302	0.4051	0.476	1.5709	0.2962	0.4588	1.04	11.5011	5.5285	6.8339	10.6954	5.2581	6.5565	5.7759	10.0102	0.2018	1.0641	1.3746	2.0036	1.0972	1.8955	1.0589	1.8739	12.5747	14.3549	13.4862	15.9063	12.1793	10.6088	11.5939	11.1146	11.7948	3.9632	7.4398	4.3714	11.5303	10.444	11.2976	11.3659
Solyc01g007110.3	NC domain-containing protein-like protein (AHRD V3.3 *** AT5G06370.1)	0.1866	0.2052	0.1783	0.1992	0.233	0.1645	0.1496	0.184	0.0264	0.0403	0.0402	0.0354	0.0389	0.0132	0.0231	0.048	0.5513	0.626	0.634	0.5392	0.8697	0.8333	0.6904	0.5681	0.1725	0.077	0.188	0.0834	0.2518	0.0837	0.0083	0.0454	0.222	0.135	0.2027	0.2708	0.1552	0.2729	0.2206	0.8016	0.6317	0.3949	1.2525	0.9618	0.205	0.2751	0.1354	0.1857
Solyc01g007120.3	protein serine/threonine kinase (AHRD V3.3 *** AT3G51270.4)	0.1847	0.2114	0.2547	0.2322	0.3139	0.1758	0.2124	0.293	0.0771	0.0457	0.0521	0.0373	0.0303	0.0013	0.033	0.0378	0.6551	0.8743	0.7934	0.7575	1.0352	0.8925	0.6782	0.7821	0.1312	0.1679	0.1366	0.0789	0.2618	0.1284	0.1013	0.1326	0.1933	0.3136	0.0471	0.2935	0.3734	0.2747	0.8327	0.399	0.7336	0.8819	1.5455	0.6782	0.2381	0.2738	0.1224	0.1764
Solyc01g007130.3	Receptor-like protein kinase (AHRD V3.3 *** Q58JF6_SOLPI)	13.7447	11.9208	13.233	12.6591	12.6632	12.213	13.4474	13.5165	1.1732	1.129	0.7129	0.824	0.6577	0.3884	0.7147	1.0963	32.798	41.8329	57.7772	40.7229	37.5686	39.2851	53.9831	39.6636	2.2761	4.4274	3.3096	8.9876	5.3385	1.6125	3.4642	7.6161	11.6973	15.7611	13.7757	13.8982	11.6535	12.4379	30.1194	37.3248	30.9498	29.6836	35.2768	47.7455	13.3945	12.6657	9.7023	11.5056
Solyc01g007140.3	ARM repeat superfamily protein (AHRD V3.3 *** AT5G06350.2)	0.3302	0.2912	0.3062	0.2993	0.346	0.3536	0.3027	0.3253	0.0089	0.029	0.0089	0.0278	0.0214	0.0172	0.0406	0.0332	1.867	3	3.7466	2.7824	3.4853	3.222	3.572	2.242	0.1184	0.2563	0.3727	0.4886	0.546	0.2547	0.1128	0.5151	0.3132	0.3343	0.3432	0.3274	0.3217	0.3887	1.8674	1.6618	2.0718	2.5589	4.4491	3.4478	0.2705	0.3485	0.2548	0.3538
Solyc01g007150.3	Coatomer subunit beta (AHRD V3.3 *** K4AST1_SOLLC)	11.5971	11.6166	12.6165	12.1184	11.1212	11.63	12.9884	12.294	0.6102	1.234	2.0574	0.8405	0.6336	0.293	0.5925	0.2189	38.8075	48.2765	55.6649	46.6809	50.4369	50.5457	51.8778	39.3839	1.4553	1.1765	2.0576	4.1658	0.8631	3.0089	1.3217	4.0235	10.6716	11.3708	12.7489	11.8084	9.8555	11.6998	36.381	38.6289	41.4127	52.0179	49.0463	50.2465	11.826	13.6414	9.3822	12.1724
Solyc01g007160.3	N-acetyltransferase ESCO2 (AHRD V3.3 *** A0A1D1YG22_9ARAE)	0.2754	0.3069	0.3718	0.2872	0.115	0.2142	0.2362	0.2138	0.0409	0.0778	0.1023	0.0896	0.0283	0.0304	0.0093	0.0261	1.3142	1.5433	2.0708	1.4409	0.9739	2.071	1.5755	1.4886	0.1403	0.1625	0.404	0.0826	0.5616	0.5329	0.1011	0.2992	0.2548	0.3543	0.2172	0.1658	0.0679	0.1114	1.2663	1.5776	1.0988	0.9763	0	1.9454	0.2853	0.4511	0.1843	0.2584
Solyc01g007170.3	C2 calcium/lipid-binding plant phosphoribosyltransferase family protein (AHRD V3.3 *** AT3G03680.1)	4.8825	3.0951	4.278	2.9821	2.2101	1.9286	3.779	2.9841	1.6457	1.446	1.744	0.4408	0.7728	0.239	0.3531	0.7568	27.9032	22.1747	34.871	32.3079	27.7793	23.7278	34.5495	27.0025	1.8953	1.9565	5.7855	2.5895	4.0527	2.2532	4.1802	4.1235	2.6702	3.8782	8.0992	1.5356	1.3431	3.7516	24.7367	31.2908	27.682	24.2716	23.2049	35.8613	1.8739	5.976	1.4354	1.7404
Solyc01g007180.3	Gamma-tubulin complex component (AHRD V3.3 *** K4AST4_SOLLC)	0.5749	0.4899	0.6707	0.6725	0.5475	0.6394	0.5403	0.5794	0.0608	0.03	0.1533	0.081	0.076	0.1395	0.0158	0.0773	1.9859	4.702	3.5799	2.5431	3.5516	4.0836	4.3643	2.0588	0.1417	0.8242	0.8416	0.2752	0.7148	0.6947	0.662	0.6211	0.5514	0.69	0.4834	0.6816	0.4186	0.5423	2.0824	1.7068	2.1683	4.9496	3.1112	2.594	0.4445	0.5466	0.4785	0.8386
Solyc01g007190.3	LOW QUALITY:UvrABC system protein A (AHRD V3.3 *** A0A1D1YSC2_9ARAE)	5.2653	4.7794	5.3446	4.5453	5.9051	7.5931	5.0823	4.1268	0.7907	0.1671	0.6578	0.3389	1.6833	3.3354	0.2962	0.3459	31.5587	50.9798	41.411	29.1252	46.6587	37.3238	42.8579	25.214	5.3985	7.4361	5.0487	4.6225	10.9175	3.4974	7.0914	5.1926	6.8014	4.1718	4.8228	9.1101	5.1951	3.4102	31.8092	22.0854	40.7814	67.0083	29.6287	43.3391	5.1067	4.6743	4.5571	14.2382
Solyc01g007200.2	LOW QUALITY:Integrase-type DNA-binding superfamily protein (AHRD V3.3 -** AT1G72360.3)	0.4719	0.3428	0.4701	0.3586	0.478	0.2265	0.4743	0.3905	0.0611	0.1122	0.2127	0.05	0.1023	0.0314	0.1268	0.0535	1.7773	1.2753	1.6747	2.0309	0.865	1.7037	0.852	1.5615	0.093	0.4479	0.3699	0.7996	0.6256	0.6093	0.3686	0.4398	0.3563	0.4954	0.564	0.4636	0.3085	0.6619	1.7116	1.9609	1.6593	2.0803	0	0.5147	0.1596	0.5467	0.3221	0.289
Solyc01g007210.3	LOW QUALITY:glutamate receptor 2 (AHRD V3.3 --* AT2G17260.1)	0	0	0	0	0	0	0	0	0	0	0	0	0	0	0	0	0	0	0	0	0	0.082	0	0	0	0	0	0	0	0.082	0	0	0	0	0	0	0	0	0	0	0	0	0	0	0	0	0	0
Solyc01g007220.3	Late embryogenesis abundant (LEA) hydroxyproline-rich glycoprotein family (AHRD V3.3 *** AT3G52470.1)	11.3243	11.9087	12.6342	12.4006	11.6743	12.771	11.5377	10.627	0.0541	0.924	1.6244	1.0153	1.6209	1.1583	2.0731	1.192	156.931	341.638	385.345	227.888	388.49	314.188	419.829	208.599	18.7105	56.7069	46.6654	82.9452	73.8477	45.336	19.5151	92.0147	11.3725	11.3841	11.2163	11.986	14.3129	8.7241	127.829	191.855	151.111	251.722	408.588	505.159	13.7518	10.8709	11.1032	12.038
Solyc01g007230.3	Late embryogenesis abundant (LEA) hydroxyproline-rich glycoprotein family, putative (AHRD V3.3 *** A0A061F1P4_THECC)	7.9397	7.5533	7.4538	8.4328	7.6089	7.1843	8.8241	7.2658	1.1034	1.5926	1.9876	0.5355	0.9359	0.7219	1.1681	0.8348	26.4632	28.6047	29.9121	27.0628	31.01	30.4552	34.4526	21.5566	2.5257	1.1769	3.4721	3.6396	3.1794	2.9087	1.2194	2.4853	6.4983	7.2132	10.1075	8.1827	5.779	8.865	21.8746	26.9283	30.5867	28.9132	37.2573	26.8596	5.4921	10.6868	6.4809	8.4165
Solyc01g007240.3	LOW QUALITY:Late embryogenesis abundant (LEA) hydroxyproline-rich glycoprotein family (AHRD V3.3 *** AT2G35460.1)	1.1719	0.7981	0.5178	1.167	1.6203	0.4643	1.1791	0.7259	0.1726	0.0807	0.2787	0.2539	0.2669	0.0599	0.1763	0.2648	5.4844	10.87	9.7331	6.8619	5.9529	8.551	10.3043	4.6758	0.3093	1.9911	2.6293	1.0871	1.4136	1.1106	1.1944	1.1753	1.4781	0.8807	1.157	2.0606	1.1389	1.6614	5.9808	5.5558	4.9165	7.2811	3.1275	7.4502	0.6383	0.8971	0.859	0.3854
Solyc01g007250.3	U3 small nucleolar ribonucleoprotein protein imp4, putative (AHRD V3.3 *** B9RGD5_RICCO)	1.6481	1.6196	1.3362	1.4653	1.3928	1.5344	1.3382	1.4627	0.2409	0.2952	0.058	0.0353	0.0587	0.1999	0.1279	0.0529	9.0505	14.3226	16.6846	11.699	16.1761	15.2234	14.156	9.9815	0.9184	1.2239	2.0503	1.7608	2.1076	1.9806	0.7105	2.1356	1.3619	1.4556	2.1267	1.3291	1.51	1.3394	7.3597	9.2745	10.5174	13.4176	20.3156	14.795	1.6812	2.0974	1.0804	1.9263
Solyc01g007260.3	Double Clp-N motif-containing P-loop nucleoside triphosphate hydrolases superfamily protein (AHRD V3.3 *** A0A061ETP2_THECC)	1.7426	1.1118	1.8159	1.3599	1.2987	1.4868	1.7434	1.3266	0.1588	0.2351	0.1143	0.0878	0.1804	0.3767	0.1708	0.1077	6.4592	16.0181	13.8669	13.1559	18.8567	15.7461	16.9898	12.0152	1.1053	3.3488	1.5427	4.5575	4.8158	2.3448	2.4032	3.9727	1.6006	2.0596	1.5674	1.3626	0.9593	1.5742	5.0768	8.6442	5.6564	9.8419	26.3012	20.427	0.755	1.5553	1.0252	2.2375
Solyc01g007265.1	Cytokinin riboside 5'-monophosphate phosphoribohydrolase (AHRD V3.3 *-* M1BCW3_SOLTU)	0.7312	1.0094	0.7858	0.9305	1.0526	0.7482	0.951	0.9198	0.0706	0.1833	0.0688	0.0921	0.0955	0.1027	0.1121	0.0463	2.0302	1.867	2.232	2.6739	2.4044	2.1263	2.1574	2.219	0.2571	0.31	0.1996	0.2306	0.5385	0.2824	0.2453	0.1626	0.8079	0.7956	0.5902	1.0074	0.9145	1.2359	2.5425	1.7366	1.8114	2.2109	3.4188	1.5836	0.7236	0.9534	1.3511	0.6143
Solyc01g007270.1	LOW QUALITY:Cytokinin riboside 5'-monophosphate phosphoribohydrolase (AHRD V3.3 *-* M1BCW3_SOLTU)	0	0	0	0	0	0	0	0	0	0	0	0	0	0	0	0	0	0.0523	0	0	0.1002	0.0519	0.1079	0.0442	0	0.0523	0	0	0.1002	0.0519	0.054	0.0442	0	0	0	0	0	0	0	0	0	0.3006	0	0	0	0	0	0
Solyc01g007740.3	2-Cys peroxiredoxin 2	4.3706	3.4066	4.4745	4.3591	3.2897	4.3882	4.823	4.618	0.4613	0.1932	0.4238	0.1574	0.1647	0.1512	0.3852	0.1249	7.2207	5.6395	5.4862	6.4146	4.9916	5.4112	4.6704	6.1901	0.4503	0.9707	0.8627	1.0166	0.5507	0.3323	0.1134	1.5498	4.1184	5.2653	3.7283	3.2502	3.0262	3.5925	8.008	7.2055	6.4484	5.2924	5.7589	3.9237	3.1035	3.7656	3.3507	4.4117
Solyc01g007750.3	Mitochondrial transcription termination factor family protein (AHRD V3.3 *** AT2G36000.1)	6.0488	5.7416	5.8675	5.2806	5.6835	4.9981	5.8131	5.0456	0.2416	0.6065	0.2303	0.5285	0.6876	0.2212	0.2859	0.4622	8.4922	5.1142	4.6936	5.7041	3.5662	5.1874	4.3145	5.9551	0.8338	0.5805	0.5046	0.9195	1.1623	0.8883	0.3587	0.7565	5.7509	5.8682	6.5272	5.6122	4.5298	6.9084	7.8995	7.4385	10.1385	5.8682	2.6944	2.1359	4.7603	6.8498	5.6148	5.4352
Solyc01g007760.3	Transcription factor E2F (AHRD V3.3 *** Q9LEL4_DAUCA)	1.5117	1.5645	1.5956	1.2588	1.609	1.5755	1.7013	1.4318	0.0952	0.2917	0.1136	0.163	0.1069	0.0393	0.2348	0.21	6.5502	8.422	8.3249	7.5697	8.7981	8.3166	7.8479	6.3111	0.2702	0.8205	0.4903	0.4138	0.717	0.873	0.4466	0.6925	1.3222	1.622	1.591	1.7457	1.3984	1.6828	6.0678	6.5805	7.0023	8.3437	10.2031	7.8474	1.2801	2.1478	1.2656	1.6324
Solyc01g007770.2	LOW QUALITY:COPII coat assembly protein SEC16, putative (AHRD V3.3 *** A0A061EUC6_THECC)	0	0	0	0	0	0	0	0	0	0	0	0	0	0	0	0	0	0	0	0	0	0	0	0	0	0	0	0	0	0	0	0	0	0	0	0	0	0	0	0	0	0	0	0	0	0	0	0
Solyc01g007780.3	HVA22-like protein (AHRD V3.3 *** M1BCP5_SOLTU)	0.7568	0.5599	0.6687	0.6175	0.5654	0.7788	0.5964	0.5797	0.1756	0.0277	0.1494	0.1054	0.0494	0.2244	0.0667	0.0474	5.6536	11.1551	11.0714	6.7273	19.3407	9.885	10.8405	6.2392	0.5408	2.4718	1.2352	2.2045	3.4539	1.9588	1.4912	2.3501	0.4824	0.7042	1.0837	0.6591	0.4915	0.5456	4.962	6.7196	5.2791	14.654	26.079	17.2892	0.559	0.5124	0.6083	1.1665
Solyc01g007790.3	alpha/beta-Hydrolases superfamily protein (AHRD V3.3 *** AT3G11620.8)	1.6592	1.5245	1.8791	1.459	1.4958	1.5284	1.7238	1.3992	0.0586	0.1066	0.1682	0.0161	0.1551	0.0414	0.138	0.1019	3.835	4.8387	4.3875	4.1296	6.3428	4.4522	4.8012	3.8724	0.0581	0.2946	0.3598	0.2914	1.2742	0.1187	0.526	0.2029	1.7316	1.5432	1.7029	1.502	1.224	1.7612	3.7286	3.8482	3.9284	5.808	8.7681	4.4523	1.6107	1.6505	1.3125	1.4855
Solyc01g007800.3	ovate family protein 2	7.415	5.3489	4.959	5.2816	4.3074	4.7423	5.125	5.3565	1.4095	0.6755	1.0488	1.345	0.5518	0.593	0.2779	0.6836	17.7574	20.928	24.3128	19.6489	14.7493	29.8184	18.8456	16.3866	2.3727	3.4937	4.2765	2.1618	3.4211	10.4354	2.7361	1.9761	4.7441	7.9698	9.5311	5.4012	3.6329	3.8881	16.1088	22.4353	14.7281	12.1175	10.5956	21.5349	6.374	5.5986	4.0742	4.5695
Solyc01g007810.1	LOW QUALITY:ovate family protein 3	15.4316	9.8348	13.3522	13.9819	8.5342	10.6775	13.6702	15.6167	1.1942	0.6212	2.0091	1.7489	0.6014	1.0236	2.4832	1.7469	19.7882	10.6847	12.1876	20.6618	8.8398	14.0263	9.5458	16.6285	2.8291	1.5018	0.6481	6.276	0.697	3.9868	1.3158	5.1999	14.3464	17.8168	14.1317	8.6518	7.4387	9.512	14.8986	24.6989	19.7671	8.2052	10.2321	8.0821	8.609	10.2724	10.6231	8.9726
Solyc01g007830.2	Condensin complex subunit 2 (AHRD V3.3 --* CND2_ARATH)	0.7235	0.5978	0.5401	0.4939	0.5957	0.8101	0.5792	0.7625	0.1633	0.1685	0.0685	0.1407	0.1271	0.1507	0.0883	0.0931	1.876	3.2469	2.9843	2.8114	3.0482	2.5042	2.7976	2.4198	0.0996	0.2694	0.0641	0.7206	0.5178	0.198	0.1382	0.4481	0.4297	0.7468	0.9941	0.5125	0.4292	0.8452	1.7794	1.7735	2.0752	3.9983	2.9297	2.2166	0.3368	0.9128	0.5438	1.0456
Solyc01g007840.3	Polynucleotidyl transferase, ribonuclease H-like superfamily protein (AHRD V3.3 *** AT5G22250.1)	9.8988	10.0393	9.6043	8.6702	10.4872	10.1067	9.9278	9.1742	0.7836	1.2757	1.781	0.5453	0.6993	1.2899	0.616	0.965	28.3304	36.4412	35.0685	33.1032	20.2416	34.2242	36.4635	30.1785	1.2248	1.0672	0.714	5.7131	10.1274	2.703	2.2454	5.5103	8.9321	9.3138	11.4504	10.1968	11.8173	9.4476	30.3995	28.4313	26.1604	30.9937	0	29.7312	12.0576	10.3818	7.6786	12.4567
Solyc01g007850.2	Pentatricopeptide repeat superfamily protein, putative (AHRD V3.3 *** A0A061F6E7_THECC)	6.7391	6.5028	7.5267	6.4056	6.3645	6.2051	6.9359	6.3552	0.2411	0.6123	0.337	0.4226	0.22	0.3795	0.1709	0.1628	12.7244	13.4747	12.7078	13.2917	14.3811	13.923	13.6288	11.9712	0.341	0.2497	0.9705	0.6378	3.5667	0.3789	0.4922	1.0055	6.8141	6.2891	7.114	6.6497	6.5119	5.9318	12.7661	12.1139	13.293	11.7936	21.4319	9.9178	5.9385	7.7263	5.8436	5.8818
Solyc01g007855.1	Pentatricopeptide repeat (PPR) superfamily protein (AHRD V3.3 --* AT3G46870.2)	1.1597	0.995	0.9721	0.8419	1.2477	1.0112	1.0373	0.8686	0.0823	0.0593	0.0582	0.1137	0.1727	0.0299	0.1586	0.0777	1.7211	2.0814	2.0208	1.9413	3.1506	2.0589	1.8911	1.9492	0.0324	0.147	0.1533	0.0549	1.055	0.3019	0.2666	0.1285	1.0038	1.192	1.2833	1.4149	0.9024	1.4259	1.6626	1.7262	1.7745	1.9229	5.2506	2.2782	0.9553	0.918	1.1116	0.9668
Solyc01g007860.3	ubiquitin-conjugating enzyme E2 variant 1D	6.1601	5.6012	5.9914	6.2272	6.6061	6.2832	5.2838	5.6916	0.4111	0.928	0.5478	0.4404	0.4139	0.0976	0.1984	0.3512	15.8532	20.1544	21.244	18.4713	22.4613	22.2698	21.303	18.096	0.5561	1.8483	0.5466	1.6608	1.1593	0.8167	0.2434	4.1324	6.7527	6.3572	5.3703	7.2676	6.7064	5.8443	14.7834	16.1248	16.6513	20.3386	24.3303	22.7148	6.7657	6.2704	3.7673	6.4436
Solyc01g007870.3	E3 ubiquitin-protein ligase (AHRD V3.3 *** AT3G11600.1)	4.2954	3.2588	5.5783	3.4045	4.1076	5.9254	4.8508	4.4596	0.4194	0.5933	0.7751	0.1631	0.8062	0.214	1.0002	0.2903	9.2464	6.3811	7.7251	5.6406	3.6833	9.2465	5.324	5.1913	1.9282	2.5073	2.5885	1.8496	2.9651	4.2814	3.8944	1.3645	3.8773	3.8745	5.1342	3.3108	3.2919	5.72	7.9476	6.7511	13.0404	9.5499	0	1.5	4.0699	3.6034	2.1031	5.7494
Solyc01g007880.3	1-phosphatidylinositol-4-phosphate 5-kinase, putative (AHRD V3.3 *** B9S7B0_RICCO)	1.389	1.4333	1.4855	1.4346	1.4113	1.4368	1.3174	1.4165	0.0803	0.0397	0.1401	0.0357	0.0393	0.0767	0.0647	0.143	2.063	2.3478	2.3471	2.3652	2.1247	2.5185	2.2814	2.1045	0.2309	0.2316	0.1936	0.214	0.1129	0.1921	0.1517	0.1869	1.3566	1.269	1.5413	1.4894	1.381	1.3637	1.8588	1.8063	2.5239	2.3422	2.0684	1.9635	1.367	1.5044	1.4284	1.2835
Solyc01g007890.2	Zinc finger protein, putative (AHRD V3.3 *-* B9S7A8_RICCO)	7.7941	8.15	8.6435	7.7305	8.5174	8.733	9.363	8.5462	0.1543	0.5	0.7506	0.3648	0.264	0.7255	0.6601	0.2395	8.9131	8.501	7.7239	9.2765	6.5893	8.7439	7.1799	8.1862	0.071	0.853	1.0675	1.0431	1.8068	1.7177	1.1646	0.8275	7.5462	7.7588	8.0772	8.2204	8.2878	9.044	8.8949	8.8003	9.044	10.2009	4.6787	4.8883	7.9579	9.0959	7.3961	9.7365
Solyc01g007895.1	basic helix-loop-helix (bHLH) DNA-binding superfamily protein (AHRD V3.3 *-* AT1G31050.6)	0.0132	0.0162	0.024	0.0037	0.0097	0.0042	0.0206	0.0058	0.0066	0.0088	0.0153	0.0037	0.0052	0.0042	0.0206	0.0058	0.8475	2.7834	2.898	2.3937	4.2174	3.077	3.1447	1.9191	0.1564	1.0176	0.5886	1.354	0.6308	0.8041	0.4657	1.0911	0	0.0193	0.0202	0.018	0.0111	0	0.8537	1.1151	0.5735	3.0031	5.1207	4.5284	0.0186	0	0.0301	0
Solyc01g007900.3	Tobamovirus multiplication 1 homolog (AHRD V3.3 *** Q402F2_SOLLC)	0.8763	0.7984	1.0425	0.8739	0.9396	0.8996	0.9545	0.894	0.0344	0.0664	0.1392	0.0873	0.0233	0.048	0.1317	0.0631	3.4396	4.8528	5.0198	4.7726	4.8642	4.632	5.0698	3.8593	0.406	0.2671	0.2341	0.361	0.5343	0.2746	0.0969	0.6355	0.9114	0.9099	0.8075	0.9462	0.9762	0.8964	3.4979	4.1118	2.7091	4.0439	5.8674	4.6814	0.723	0.7415	0.9309	0.9909
Solyc01g007910.3	succinyl-CoA ligase alpha 1 subunit	3.9251	3.6114	3.9616	3.9071	3.74	3.6198	4.1804	4.1494	0.1879	0.4757	0.6492	0.232	0.1486	0.1429	0.3749	0.0882	24.7999	34.0414	41.5219	31.6232	37.2602	35.1783	37.9277	26.3679	1.4718	2.7437	2.0194	4.5134	2.4059	3.7603	1.9828	4.6733	4.0156	3.564	4.1958	3.4448	3.9177	3.8574	21.8566	26.3053	26.2377	33.919	41.9294	35.9321	3.5947	4.4435	2.796	3.8858
Solyc01g007920.2	Isochorismatase hydrolase family protein (AHRD V3.3 *** G7IBE1_MEDTR)	7.3527	6.49	7.9538	6.9319	6.7414	6.8203	8.1612	6.6757	0.4204	0.1486	0.3486	0.2381	0.3759	0.8757	0.2202	0.4588	14.0752	20.4305	19.8818	16.3718	22.0776	20.5016	23.696	19.2428	0.5424	4.5744	1.997	2.8055	1.3025	3.4994	2.4053	5.0874	7.8709	6.5202	7.6669	6.9982	6.0012	7.2249	13.5586	15.1597	13.5073	19.6733	24.1481	22.4115	6.7857	6.3162	6.3682	8.4591
Solyc01g007930.3	F-box family protein (AHRD V3.3 *** AT1G70590.1)	0.3003	0.2966	0.3141	0.3201	0.4088	0.3469	0.2982	0.4138	0.0301	0.0108	0.0371	0.0153	0.0696	0.0239	0.0679	0.0309	0.8565	1.5764	1.303	1.1032	1.1556	1.5167	1.5559	1.0533	0.1733	0.0818	0.0129	0.2596	0.5051	0.2374	0.055	0.335	0.3286	0.3323	0.2401	0.5248	0.4178	0.284	0.6086	0.7706	1.1902	2.0439	0.295	1.128	0.281	0.3173	0.2917	0.3907
Solyc01g007940.3	Alanine aminotransferase 2 (AHRD V3.3 *** A0A151TGW4_CAJCA)	0.5763	1.1829	3.3416	0.2822	0.931	2.5831	1.2153	0.2899	0.0367	1.118	3.2696	0.1973	0.7043	2.443	0.6704	0.1217	41.3953	30.1841	19.0711	28.9143	12.5462	34.2776	16.9882	23.7359	7.9417	19.7338	9.5179	15.5701	12.5462	20.0491	16.9673	13.2675	0.6208	0.5034	0.6047	0.3814	0.0827	2.329	36.9815	30.3886	56.8159	37.6386	0	0	0.0927	3.4187	0.0374	7.4688
Solyc01g007950.3	Peroxidase (AHRD V3.3 *** K4ASZ3_SOLLC)	0	0.0203	0	0.0203	0	0	0	0.0354	0	0.0203	0	0.0203	0	0	0	0.0178	0.0624	0.1307	0.1052	0.1259	0	0.0681	0.0367	0.1272	0.0312	0.0315	0.0601	0.1259	0	0.0341	0.0367	0.0872	0	0	0	0	0	0	0	0.0935	0.0937	0	0	0	0.0608	0	0	0
Solyc01g007955.1	alpha/beta-Hydrolases superfamily protein (AHRD V3.3 *** AT1G10740.4)	0.3473	0.2555	0.5984	0.4611	0.2798	0.5053	0.4419	0.5122	0.0558	0.0131	0.0961	0.0698	0.0798	0.0744	0.0841	0.0643	3.5728	1.785	3.7467	3.1863	3.861	2.0951	1.8633	2.6754	0.3932	0.3167	0.6479	1.0252	1.3107	0.4448	0.0487	0.7203	0.3621	0.4356	0.2442	0.2174	0.1836	0.4382	2.9062	4.2673	3.5449	2.5152	6.482	2.5859	0.2806	0.2366	0.2492	0.5337
Solyc01g007960.3	Kinase family protein (AHRD V3.3 *** B9HTV7_POPTR)	0.0618	0.0411	0.0678	0.0442	0.0344	0.1195	0.0759	0.1023	0.0134	0.0248	0.0503	0.0163	0.0198	0.0498	0.0421	0.0149	2.2833	10.0714	6.7101	5.83	5.5381	9.0368	11.2325	7.5785	0.251	1.163	1.3861	2.2958	1.0178	1.8173	1.7812	3.9799	0.0352	0.0733	0.0771	0.0686	0	0.0346	1.782	2.5575	2.5105	4.503	4.5379	7.5735	0	0.0373	0.0858	0.1925
Solyc01g007970.2	Kinase family protein (AHRD V3.3 *** U5G1A9_POPTR)	0	0.0119	0.0157	0.0158	0	0.0148	0.057	0.0138	0	0.0119	0.0157	0.0158	0	0.0148	0.041	0.0138	0.2039	0.5731	0.6742	0.652	0.1814	0.9578	1.054	0.6359	0.0794	0.0677	0.0978	0.1543	0.0961	0.1454	0.4565	0.2629	0	0	0	0	0	0	0.0657	0.3409	0.2051	0.217	0	0.3272	0	0	0.0358	0
Solyc01g007980.3	Protein kinase family protein (AHRD V3.3 *** C6ZRU6_SOYBN)	0.7129	0.6193	0.7549	0.6213	0.3618	0.4378	0.6624	0.5931	0.2611	0.0082	0.0317	0.0891	0.1595	0.0953	0.0435	0.1665	0.8475	1.947	1.3286	1.4253	1.68	1.2762	2.1461	1.2577	0.2134	0.4936	0.2105	0.0727	0.9632	0.3739	0.5473	0.4522	0.6713	1.1846	0.2829	0.2016	0.6808	0.2031	0.4619	1.1988	0.8817	0.7631	3.6056	0.6712	0.6244	0.6033	0.6302	0.6126
Solyc01g007990.3	Kinase family protein (AHRD V3.3 *** U5G1A9_POPTR)	1.157	1.0409	1.2741	1.2647	1.0761	1.0738	1.1578	0.9979	0.1185	0.08	0.1484	0.0538	0.1091	0.063	0.094	0.0659	2.406	4.3298	4.1357	3.3433	3.3525	3.848	4.4789	3.1668	0.0767	0.3605	0.022	0.5869	0.8975	0.6758	0.1699	0.6571	0.9379	1.3447	1.1883	1.2871	1.0188	0.9224	2.403	2.5402	2.2747	3.1281	1.9224	5.0071	1.0337	1.1829	0.9061	1.15
Solyc01g008000.3	ADP-ribosylation factor (AHRD V3.3 *** ARF_VIGUN)	34.382	36.9154	34.403	35.8114	38.4141	39.9446	38.6967	39.152	0.4675	1.0644	1.827	0.6812	3.5872	1.8346	1.375	0.7641	79.7136	142.23	134.298	105.53	134.161	142.292	146.097	103.783	1.0058	6.3204	4.1576	21.6526	4.456	9.5063	2.2479	25.2882	35.125	34.5021	33.5188	43.5881	40.1315	31.5228	79.5821	81.5177	78.0409	128.142	131.478	142.862	38.8876	36.6233	35.2354	43.5621
Solyc01g008005.1	TATA-box-binding protein (AHRD V3.3 *** TBP_SOLTU)	1.1597	0.6477	0.1809	0.281	0.408	0.8347	0.4824	0.2733	0.1933	0.3238	0.1809	0.169	0.277	0.0908	0.3142	0.0608	0.7395	1.856	1.5817	1.3377	0.5596	2.5968	2.0052	1.3181	0.3751	0.7483	0.4968	0.4141	0.2814	0.2463	0.4075	0.608	1.4395	1.2508	0.7887	0.9365	0.2876	0	0.3577	0.3713	1.4897	0.7879	0	0.8911	0.967	0	0.976	0.8757
Solyc01g008010.3	OBP32pep protein, putative (Domain of unknown function DUF220) (AHRD V3.3 *** AT1G23600.1)	8.0808	6.7518	7.3287	6.9766	7.6062	6.3789	6.8506	5.6125	0.8166	0.1165	0.4828	0.4213	0.6896	0.2887	0.2228	0.6021	7.9431	8.8223	9.1384	8.4621	11.9175	9.1159	9.1515	7.1008	0.1537	0.4803	0.518	0.3876	3.2561	0.5782	0.4232	0.7416	6.6895	8.0359	9.5171	8.9332	7.2679	6.6175	7.6396	8.0527	8.1371	7.5798	18.2929	9.8798	6.9774	6.6895	6.5884	6.0329
Solyc01g008020.3	Equilibrative nucleoside transporter (AHRD V3.3 *** A0A103YAP6_CYNCS)	10.7825	10.1528	10.9251	11.4601	10.2626	11.1508	11.5666	11.1391	0.3673	0.336	0.6083	0.5427	0.3433	0.3931	0.1282	0.0968	22.0842	29.8746	32.2285	26.0267	34.9496	29.2927	34.3957	25.6833	0.2688	2.4055	1.0412	4.9445	4.2358	2.8106	1.622	5.3155	10.4351	11.5168	10.3957	10.9438	9.8478	9.9962	21.6167	22.5478	22.0881	28.1495	42.725	33.9742	10.7542	10.1115	9.5926	11.8717
Solyc01g008030.3	Methionine sulfoxide reductase (AHRD V3.3 --* H2ESC5_MORAL)	0.101	0.0696	0.0246	0.0389	0.0276	0.0992	0.1171	0.0757	0.101	0.0696	0.0246	0.0216	0.0276	0.0221	0.0317	0.0757	1.4801	4.469	3.1186	3.2347	3.5433	3.8101	5.1362	2.7372	0.2468	0.8398	0.936	1.8465	1.9086	1.0384	1.1217	1.5655	0	0	0.3029	0	0.0828	0	1.4423	1.9252	1.0727	4.085	0	6.5448	0.2089	0	0	0.0631
Solyc01g008040.1	LOW QUALITY:F-box protein family (AHRD V3.3 *** A0A151SU61_CAJCA)	0.0744	0.1164	0.0771	0	0.0363	0.0631	0.0996	0.0305	0.0744	0.0684	0.039	0	0.0363	0.0332	0.0518	0.0305	0.8509	1.0163	1.3483	1.1855	1.4309	0.6425	1.1851	0.6731	0.1661	0.241	0.1015	0.4038	0.7195	0.2869	0.2933	0.2817	0.2231	0	0	0.1088	0	0	0.9976	1.0357	0.5194	2.0145	0	2.2782	0.1124	0.2369	0	0
Solyc01g008050.3	Trichome birefringence-like 27 (AHRD V3.3 *** A0A061E629_THECC)	0.0528	0.1175	0.0512	0.1082	0.0484	0	0.0448	0.1054	0.0264	0.0239	0.0259	0.0262	0.0242	0	0.0231	0.0403	2.9834	5.0631	8.6697	3.2384	14.0883	4.8011	4.1143	2.2776	0.13	1.1426	1.1921	0.7982	6.516	0.9828	0.6665	1.3088	0	0.0772	0.0812	0.0723	0	0.0728	2.9812	3.2098	2.7593	7.1755	27.1121	7.9774	0.0746	0.1573	0.1205	0
Solyc01g008060.3	RNase H family protein (AHRD V3.3 *** AT1G24090.1)	4.142	4.2999	4.3012	4.0832	4.2357	4.1095	4.6256	4.1705	0.2904	0.4032	0.4989	0.4058	0.1584	0.2057	0.4843	0.1	11.2665	15.7479	16.8801	14.8067	16.9805	15.4172	16.8504	12.8891	0.4075	0.6431	0.8688	1.5745	1.6129	1.0067	0.2256	2.6319	3.7879	4.7177	3.9204	4.5522	4.0673	4.0875	10.5877	11.9966	11.2152	15.0599	20.1852	15.6964	3.9584	5.1034	3.838	4.4006
Solyc01g008070.3	Gut esterase (DUF1350) (AHRD V3.3 *** AT5G47860.1)	1.4272	1.2453	1.4831	1.1853	1.2944	1.4705	1.594	1.3801	0.067	0.1647	0.1817	0.0703	0.1055	0.1556	0.1014	0.1412	2.0303	2.4349	2.1422	2.0886	2.475	1.9	2.5172	2.1564	0.2804	0.2701	0.3173	0.1981	0.1643	0.2424	0.1652	0.3363	1.3734	1.5603	1.3478	1.3002	1.4742	1.1088	1.864	1.6497	2.5773	2.7936	2.3855	2.2458	1.5698	1.1321	1.034	1.777
Solyc01g008080.3	40S ribosomal protein S27 (AHRD V3.3 *** M0TJU4_MUSAM)	2.6809	3.2216	2.9369	2.7922	2.945	3.0525	3.2422	2.8818	0.3087	0.5358	0.6845	0.2494	0.0512	0.1955	0.2494	0.2551	10.0406	13.6496	13.8656	13.4977	10.3562	16.0848	13.1603	12.1005	0.1776	1.8629	1.2022	1.2835	1.0813	1.1914	0.2098	1.7355	2.0752	3.0871	2.8805	2.9431	3.0345	2.8572	10.3942	9.8922	9.8353	10.1314	8.6059	12.3314	2.9275	4.2611	2.4762	3.3832
Solyc01g008090.3	40S ribosomal protein S27 (AHRD V3.3 *-* M0TJU4_MUSAM)	8.1206	7.8538	9.7666	8.4179	7.6027	7.5006	8.9764	8.3359	0.8823	1.9415	2.2907	0.8626	0.8152	0.5273	0.6672	0.2561	43.9739	46.2365	53.213	54.7708	53.202	48.0358	49.9236	45.5629	2.5741	2.7891	3.0792	4.5329	2.1675	4.2885	0.9747	4.1263	6.9481	7.5649	9.8489	7.1856	6.4462	9.1763	39.2253	48.0705	44.6259	49.7546	57.2019	52.6494	6.7287	11.6349	5.1978	7.0649
Solyc01g008100.3	Transferase, transferring glycosyl groups, putative (AHRD V3.3 *** B9RG20_RICCO)	4.2469	4.4955	5.1875	4.5525	3.9879	4.7294	4.6899	4.7296	0.1567	0.8903	1.1857	0.2333	0.0765	0.1618	0.5625	0.199	15.3328	14.393	14.1311	14.8562	17.4265	13.6913	12.8101	12.7914	1.0049	2.1033	1.1773	1.4259	3.5381	1.9123	1.9615	1.8271	4.207	3.9977	4.5359	4.0393	4.087	3.8373	13.7065	15.123	17.1687	22.841	18.6647	10.7736	4.2052	6.162	3.1192	5.0464
Solyc01g008110.3	Cytochrome P450 (AHRD V3.3 *** A0A118JS81_CYNCS)	17.2612	14.038	17.9015	15.5969	14.1456	15.6786	17.1842	14.494	1.0886	1.5318	3.1017	0.9829	0.5135	1.2213	1.0565	0.2162	70.8041	101.564	110.203	75.6762	92.6613	106.946	107.124	65.2829	5.9037	11.8812	3.4646	9.7435	4.7058	18.8063	9.5694	7.9559	15.4037	17.2065	19.1734	14.9651	13.1997	14.2721	61.166	69.7161	81.53	100.158	83.9852	93.8406	13.7243	16.834	11.5555	16.2787
Solyc01g008115.1	phosphoinositide 4-kinase gamma 7 (AHRD V3.3 --* AT2G03890.2)	0	0	0	0	0	0	0	0	0	0	0	0	0	0	0	0	0	0	0	0	0	0	0	0	0	0	0	0	0	0	0	0	0	0	0	0	0	0	0	0	0	0	0	0	0	0	0	0
Solyc01g008120.3	Histone acetyltransferase (AHRD V3.3 *** A0A0U5B4W5_TOBAC)	5.9135	5.8877	5.9196	5.3361	5.5933	5.303	5.8037	5.9519	0.3636	0.5164	0.7805	0.2251	0.4481	0.2507	0.2636	0.2549	15.8481	21.7741	22.3091	19.214	19.8898	21.9897	22.5979	18.6421	0.3605	0.9502	0.9524	2.5079	0.5352	0.8055	0.7233	2.957	5.2854	5.9101	6.5449	5.3941	4.9362	6.4497	15.1996	16.4451	15.8996	20.2801	18.8315	20.5577	5.2001	6.8989	5.5642	5.6707
Solyc01g008130.3	electron protein, putative (Protein of unknown function, DUF547) (AHRD V3.3 *-* AT1G43020.1)	0.1576	0.1343	0.197	0.2369	0.2209	0.1464	0.2675	0.1879	0.0113	0.0278	0.0584	0.0464	0.0293	0.0164	0.0082	0.0307	2.9809	5.2612	6.6288	3.8577	9.7042	5.449	7.1538	3.4776	0.4071	1.2631	1.3638	1.4528	2.1148	0.9096	0.6461	1.6159	0.1354	0.1725	0.1649	0.1908	0.2795	0.1923	2.5789	3.7951	2.5686	5.8542	13.1457	10.1126	0.1516	0.0799	0.1713	0.1785
Solyc01g008140.3	Receptor kinase (AHRD V3.3 *** A0A0K9Q671_ZOSMR)	16.8303	18.5566	18.1799	17.3997	17.7894	18.0615	19.3852	18.8444	0.7943	1.2847	0.4165	0.75	1.4004	0.3219	0.2624	0.0204	43.5141	107.069	90.7282	77.2369	94.0474	101.916	112.445	71.2968	2.8024	17.4155	10.6607	24.3343	9.9268	20.0748	11.483	26.6266	18.2854	15.5505	16.655	20.5325	16.9076	15.9282	38.233	47.7801	44.5292	75.101	98.3825	108.659	21.0581	16.7979	17.8138	18.6359
Solyc01g008150.1	LOW QUALITY:cytochrome B5-like protein (AHRD V3.3 --* AT1G60660.1)	1.7085	1.2572	3.7338	2.1791	1.9688	1.0965	0.5865	2.3182	0.9271	0.355	0.7335	0.729	0.4848	0.5766	0.3017	1.1394	4.0021	2.5956	3.6318	4.1127	1.8	3.3439	1.6905	2.3402	3.2787	0.9884	1.8228	1.2704	1.8	1.0014	0.9609	2.3402	1.9387	0	3.1867	2.8378	1.1619	1.9067	0	10.5018	1.5047	0	0	5.4001	1.9536	1.0295	0.7887	0
Solyc01g008160.3	Tetratricopeptide repeat-containing family protein (AHRD V3.3 *** B9HVN0_POPTR)	10.8921	12.4892	16.4221	12.9628	13.2192	11.232	14.6558	11.4766	1.726	4.4109	7.7547	0.6146	2.7611	1.5368	2.0275	2.2424	158.862	93.0559	97.8553	144.739	59.4847	104.263	63.1295	113.319	8.6745	22.7585	30.0541	55.6086	14.7884	28.3356	18.3896	43.9878	8.1458	10.4539	14.0765	12.8411	8.6371	18.1794	141.515	167.29	167.781	88.9981	46.4033	43.0528	8.5241	21.2964	7.647	14.2945
Solyc01g008170.3	Zinc finger transcription factor 5	6.8664	5.9244	7.0221	7.061	6.9288	6.8529	7.5986	6.9755	0.5318	0.7985	0.5547	0.139	0.452	0.1041	0.1173	0.5857	19.4884	25.0445	24.9569	23.1837	23.5911	24.8732	26.4781	21.4017	0.6437	0.7872	0.7312	2.3931	5.3167	0.3192	1.3007	2.7773	5.9926	6.7781	7.8284	7.3348	6.0263	7.4253	18.3714	19.4927	20.6011	32.7439	14.3272	23.7023	6.3456	7.0479	4.3797	6.8585
Solyc01g008180.3	Remorin family protein (AHRD V3.3 *** B9HVM6_POPTR)	4.6672	3.9413	4.586	4.2422	4.593	4.6581	5.0074	4.7507	0.2174	0.2462	0.3198	0.1374	0.1976	0.1783	0.3383	0.1877	7.2444	8.618	8.5738	8.3936	8.0831	8.3976	9.6592	8.3294	0.2184	0.4987	0.487	0.9217	0.241	0.743	0.9926	1.165	4.4324	5.1015	4.4678	4.9172	4.2352	4.6266	6.8258	7.3455	7.5618	8.5484	7.7417	7.9592	4.1294	4.2414	3.4532	4.8841
Solyc01g008190.3	INO80 complex subunit D-like protein (AHRD V3.3 --* AT2G31600.5)	2.5838	2.0145	2.0644	2.374	2.7321	2.2939	2.1253	2.6935	0.4585	0.2036	0.2803	0.8512	0.0697	0.2106	0.4438	0.1629	8.1848	9.712	10.8116	11.6351	11.4667	10.9622	11.2057	10.379	2.1133	0.671	1.51	1.0303	3.5699	0.3767	1.4964	1.8061	2.6648	3.3344	1.7521	2.8605	2.7149	2.6208	5.9587	6.1865	12.4093	7.8761	18.6066	7.9176	1.6111	2.2642	2.1681	2.4316
Solyc01g008200.3	INO80 complex subunit D (AHRD V3.3 *-* A0A0B0MZT7_GOSAR)	1.6228	1.1819	1.3702	1.4391	1.2754	1.1293	1.4777	1.3695	0.1767	0.2778	0.242	0.1595	0.2903	0.0523	0.1949	0.2065	3.0007	6.169	5.1782	4.7717	9.8257	6.1778	6.3301	5.0674	0.5881	0.5165	0.9069	0.6791	4.4406	0.5801	0.562	0.9873	1.3839	1.9678	1.5166	0.7367	1.3572	1.7323	4.1261	2.1419	2.7341	6.4041	18.6341	4.439	0.8874	1.7371	0.9212	1.0332
Solyc01g008220.3	UPF0664 stress-induced protein C29B12.11c (AHRD V3.3 *** A0A0B2PCL5_GLYSO)	0.4537	0.5447	0.5071	0.5257	0.6009	0.4752	0.6333	0.7447	0.0082	0.1212	0.1059	0.0868	0.1264	0.0279	0.1208	0.073	1.447	2.4984	3.0359	1.6054	2.455	1.7881	1.5215	1.4638	0.1562	0.3523	0.5756	0.7189	0.1719	0.5578	0.1543	0.3849	0.4682	0.4533	0.4398	0.6527	0.3607	0.7893	1.6451	1.1386	1.5573	2.6357	2.618	2.1114	0.4718	0.7814	0.3809	0.4577
Solyc01g008230.3	TCP transcription factor 15	55.9114	49.7878	56.8585	57.2796	48.9766	53.495	60.12	59.2817	4.0501	2.3063	3.5475	2.7329	1.6689	1.9535	3.9893	5.4877	85.3342	95.1865	111.096	97.0628	86.9793	100.066	111.547	91.6808	3.2901	1.51	4.9367	6.2675	12.6857	3.6227	3.6252	11.4552	47.8222	60.3212	59.5907	51.1848	50.0401	45.705	78.7644	88.9375	88.3008	99.4222	61.6094	99.9062	54.019	46.0816	49.2629	51.2047
Solyc01g008240.3	Sugar transporter protein 9	0	0	0.017	0.0115	0.0109	0.0207	0.0057	0.0098	0	0	0.0102	0.0058	0.0109	0.0132	0.0057	0.0049	0.0171	0.0087	0.0095	0.0173	0	0	0.0099	0.0173	0.0086	0.0087	0.0095	0.0086	0	0	0.0099	0.0088	0	0	0	0	0	0.0326	0	0.0256	0.0257	0	0	0	0	0	0	0.0453
Solyc01g008250.3	Thioredoxin (AHRD V3.3 *-* A0A103XS29_CYNCS)	1.194	1.0954	1.0413	1.2752	0.8794	0.7868	1.2117	0.9252	0.2094	0.0788	0.1951	0.1683	0.3059	0.0693	0.1888	0.1181	0.7637	0.3661	0.6432	0.9878	0.8772	0.4103	0.4251	0.9288	0.1162	0.0383	0.175	0.273	0.5181	0.1257	0.1016	0.2988	1.4975	1.2923	0.7922	0.4535	0.7118	1.4728	0.7698	0.5594	0.9619	0.6783	1.8574	0.0959	1.2488	0.9872	1.0503	0.7068
Solyc01g008260.3	E2F-associated phosphoprotein (AHRD V3.3 *** AT5G08320.1)	1.2776	1.174	1.5663	1.1477	1.2934	1.2678	1.2006	1.3898	0.1381	0.1022	0.2732	0.2816	0.2059	0.2176	0.0505	0.1068	2.9762	4.5925	4.1612	4.0218	3.9358	4.4501	4.7002	3.3995	0.1813	0.4212	0.3783	0.5929	0.7111	0.4053	0.6577	0.4539	1.3018	1.0272	1.5037	1.2704	0.9489	1.661	3.147	2.6138	3.1677	5.1418	2.68	3.9855	1.2409	1.3079	0.9733	1.6695
Solyc01g008270.3	Prefoldin subunit 5 (AHRD V3.3 *** B6TVU2_MAIZE)	4.7107	4.1851	4.4897	4.2325	3.8195	4.0201	4.324	4.813	0.4674	0.5381	1.0663	0.3368	0.2069	0.0568	0.2898	0.5572	17.4754	23.327	25.4753	18.7832	18.2138	22.1722	23.0668	16.964	0.7359	1.5506	0.6683	1.8383	3.2764	0.9511	0.5885	1.5374	3.9742	4.5802	5.5776	4.1845	3.4682	3.8057	16.0065	18.129	18.2905	23.0116	11.9496	19.6802	3.7237	5.2578	3.5738	3.9128
Solyc01g008280.3	Serine/threonine-protein phosphatase 2A activator (AHRD V3.3 *** K4AT26_SOLLC)	3.9239	3.7548	4.0566	3.6847	3.2393	3.5261	3.694	3.4581	0.3848	0.61	0.7632	0.2651	0.1427	0.2741	0.3093	0.1487	11.5469	16.0621	16.1507	12.7994	12.666	15.3875	15.2362	11.6111	0.7223	0.5436	1.202	0.7818	0.6238	2.0254	0.4668	0.4259	3.1588	4.3772	4.2358	3.1637	3.0389	3.5154	10.2233	11.7076	12.7097	13.4446	11.4325	13.1209	4.3139	4.4144	2.5362	3.9823
Solyc01g008290.3	Dihydroorotate dehydrogenase (quinone), mitochondrial (AHRD V3.3 *** K4AT27_SOLLC)	0.9795	1.0872	1.0273	0.875	1.0795	0.9869	1.112	0.9761	0.0779	0.1128	0.2578	0.0858	0.1733	0.1177	0.0318	0.1086	8.3457	10.4323	12.2362	10.4811	8.0781	11.201	10.2415	7.7166	0.8592	2.1112	1.296	1.4468	2.1934	2.0117	1.5347	1.2809	0.8754	0.9311	1.132	1.2815	0.7345	1.2226	7.2039	7.8044	10.0288	11.2124	3.8529	9.1689	1.1468	1.2459	0.869	0.9107
Solyc01g008300.2	HXXXD-type acyl-transferase family protein (AHRD V3.3 *** AT3G26040.1)	0.4387	0.4648	0.3508	0.4563	0.3061	0.2996	0.3735	0.3515	0.0455	0.1356	0.1216	0.0601	0.0719	0.0326	0.0592	0.0856	1.7035	3.0996	3.4798	1.6394	7.0234	2.865	2.7377	1.9453	0.2775	0.5135	0.0617	0.2903	3.5347	0.582	0.5046	0.5363	0.5166	0.3591	0.4404	0.3361	0.4128	0.1694	1.2836	1.5992	2.2277	3.6761	14.0896	3.3046	0.2892	0.7316	0.3736	0.3143
Solyc01g008310.3	Phenylalanyl-tRNA synthetase beta chain family protein (AHRD V3.3 *** B9N5I6_POPTR)	5.0259	4.8502	5.3059	4.8629	5.0765	5.0056	5.5557	4.9187	0.2024	0.6655	1.0864	0.4373	0.238	0.291	0.2767	0.2677	18.858	26.0276	27.1519	23.0405	22.8381	26.3663	26.3504	19.652	0.2935	1.019	0.0961	2.443	1.9352	1.3757	1.7462	3.0562	4.7052	4.9726	5.4001	5.1088	4.649	5.4717	18.5308	18.5994	19.4437	23.9088	19.0817	25.5239	4.2501	6.1792	4.1213	5.541
Solyc01g008320.3	shoot gravitropism 2 (SGR2) (AHRD V3.3 *** AT1G31480.1)	1.8863	2.1208	2.0872	1.8969	2.3649	2.0427	2.0364	1.983	0.1176	0.1185	0.1803	0.162	0.1328	0.1508	0.046	0.0139	4.9834	6.2399	6.6171	5.5311	6.6519	6.1277	6.5049	5.311	0.0764	0.5307	0.2633	0.6961	0.2181	0.245	0.309	0.8367	1.8651	1.6941	2.0998	2.5951	2.1352	2.3646	4.8549	5.1194	4.9761	6.7951	6.937	6.2235	1.8941	2.1744	2.294	2.3402
Solyc01g008330.3	Biotin Carboxylase (AHRD V3.3 *** A0A0R5QP93_SALMI)	7.7349	7.2566	8.8612	7.7324	6.3789	6.6274	8.6814	7.5042	0.6187	1.6434	2.7496	1.0019	0.7717	0.75	0.8045	0.3138	24.9563	18.0812	23.6199	24.1711	22.2051	18.6454	20.77	22.1935	0.528	2.0386	1.5831	2.1187	1.3782	1.7002	0.2784	3.4037	6.5888	7.9037	8.7121	6.196	5.1431	7.7974	24.044	25.8732	24.9518	22.6213	24.3566	19.6372	6.3541	10.4449	4.9708	6.3701
Solyc01g008340.3	L19 ribosomal protein	1.2007	1.2123	1.1994	1.3567	1.5571	1.2285	1.2662	1.2087	0.1151	0.0982	0.1439	0.1338	0.1415	0.0514	0.0362	0.0822	6.7209	7.8012	9.825	9.1164	11.254	8.9771	8.5435	6.5868	0.3838	0.1942	1.0142	0.9074	1.6566	0.5908	0.5784	1.0373	1.0819	1.0892	1.4309	1.5655	1.3079	1.7978	6.2287	7.4772	6.4568	9.1579	14.5241	10.0798	1.203	1.3868	1.0472	1.2596
Solyc01g008350.3	LOW QUALITY:DNAJ heat shock N-terminal domain-containing protein (AHRD V3.3 *-* AT1G65280.2)	0.4054	0.4983	0.7886	0.622	0.4561	0.3183	1.1174	0.8798	0.1916	0.0534	0.2487	0.0815	0.1004	0.109	0.3455	0.2629	1.4309	2.1891	2.0562	1.1413	0.9837	2.1611	1.3442	1.4843	0.6636	0.8574	0.3614	0.3197	0.5001	1.1813	0.6659	0.2674	0.142	0.2962	0.7781	0.5544	0.2553	0.5587	2.7522	0.8792	0.6613	1.6323	0	1.3186	0.4293	0.6033	0.4622	0.5184
Solyc01g008360.3	RNA recognition motif (RRM) domain-containg protein	6.9671	6.8538	7.0811	7.3304	6.948	7.0387	7.9721	6.7307	0.6747	0.2736	1.2713	0.6689	0.6571	0.908	0.7112	0.7005	23.584	32.6547	34.1082	30.3212	36.3099	33.9507	36.9937	28.6702	1.8665	1.5768	0.4498	3.8824	2.3507	1.9731	2.6074	4.4087	6.308	8.3164	6.277	5.7313	7.1263	7.9865	20.8607	27.1567	22.7346	40.3595	32.2167	36.3534	6.5026	7.3928	6.6659	8.7996
Solyc01g008370.3	putative 26S proteasome subunit	14.5376	15.2655	14.9744	13.5477	14.0907	15.1638	14.9439	13.7432	0.4755	1.5862	1.7729	0.3359	0.5856	1.2362	0.3262	0.5487	48.2571	69.9521	69.0593	58.0762	74.9487	69.1916	70.4025	52.2526	2.1223	1.4048	4.1369	8.1276	4.0028	1.8537	3.0001	8.3017	13.592	15.0988	14.9219	15.0214	13.0097	14.241	45.0475	47.4564	52.2673	71.4103	82.937	70.4988	15.7099	17.7635	12.3229	17.5802
Solyc01g008390.2	Leucine-rich repeat receptor-like protein kinase family protein (AHRD V3.3 *-* AT4G08850.2)	0.0906	0.0918	0.0419	0.027	0.0965	0.1364	0.0693	0.1517	0.0453	0.046	0.0419	0.027	0.049	0.0794	0.0693	0.0337	0.201	0.9974	1.0937	0.9909	0.3105	0.4585	0.5535	0.7251	0.1146	0.2706	0.4564	0.4438	0.1561	0.137	0.0829	0.2711	0.1331	0.1388	0	0.1299	0.1596	0	0.3969	0.206	0	0.4372	0	0.4944	0.1341	0.1414	0	0
Solyc01g008400.3	mediator of RNA polymerase II transcription subunit (AHRD V3.3 --* AT1G23230.3)	0.041	0.0241	0.0202	0.0053	0.0095	0.0116	0.0038	0.0213	0.0059	0.0061	0.0102	0.0053	0.0048	0.006	0.0038	0.0047	0.1345	0.1676	0.1922	0.1923	0.1033	0.1665	0.2167	0.1336	0.0352	0.0389	0.0425	0.022	0.0555	0.0429	0.0783	0.0436	0.0292	0.0457	0.048	0.0143	0	0.0144	0.1089	0.0905	0.2041	0.12	0	0.1899	0.0294	0.031	0.0119	0
Solyc01g008405.1	Pentatricopeptide repeat-containing protein (AHRD V3.3 *** A0A118JVH5_CYNCS)	0	0	0	0	0	0	0	0	0	0	0	0	0	0	0	0	0	0	0	0	0	0	0	0	0	0	0	0	0	0	0	0	0	0	0	0	0	0	0	0	0	0	0	0	0	0	0	0
Solyc01g008410.2	LOW QUALITY:Leucine-rich repeat receptor-like protein kinase family protein (AHRD V3.3 *** AT4G08850.1)	0	0	0	0.0121	0.0119	0.0181	0	0.0163	0	0	0	0.0121	0.0119	0.0181	0	0.0163	0.1184	0.0937	0.2184	0.0975	0.8165	0.1715	0.1413	0.2455	0.1184	0.0937	0.0627	0.0043	0.6638	0.0917	0.0949	0.074	0	0	0	0	0.0357	0	0.3553	0	0	0.1957	2.1432	0.1106	0	0	0	0.0544
Solyc01g008415.1	Defensin (AHRD V3.3 *** W8S9R7_ECLPR)	0.0448	0	0	0	0	0	0.0423	0	0.0448	0	0	0	0	0	0.0423	0	0	0	0	0	0	0	0	0.1257	0	0	0	0	0	0	0	0.0631	0	0	0.1345	0	0	0	0	0	0	0	0	0	0	0	0	0
Solyc01g008420.3	Protein DETOXIFICATION (AHRD V3.3 *** K4AT40_SOLLC)	0.2387	0.1633	0.2226	0.1199	0.1876	0.0852	0.2056	0.1289	0.0233	0.0331	0.0254	0.0212	0.0444	0.0463	0.056	0.0406	0.5131	0.3105	0.9195	0.354	0.525	0.4137	0.8838	0.3296	0.1081	0.081	0.1723	0.0709	0.3503	0.0502	0.1873	0.0487	0.2348	0.2004	0.2808	0.2083	0.1024	0.252	0.4137	0.3965	0.7291	0.3856	0	1.1894	0.1506	0.1134	0.2258	0.1753
Solyc01g008430.2	Ankyrin repeat family protein (AHRD V3.3 --* AT2G24600.2)	0	0	0	0	0	0	0	0	0	0	0	0	0	0	0	0	0	0.0236	0	0	0	0	0	0	0	0.0236	0	0	0	0	0	0	0	0	0	0	0	0	0	0	0	0	0	0	0	0	0	0
Solyc01g008440.3	Calcium-dependent protein kinase (AHRD V3.3 *** F8V179_HEVBR)	2.6417	2.2098	2.3899	2.3066	2.6105	2.1802	2.2481	2.6268	0.1221	0.0731	0.0589	0.0944	0.1957	0.0999	0.1908	0.1372	3.4757	5.047	4.9189	4.7932	6.9615	4.2903	4.5872	4.7962	0.2874	0.9821	0.6563	0.7488	1.6318	0.3097	0.6049	1.191	2.4216	2.6603	2.8433	2.9962	2.475	2.3603	3.2232	4.0491	3.1548	4.3668	9.9731	6.5446	2.353	2.1127	2.1637	2.3084
Solyc01g008450.1	LOW QUALITY:transmembrane protein (AHRD V3.3 --* AT5G07165.1)	0.1156	0.047	0.1199	0.1164	0.0346	0.1055	0.1097	0.2035	0.1156	0.047	0.0607	0.1164	0.0346	0.1055	0.0574	0.1024	0.703	0.4725	1.165	0.4771	4.8218	0.6933	0.6204	0.904	0.1655	0.0983	0.1395	0.1053	4.3767	0.2596	0.3138	0.3121	0.3468	0	0	0	0.1039	0	1.0339	0.5367	0.5383	0.5694	13.574	0.322	0	0	0.1411	0.3164
Solyc01g008460.3	Ferredoxin (AHRD V3.3 *** Q70SW4_DIGLA)	0.9173	0.9465	0.6893	0.9008	0.9192	0.9499	0.918	0.8047	0.1175	0.2171	0.0994	0.0738	0.0663	0.0775	0.0799	0.0245	4.7475	7.1684	6.4464	5.434	7.5652	7.4236	6.9869	4.7301	0.1642	0.6262	0.5619	0.6093	1.534	0.3677	0.5655	0.8915	1.152	0.8108	0.789	1.0399	0.8112	0.9064	4.4221	4.9477	4.8728	5.6747	10.603	6.4177	0.7836	1.3765	0.6795	0.8935
Solyc01g008470.3	Translocation protein sec62 (AHRD V3.3 *** W9RTI5_9ROSA)	0.8797	0.8574	1.0136	0.7848	0.9144	0.9352	1.1135	0.8797	0.0619	0.0836	0.1472	0.1157	0.1833	0.0271	0.0947	0.0729	3.0392	3.7089	4.8959	4.4254	2.6309	4.2124	4.8701	3.4577	0.1919	0.3218	0.6526	0.4772	1.0418	0.9381	0.4115	0.5164	0.977	0.8975	0.7647	1.2712	0.8086	0.6634	2.8088	3.4202	2.8886	3.2848	0.5906	4.0173	0.7266	1.013	0.8327	0.8915
Solyc01g008471.1	histone-lysine N-methyltransferase SUVR5 (AHRD V3.3 --* AT2G23740.6)	0	0	0	0.0728	0	0	0	0.0604	0	0	0	0.0728	0	0	0	0.0604	0	0.2295	0	0.2575	0	0	0	0	0	0.1148	0	0.2575	0	0	0	0	0	0	0	0	0	0	0	0	0	0	0	0	0	0	0	0
Solyc01g008472.1	CCCH-type zinc fingerfamily protein with RNA-binding domain-containing protein (AHRD V3.3 --* AT2G05160.3)	0	0	0	0.1615	0.0941	0.0873	0	0	0	0	0	0.0896	0.0941	0.0873	0	0	0	0.1534	0	0	0	0	0	0	0	0.1534	0	0	0	0	0	0	0	0	0	0	0	0.2824	0	0	0	0	0	0	0	0	0	0.262
Solyc01g008474.1	histone-lysine N-methyltransferase SUVR5 (AHRD V3.3 --* AT2G23740.6)	0	0	0	0	0	0	0	0	0	0	0	0	0	0	0	0	0	0.0611	0.067	0	0	0	0	0	0	0.0611	0.067	0	0	0	0	0	0	0	0	0	0	0	0	0	0	0	0	0	0	0	0	0
Solyc01g008476.1	Cysteine proteinases superfamily protein (AHRD V3.3 --* AT3G48350.2)	0	0.0954	0	0	0.0805	0	0	0	0	0.0489	0	0	0.0436	0	0	0	0	0	0	0	0	0	0	0	0	0	0	0	0	0	0	0	0	0	0	0	0.0914	0.15	0	0	0	0	0	0	0	0.162	0.1241	0
Solyc01g008478.1	histone-lysine N-methyltransferase SUVR5 (AHRD V3.3 --* AT2G23740.6)	0	0	0	0	0.0536	0.0497	0	0.0455	0	0	0	0	0.0536	0.0497	0	0.0455	0.2467	0.3657	0.1907	0	0.0894	0.0918	0.098	0.2691	0.1407	0.2486	0.0954	0	0.0894	0.0918	0.098	0.1532	0	0	0	0	0	0.1607	0.4871	0.2529	0	0.2683	0	0	0	0	0	0.1491
Solyc01g008480.3	Pentatricopeptide repeat-containing protein (AHRD V3.3 *** A0A103YH67_CYNCS)	1.8314	2.1598	2.011	2.089	2.1184	2.1748	1.8334	2.2671	0.1338	0.2169	0.1676	0.0957	0.1488	0.265	0.0809	0.0641	3.9763	7.1298	6.5285	5.2362	7.1151	6.9095	7.4541	5.372	0.1154	0.2765	0.0949	0.7771	0.7709	1.2153	0.768	1.5371	1.6518	1.7493	2.093	2.3676	2.1346	1.853	3.8475	3.8748	4.2066	6.1027	8.6284	6.6141	2.0546	2.5768	1.8479	2.6849
Solyc01g008485.1	Translocation sec62 (AHRD V3.3 *-* A0A0B0MVG2_GOSAR)	3.9482	3.5864	3.6733	5.1833	4.3071	3.3042	5.3136	4.6431	0.2372	0.3197	0.0964	0.4817	0.2094	0.9097	0.388	1.0901	6.7092	10.739	12.1748	9.4583	14.8104	10.5464	13.5034	9.0143	0.74	0.4796	2.4676	2.1727	2.0426	1.6316	0.4652	2.5301	3.6259	4.4109	3.8079	4.5704	3.8933	4.4575	6.0809	8.1839	5.8628	14.3882	18.5405	11.5026	3.9582	3.8511	2.95	4.963
Solyc01g008490.3	Nuclear transcription factor Y subunit (AHRD V3.3 *-* A0A0K9P8V1_ZOSMR)	2.5359	2.7589	1.8438	2.6598	2.3525	2.3691	2.6079	1.8495	0.1699	0.2541	0.4266	0.2158	0.3011	0.2458	0.2567	0.088	5.0808	7.1512	8.7031	7.3096	3.8768	6.1818	7.4771	6.1026	0.3923	1.4523	0.4337	0.5857	1.8853	0.1193	0.823	1.0077	2.6817	2.1971	2.7289	2.2432	1.8942	2.92	4.9972	4.447	5.7981	6.4479	0.2027	4.98	2.6058	3.2552	2.4156	1.9227
Solyc01g008493.1	Nuclear transcription factor Y subunit A-1, putative (AHRD V3.3 *-* B9RID0_RICCO)	0.7685	0.6963	0.9543	0.8736	0.6946	0.9291	0.7827	0.851	0.0502	0.0952	0.1233	0.1018	0.0691	0.1074	0.097	0.094	2.0643	2.3545	2.9818	2.3122	3.7342	2.399	3.0137	2.6135	0.2798	0.2338	0.0949	0.3273	1.5702	0.1109	0.1913	0.2697	0.7076	0.868	0.7298	0.8124	0.6985	0.5731	1.6133	2.5768	2.0029	2.3237	6.8694	2.0096	0.6291	0.8842	0.5757	1.0635
Solyc01g008497.1	Receptor-like kinase (AHRD V3.3 *** G7I982_MEDTR)	0.0188	0.0276	0.0083	0.0421	0	0.0061	0.0206	0.0156	0.0094	0.0162	0.0083	0.0131	0	0.0061	0.0206	0.0079	0.0404	0.0887	0.0786	0.1041	0.0723	0.1356	0.2213	0.0734	0.0005	0.0524	0.0291	0.0553	0.0723	0.0513	0.0849	0.0393	0	0.0276	0.029	0	0	0	0.0394	0.0409	0.041	0.217	0	0	0.0266	0.0561	0	0
Solyc01g008500.3	Receptor-like protein kinase (AHRD V3.3 *** A0A061EYK6_THECC)	0	0	0	0	0	0	0	0	0	0	0	0	0	0	0	0	0	0	0	0	0	0	0	0	0	0	0	0	0	0	0	0	0	0	0	0	0	0	0	0	0	0	0	0	0	0	0	0
Solyc01g008510.3	Photosystem II 5 kDa protein (AHRD V3.3 *** G7IWU5_MEDTR)	1.3256	0.5205	2.747	2.5325	0.5416	1.9988	1.8562	1.3312	0.4554	0.267	0.7303	1.0268	0.5416	0.6308	0.6123	0.5173	0.629	2.0942	1.9512	1.3622	1.1689	0.2434	3.4472	1.8604	0.3583	1.2368	1.0733	0.0603	0.8136	0.2434	1.3809	1.2471	0.4162	1.736	1.8245	1.6247	0	0	1.241	0	0.6461	2.7338	0	0.7729	0	0.8842	0.6773	3.0385
Solyc01g008520.3	DNA repair XRCC2-like protein (AHRD V3.3 *** A0A0B0P902_GOSAR)	0.51	0.4978	0.4784	0.4158	0.4921	0.5723	0.6311	0.4837	0.0706	0.04	0.078	0.0459	0.0675	0.034	0.0248	0.0183	1.3705	2.6249	1.9791	1.4228	2.2004	2.2347	1.9008	1.4941	0.1965	0.331	0.1421	0.1274	0.4204	0.524	0.1365	0.3585	0.6205	0.3787	0.5307	0.6055	0.4988	0.3721	1.6243	0.9837	1.5034	2.2861	2.8818	1.4332	0.5337	0.4179	0.5417	0.6352
Solyc01g008530.3	phenylacetaldehyde reductase	3.2742	2.9863	3.4427	3.3175	2.7037	3.2939	3.1806	3.3702	0.076	0.1978	0.3027	0.3875	0.1455	0.0685	0.1774	0.0767	8.2917	7.6438	8.8235	8.3288	6.6283	8.181	7.6316	6.7903	0.4253	1.1144	0.9881	1.0241	1.6891	1.6451	0.051	0.9059	3.3715	3.3268	3.1243	2.8264	2.4138	2.8707	7.7583	7.9847	9.1321	9.2886	3.495	7.1012	3.0098	3.3165	2.6326	3.4069
Solyc01g008540.3	Cinnamoyl CoA reductase-like protein (AHRD V1 ***- B9HNY0_POPTR)	0.0355	0	0.0195	0.0089	0	0.0312	0.0168	0.0073	0.0355	0	0.0098	0.0089	0	0.009	0.0088	0.0073	0.0534	0.0446	0.0485	0	0.0165	0.0616	0.0466	0.0128	0.0349	0.0263	0.002	0	0.0165	0.0413	0.0264	0.0128	0.1064	0	0	0	0	0	0.1189	0.0412	0	0	0	0.0494	0	0	0	0.0485
Solyc01g008550.4	phenylacetaldehyde reductase PAR2	31.0321	30.6731	29.0586	29.3376	31.1421	33.4311	32.1887	31.5478	2.1329	2.2508	0.8457	1.3232	2.077	2.0226	1.5401	1.0579	67.0277	94.0372	99.6663	84.5616	106.035	93.3212	104.731	80.3323	4.0615	5.681	10.4498	17.2628	12.5843	12.1138	7.7131	14.6382	33.1827	26.7664	33.1472	35.0552	30.3929	27.9782	58.9167	71.4642	70.7023	81.0227	120.964	116.119	33.3587	32.4589	26.2016	30.7438
Solyc01g008560.3	NAD kinase 1 (AHRD V3.3 *** AT3G21070.2)	2.3189	2.7376	2.4891	2.6426	2.5098	2.7166	2.7079	2.8879	0.1578	0.276	0.2576	0.1734	0.2413	0.1973	0.1392	0.0771	7.3682	16.2161	15.3262	13.8302	12.0615	14.6994	15.9666	11.6629	0.2503	2.1586	1.1448	3.8599	1.5976	1.8762	2.0341	2.7079	2.201	2.1244	2.6313	2.929	2.5074	2.0931	7.7826	7.4043	6.9178	9.9761	11.0077	15.2007	2.8778	3.1298	2.2051	3.021
Solyc01g008570.1	LOW QUALITY:Receptor-like protein kinase (AHRD V3.3 *-* A0A061EYK6_THECC)	0	0	0	0	0	0	0	0	0	0	0	0	0	0	0	0	0	0	0	0	0	0	0	0	0	0	0	0	0	0	0	0	0	0	0	0	0	0	0	0	0	0	0	0	0	0	0	0
Solyc01g008580.1	LOW QUALITY:Zinc transporter (AHRD V3.3 *-* A0A0K9PJN8_ZOSMR)	0	0	0	0	0	0	0	0	0	0	0	0	0	0	0	0	0	0	0	0	0	0	0	0	0	0	0	0	0	0	0	0	0	0	0	0	0	0	0	0	0	0	0	0	0	0	0	0
Solyc01g008590.1	LOW QUALITY:Zinc transporter (AHRD V3.3 *-* A0A0K9PJN8_ZOSMR)	0	0	0	0	0	0	0	0	0	0	0	0	0	0	0	0	0	0	0	0	0	0	0	0	0	0	0	0	0	0	0	0	0	0	0	0	0	0	0	0	0	0	0	0	0	0	0	0
Solyc01g008600.3	Zinc finger transcription factor 6	1.449	1.0768	1.6778	1.4512	1.1527	0.9866	1.2971	1.2425	0.2365	0.3417	0.3556	0.134	0.2459	0.1706	0.07	0.1467	7.2202	9.0686	10.572	9.6924	8.1534	10.3444	8.5978	7.7243	0.35	0.6357	1.6004	1.1427	0.3476	2.048	0.6087	1.2829	1.1481	1.9154	1.2833	1.098	0.7569	1.6034	6.6064	7.8185	7.2355	7.7293	8.8424	7.8884	0.671	1.7559	0.8033	1.2991
Solyc01g008610.3	Beta-1,3-glucanase (AHRD V3.3 *** Q9SYX6_TOBAC)	0	0	0	0	0.0166	0	0	0	0	0	0	0	0.0166	0	0	0	0	0	0.0294	0.0304	0	0.029	0	0	0	0	0.0294	0.0304	0	0.029	0	0	0	0	0	0.0499	0	0	0	0	0	0	0	0	0	0	0	0
Solyc01g008620.3	Beta-1,3-glucanase (AHRD V3.3 *** Q9SYX6_TOBAC)	0.0842	0.4184	0.2067	0.1886	0.0933	0.2814	0.2195	0.3166	0.0479	0.0929	0.0801	0.0636	0.0578	0.1084	0.064	0.0784	3.4154	4.5336	4.0241	2.039	1.0315	5.292	19.2129	0.502	1.4602	1.7364	1.7629	1.0646	0.4682	2.6479	18.9193	0.2741	0.166	0.0866	0	0.081	0.199	0	4.5784	0.5139	5.1539	1.9082	0.8782	0.3083	0.5855	0.2645	0.4052	0.303
Solyc01g008640.3	Cytochrome P450 (AHRD V3.3 *** Q9AVQ2_SOLTU)	0.9623	0.8295	1.0419	1.0336	0.5007	1.0086	1.0313	0.858	0.132	0.0502	0.5077	0.2525	0.0903	0.2632	0.2072	0.2034	10.018	28.2931	23.9877	17.874	10.6319	20.1604	19.8605	10.2725	1.2416	3.5977	2.2882	3.9118	2.088	1.8226	2.697	2.056	1.1776	0.7223	0.9868	0.4056	0.4152	0.6813	8.4678	9.113	12.4732	11.2607	6.7422	13.8927	0.9074	0.7357	0.8454	0.5689
Solyc01g008650.3	Cytochrome P450 (AHRD V3.3 *** Q9AVQ2_SOLTU)	1.9739	2.0293	2.3475	1.784	2.2183	2.7372	3.0921	1.7949	0.3747	0.5953	1.1204	0.5256	0.688	0.2735	0.4112	0.3367	47.4859	200.123	139.916	126.727	134.956	195.389	213.259	137.864	2.782	39.2698	18.9086	50.2236	22.0562	43.7736	28.2891	69.5652	1.2378	2.4641	2.2197	3.569	1.3151	1.7707	48.9833	51.3779	42.0965	92.6639	145.24	166.963	1.9277	3.1075	1.0529	3.1319
Solyc01g008660.3	F-box protein (AHRD V3.3 *** W9R8S7_9ROSA)	1.0895	1.0113	1.2327	1.0994	1.3377	1.1299	1.1909	1.0489	0.1479	0.0934	0.1903	0.1259	0.0626	0.1529	0.1049	0.0487	3.0462	4.2689	4.1878	3.4705	4.7326	4.4073	3.7555	3.1974	0.1572	0.1868	0.2126	0.5488	1.4107	0.1427	0.3296	0.3726	0.8482	1.3582	1.0622	1.3007	1.2526	1.4598	2.7997	3.0005	3.3385	3.8299	7.499	2.8688	1.0378	1.1582	0.8379	1.2715
Solyc01g008670.3	Cytochrome P450 (AHRD V3.3 *** Q9AVQ2_SOLTU)	0.0301	0.0723	0.1584	0.1154	0.1689	0.1762	0.1513	0.0751	0.0151	0.0309	0.0488	0.069	0.0507	0.0335	0.0865	0.0201	0.4313	0.7714	0.7169	0.3127	0.3212	0.5817	0.6833	0.429	0.2337	0.1494	0.1017	0.02	0.2437	0.0303	0.3844	0.0991	0.0442	0.0461	0	0.0864	0.1591	0.2611	0.2639	0.137	0.8929	0.7992	0	0.1643	0.1338	0.047	0.036	0.2423
Solyc01g008680.3	S2 self-incompatibility locus-linked pollen 3.2 protein (AHRD V3.3 *** Q7XAE8_PETIN)	0.1572	0.0515	0.0994	0.0805	0.1268	0.1	0.0838	0.0633	0.0584	0.0317	0.0586	0.0131	0.0212	0.0297	0.0188	0.0236	0.2059	0.3898	0.2406	0.1668	0.1536	0.4555	0.4214	0.1677	0.0804	0.0877	0.0729	0.129	0.0852	0.2171	0.2175	0.0303	0.1792	0.0467	0.2455	0.1312	0.1611	0.0881	0.2004	0.0694	0.3478	0.2943	0	0.1664	0.0452	0	0.1094	0.0409
Solyc01g008690.3	GDP-mannose transporter (AHRD V3.3 *** M5VX95_PRUPE)	0.1085	0.0411	0.0312	0.0334	0.0208	0.0687	0.0236	0.0374	0.0377	0.0116	0.0173	0.0198	0.0208	0.0184	0.0236	0.0111	0.6935	1.2515	1.5268	1.1056	1.1136	1.1138	1.5075	1.1454	0.1272	0.3662	0.2861	0.4418	0.3648	0.3893	0.3401	0.5603	0.1586	0.1323	0.0348	0	0	0.0624	0.851	0.4418	0.7877	0.4166	1.275	1.6491	0.0639	0.0337	0.0258	0.0868
Solyc01g008700.3	Crossover junction endodeoxyribonuclease, putative (AHRD V3.3 *** A0A072UU82_MEDTR)	2.4923	2.1412	2.9051	2.4234	2.2882	2.2477	2.7925	2.4849	0.1226	0.4848	0.3975	0.0885	0.3611	0.285	0.1419	0.2203	6.6283	5.6094	5.6702	6.5844	3.5168	5.4847	5.317	5.9212	0.2121	0.5553	0.8464	1.0696	1.7749	0.7596	0.5944	0.7422	2.3802	2.3594	2.7372	2.6096	1.5674	2.6877	6.2205	6.7311	6.9334	5.6937	0	4.8566	1.9544	3.0586	1.4106	2.7887
Solyc01g008710.4	inactive endo-beta-mannanase	0	0	0	0	0	0	0	0	0	0	0	0	0	0	0	0	0	0	0	0	0	0	0	0	0	0	0	0	0	0	0	0	0	0	0	0	0	0	0	0	0	0	0	0	0	0	0	0
Solyc01g008720.2	Mannan endo-1 4-beta-mannosidase (AHRD V1 ***- A8FDC6_BACP2)%3B contains Interpro domain(s) IPR001547 Glycoside hydrolase%2C family 5	0	0	0	0	0	0	0	0	0	0	0	0	0	0	0	0	0	0	0	0	0	0	0	0	0	0	0	0	0	0	0	0	0	0	0	0	0	0	0	0	0	0	0	0	0	0	0	0
Solyc01g008730.3	BZIP transcription factor (AHRD V3.3 *** Q9SQK1_TOBAC)	1.1173	1.3127	1.3224	1.3261	1.2384	1.2576	1.3037	1.3454	0.0875	0.254	0.1466	0.0423	0.0339	0.211	0.1105	0.0366	3.4332	7.2591	6.7391	5.5468	7.2433	7.3043	7.3546	5.5099	0.169	1.0529	0.9539	1.636	0.8633	0.9647	0.5867	2.0707	1.2648	0.962	1.1252	1.2779	1.2664	1.1708	3.7267	3.4316	3.1414	5.8397	8.816	7.0741	1.4395	1.6753	0.8233	1.6702
Solyc01g008740.2	Calcium-dependent protein kinase, putative (AHRD V3.3 *** B9SJ93_RICCO)	0	0.007	0.0074	0	0.0069	0.0048	0	0.0066	0	0.007	0.0074	0	0.0069	0.0048	0	0.0066	0.0208	0.0791	0.0395	0.0437	0.0115	0.0245	0.0127	0.0345	0.0208	0.0286	0.0239	0.0437	0.0115	0.0245	0.0127	0.0197	0	0	0	0	0	0.0206	0.0625	0	0	0.0344	0	0	0.0211	0	0	0
Solyc01g008760.3	Terpene cyclase/mutase family member (AHRD V3.3 --* U5FRE5_POPTR)	0.9504	0.8882	0.9813	1.1091	1.065	0.8424	1.0938	0.9871	0.1479	0.1298	0.0658	0.2038	0.1987	0.0873	0.0708	0.1665	2.8354	3.9629	3.9498	3.3113	3.0373	3.8608	3.7031	3.5954	0.2462	0.6002	0.3593	0.3013	1.5307	0.1689	0.1997	0.6734	0.8028	0.8022	1.2463	1.4362	1.0023	0.7566	2.4932	3.3132	2.6999	4.8881	0	4.2237	0.91	1.1013	0.6531	0.8851
Solyc01g008770.3	Rho GTPase-activating protein (AHRD V3.3 *** A0A0K9NLF4_ZOSMR)	3.1717	2.7195	3.1658	3.0291	2.9038	2.9439	3.1636	3.0471	0.2419	0.0504	0.2536	0.1447	0.1092	0.1236	0.0372	0.0685	6.2024	8.099	8.2033	7.3618	9.0874	8.2026	8.4625	6.8835	0.1294	0.2971	0.1558	0.8272	1.6938	0.1003	0.1318	1.1678	2.7348	3.2101	3.5702	3.1064	2.7317	2.8734	5.9483	6.3722	6.2866	7.4476	12.4744	7.3403	2.6203	2.7539	2.7844	3.1092
Solyc01g008780.3	Phospholipase A2 family protein (AHRD V3.3 *** AT4G29070.2)	4.8863	5.11	5.8592	5.2889	5.359	5.1851	5.7989	5.2015	0.1305	0.2208	0.3569	0.4294	0.0548	0.2984	0.3817	0.1688	7.2715	7.9767	8.654	7.1579	5.1291	8.9614	7.0889	5.8485	0.7217	1.0625	1.0876	0.911	1.8784	1.4502	0.4956	0.6415	4.8441	4.6843	5.1305	5.4667	5.2873	5.3231	8.4316	5.9476	7.4353	8.754	2.4622	4.1711	5.4267	4.6851	5.2182	5.334
Solyc01g008790.3	Non specific phospholipase C (AHRD V3.3 *** A0A0K9P3E0_ZOSMR)	1.9481	1.5392	2.0638	1.9673	1.5174	1.7045	1.7927	1.6652	0.087	0.1085	0.3261	0.2364	0.1124	0.0831	0.2124	0.1703	1.528	0.8411	0.9781	1.3742	0.9929	0.7134	1.0315	1.3096	0.1006	0.0579	0.167	0.2036	0.2766	0.1069	0.0496	0.3952	1.9494	1.7968	2.0981	1.4777	1.3456	1.7289	1.4271	1.4278	1.7291	1.0575	1.4363	0.4848	1.7539	1.405	1.4586	1.7471
Solyc01g008800.2	disease resistance protein (TIR-NBS-LRR class) (AHRD V3.3 *** AT5G17680.1)	0.552	0.6297	0.6262	0.6086	0.6328	0.6409	0.7068	0.7156	0.0608	0.1064	0.0543	0.0358	0.0746	0.0449	0.0353	0.0714	1.5559	3.192	2.8682	2.5093	2.3642	3.3878	3.65	2.3922	0.1435	0.5563	0.2738	0.7289	0.4179	0.5018	0.3222	0.6057	0.4843	0.6733	0.4985	0.7733	0.5189	0.6062	1.5751	1.7943	1.2984	2.0723	1.832	3.1884	0.7542	0.717	0.4179	0.6428
Solyc01g008810.3	RING/U-box superfamily protein (AHRD V3.3 *** AT5G19430.6)	0.2987	0.333	0.2289	0.3887	0.2835	0.4057	0.2646	0.313	0.0731	0.138	0.0487	0.0667	0.0569	0.0411	0.0309	0.031	0.762	1.1379	1.1626	0.8545	1.8011	1.2397	1.2698	1.0194	0.1522	0.0819	0.1798	0.2611	0.6057	0.1982	0.0851	0.2769	0.2017	0.2523	0.442	0.2362	0.2175	0.3967	0.6614	1.0612	0.5635	0.9934	2.9869	1.423	0.0813	0.5569	0.361	0.368
Solyc01g008820.3	signal peptide peptidase (AHRD V3.3 *** AT2G03120.1)	5.499	5.0759	6.0315	5.2838	5.7092	5.599	5.9883	5.8467	0.6462	0.7657	1.3643	0.4995	0.4471	0.6817	0.2575	0.1	21.3491	24.2814	27.6646	25.0905	23.727	25.4618	24.4871	20.8797	0.604	0.9558	2.9312	1.5862	0.8117	2.8273	1.0107	2.1563	4.2522	5.8275	6.4173	6.0704	4.8202	6.2372	20.3572	21.2481	22.4421	22.822	25.3466	23.0124	5.6561	6.0132	3.5585	6.8957
Solyc01g008830.2	Ascorbate oxidase (AHRD V3.3 *** X5JRX8_NICBE)	0.2991	0.3396	0.2759	0.2931	0.4015	0.3654	0.2619	0.2804	0.0575	0.0301	0.0246	0.0681	0.0251	0.0261	0.066	0.0993	0.0576	0.0179	0	0.0353	0.4756	0.0186	0	0.0414	0.0322	0.009	0	0.008	0.4203	0.0186	0	0.0213	0.4091	0.273	0.2152	0.3833	0.4511	0.3702	0.122	0.0253	0.0254	0.0806	1.3157	0.0304	0.3958	0.3302	0.2929	0.3882
Solyc01g008840.3	COP9 signalosome complex subunit 2 (AHRD V3.3 *** W9QZI3_9ROSA)	3.7332	3.5944	4.0287	3.4037	3.4158	3.8017	4.0931	3.5555	0.1814	0.2574	0.2888	0.189	0.2318	0.3189	0.2183	0.1424	12.8313	17.9766	18.0584	15.9232	20.0228	17.1237	18.0508	14.1698	0.9036	1.3147	0.7809	1.4973	2.5875	0.9122	0.4361	1.7611	3.431	3.7102	4.0583	3.7735	3.4924	2.9816	11.9075	14.6384	11.948	17.4082	25.1977	17.4625	3.4757	4.0876	3.2198	4.4395
Solyc01g008850.3	Non-specific serine/threonine protein kinase (AHRD V3.3 *** A0A0V0IV59_SOLCH)	28.201	31.2274	28.7795	30.9609	32.6114	35.874	33.0001	31.8148	1.2993	2.123	1.2797	2.6999	1.9236	1.2445	1.2205	0.8825	26.783	20.188	25.4028	24.8935	28.3404	19.5142	17.9446	23.4629	0.5979	2.5682	3.921	2.8367	3.1393	1.6163	2.0933	3.3952	28.027	26.0427	30.5334	34.5895	34.4801	28.7647	27.0142	27.6833	25.6513	27.4428	34.1706	23.4076	34.9836	31.064	27.6346	38.3625
Solyc01g008860.1	Protein kinase (AHRD V3.3 *** C6ZRQ9_SOYBN)	0	0	0	0	0.0228	0	0	0	0	0	0	0	0.0228	0	0	0	0	0	0	0	0	0	0	0	0	0	0	0	0	0	0	0	0	0	0	0	0.0683	0	0	0	0	0	0	0	0	0	0	0
Solyc01g008870.1	Protein kinase (AHRD V3.3 *** C6ZRQ9_SOYBN)	0.0171	0	0	0	0.0161	0	0	0.0269	0.0171	0	0	0	0.0161	0	0	0.0269	0.5276	0.7318	1.31	0.774	0.4416	0.8644	0.6445	0.1588	0.0918	0.2685	0.6033	0.2661	0.2955	0.4462	0.3842	0.0486	0	0.0512	0	0	0	0.0483	0.3658	0.6836	0.5333	0.3223	0	1.0025	0	0	0	0
Solyc01g008880.2	Solanum lycopersicum Cytokinin Response Factor 8	0.0931	0	0.0843	0	0	0.09	0.0998	0	0.0931	0	0.0843	0	0	0.09	0.0998	0	0.5534	0	0	0.2795	0.3125	0.1519	0.4787	0.7253	0.3657	0	0	0.2795	0.1571	0.1519	0.2819	0.7253	0	0.2794	0	0	0	0	0	1.2442	0.4159	0.44	0	0.4976	0	0	0	0
Solyc01g008890.3	Solanum lycopersicum Cytokinin Response Factor 3	1.3981	1.339	1.4843	1.4153	1.5036	1.5628	1.3902	1.4451	0.1473	0.0264	0.0791	0.133	0.1052	0.0638	0.0694	0.0953	2.72	4.4683	4.152	3.6668	4.3585	4.9177	5.2458	4.097	0.1685	0.4273	0.0938	0.7768	0.6758	0.4164	0.2485	0.9913	1.5989	1.4843	1.1111	1.7126	1.379	1.4191	3.0522	2.5049	2.603	5.315	3.0531	4.7073	1.2968	1.3876	1.3326	1.6904
Solyc01g008900.3	Pyridoxal-5'-phosphate-dependent enzyme family protein (AHRD V3.3 *** AT3G26115.1)	1.1594	0.9886	1.2073	1.2487	1.0316	1.0282	1.2045	1.073	0.1132	0.1412	0.0544	0.1093	0.1843	0.1359	0.1001	0.0542	3.0945	3.0331	3.7012	3.5714	2.1865	3.2629	3.1948	3.1059	0.0416	0.5379	0.156	0.0284	0.8516	0.1105	0.1327	0.2066	0.9359	1.2396	1.3028	0.9133	0.7883	1.3931	3.1674	3.0927	3.0233	3.6965	0.7493	2.1137	0.7137	1.1821	1.0701	0.7848
Solyc01g008910.2	Scarecrow-like transcription factor 3 family protein (AHRD V3.3 *** B9HP16_POPTR)	6.8703	5.3399	5.3528	5.4614	5.7898	5.3412	5.9921	5.7581	0.6812	0.4533	0.2807	0.7375	0.294	0.5039	0.1988	0.8473	10.7738	16.0149	13.969	12.4038	15.7563	15.0726	14.0884	12.381	0.9464	1.2803	1.9612	2.4188	1.2239	1.8261	1.9256	3.423	5.9575	6.451	8.2025	5.292	5.7675	6.3098	8.881	11.7029	11.7373	17.8087	13.575	15.8853	4.6948	5.1106	6.2141	6.2726
Solyc01g008920.3	NAD(P)-binding Rossmann-fold superfamily protein isoform 2 (AHRD V3.3 *** A0A061GTI3_THECC)	5.5679	4.5756	5.6333	5.5886	4.3003	5.6158	5.7155	5.6175	0.4192	0.1724	1.0275	0.0993	0.0903	0.6902	0.3536	0.2569	2.9247	0.8462	0.6126	2.1341	0.5091	1.0487	0.8738	2.5886	0.2034	0.1998	0.181	0.7516	0.2588	0.0343	0.0991	0.871	5.5861	6.2847	4.8328	4.3754	4.405	4.1204	2.8489	2.6165	3.3087	0.8448	0	0.6825	4.8884	4.2937	4.5449	5.5669
Solyc01g008925.1	NAD(P)-binding Rossmann-fold superfamily protein (AHRD V3.3 *-* AT4G31530.2)	4.1079	4.0846	4.5749	4.0621	4.1144	3.9682	4.235	3.8787	0.0821	0.2248	0.135	0.21	0.2576	0.2306	0.161	0.1328	2.6386	1.2512	0.8357	2.0311	0.5458	0.9544	1.0817	2.46	0.2811	0.1079	0.2382	0.5208	0.2729	0.2302	0.3808	0.7	3.9952	4.0609	4.2677	4.5541	3.662	4.1273	2.5024	2.2343	3.179	0.8269	0	0.8105	4.4657	4.1007	3.6875	4.3503
Solyc01g008930.4	AUREA phytochromobilin synthase	2.8944	2.2227	3.4914	2.6145	2.3924	2.0835	3.0381	2.6234	0.1994	0.5254	0.9364	0.2322	0.4603	0.27	0.4346	0.1925	9.7263	4.6157	4.5716	6.5382	3.7574	5.3619	3.347	7.0148	0.6409	1.3167	1.1743	2.4926	1.585	1.5385	1.1145	2.6012	2.5069	3.1697	3.0067	2.1574	1.739	3.2808	11.0052	9.0124	9.1614	6.8713	2.7148	1.6861	1.631	3.2705	1.7666	2.5757
Solyc01g008940.2	LOW QUALITY:ATPase E1-E2 type family protein / haloacid dehalogenase-like hydrolase family protein (AHRD V3.3 --* AT1G54280.3)	3.6812	4.6832	4.837	5.8068	5.7882	4.4418	4.0225	4.3112	1.8304	0.9173	1.3466	0.9797	1.9711	1.1084	0.2895	0.5552	2.3553	4.7425	2.951	2.5278	1.7463	3.751	2.3061	1.2586	0.5791	2.6008	1.1511	0.112	1.1093	0.2383	0.4903	0.4049	7.3374	2.0134	1.6928	8.291	7.1747	1.899	2.8785	2.9885	1.1989	3.8047	0	1.4343	5.8372	2.8711	5.3413	3.1715
Solyc01g008950.3	Calmodulin 1	37.8525	37.8484	39.2174	34.6051	36.3159	38.6814	40.0635	36.6705	2.2564	3.6831	4.807	1.6039	1.8508	1.2587	1.7717	1.3401	119.993	176.26	175.65	142.227	186.478	172.801	185.04	132.806	4.471	7.8933	8.4449	20.8415	12.7654	7.457	8.5611	25.5674	35.0819	36.153	42.3227	39.9916	34.8572	34.0991	111.477	126.613	121.89	162.961	206.843	189.631	40.0029	42.8715	30.6709	41.0923
Solyc01g008960.3	Argonaute 4a	28.6346	28.2641	29.0771	27.4209	29.4938	27.6485	29.1673	29.1719	1.9442	2.4728	2.1317	1.055	1.8259	1.4694	0.6897	0.8577	74.1433	111.357	112.758	101.828	109.418	115.136	119.711	95.5916	2.6443	3.5239	2.1951	13.5236	4.8993	4.8053	6.5091	19.6839	24.7506	30.4161	30.737	28.4983	26.949	33.0343	71.2123	79.421	71.7964	101.507	118.381	108.367	25.2731	33.1705	26.3487	30.4848
Solyc01g008970.3	RNA binding protein (AHRD V3.3 *** B6TJJ4_MAIZE)	40.7591	39.206	41.2133	37.7585	40.7149	39.4328	41.9431	39.3376	1.5849	3.3647	4.2478	0.1319	0.9279	5.4559	1.8476	1.5855	110.817	188.907	167.099	140.109	177.136	184.723	176.421	134.895	0.8287	6.2383	6.6796	18.5423	14.3512	4.3766	1.4038	25.4752	37.8386	41.152	43.2865	41.3853	38.881	41.8783	109.925	110.054	112.473	163.315	205.832	162.261	36.1758	45.9245	35.5176	50.2918
Solyc01g008973.1	ABSCISIC ACID-INSENSITIVE 5-like protein 2 (AHRD V3.3 *-* W9R2G8_9ROSA)	0.021	0.036	0.0398	0.0207	0.0565	0.0783	0.1259	0.0315	0.021	0.0185	0.0201	0.0207	0.0327	0.0392	0.0333	0.0315	0.2059	0.1596	0.138	0.1709	0.0671	0.2972	0.1353	0.1253	0.0308	0.0682	0.0304	0.1709	0.0338	0.0606	0.0311	0.087	0	0	0.0631	0.0562	0	0.1132	0.1716	0.2673	0.1787	0.0945	0	0.1069	0	0.0611	0.0468	0
Solyc01g008977.1	BZIP transcription factor (AHRD V3.3 *-* A0A072UF45_MEDTR)	0.1384	0.1966	0.2053	0.148	0.1553	0.1804	0.1341	0.1452	0.0208	0.079	0.0343	0.0158	0.0162	0.0262	0.0446	0.0139	0.4363	0.6951	0.6486	0.4752	0.4233	0.7185	0.5984	0.4387	0.053	0.0839	0.1585	0.1574	0.0197	0.1272	0.1221	0.0852	0.1453	0.1704	0.0995	0.1241	0.1633	0.1786	0.3519	0.534	0.4228	0.4473	0.3843	0.4384	0.0549	0.3279	0.2069	0.232
Solyc01g008980.3	BZIP transcription factor (AHRD V3.3 *** A0A072UF45_MEDTR)	0.032	0.0467	0.0321	0.0646	0.0547	0.0173	0.0274	0.0348	0.032	0.0235	0.0017	0.0295	0.0278	0.0091	0.0142	0.022	0.092	0.1335	0.1339	0.0502	0.1766	0.1229	0.1087	0.0519	0.0696	0.018	0.0557	0.0022	0.0909	0.0354	0.0637	0.0519	0	0.0959	0	0	0.0735	0.0905	0.2286	0.0475	0	0.3021	0	0.2278	0	0.0651	0.0748	0
Solyc01g008990.3	THO complex subunit 7 (AHRD V3.3 *** A0A0B0PUA3_GOSAR)	1.1785	1.2711	1.2701	1.371	1.4693	1.3388	1.5115	1.2729	0.1209	0.1534	0.2173	0.0874	0.0781	0.1927	0.0903	0.0528	4.0622	5.6562	6.3793	5.9443	5.0952	6.0134	6.9185	4.7983	0.4107	0.476	0.1926	0.7276	0.9392	0.6103	0.1432	0.6045	1.3353	1.2597	0.9407	1.5512	1.5433	1.3132	3.3649	4.0348	4.7869	6.2121	3.2289	5.8447	1.1213	1.1143	1.5778	1.4505
Solyc01g009000.3	RING/U-box superfamily protein (AHRD V3.3 *** AT3G56580.3)	33.2984	34.8252	33.5665	33.3819	39.1651	41.0286	42.1679	33.7151	1.7207	1.8462	1.1421	2.6269	1.0528	1.8063	1.9179	0.967	68.8799	96.2942	97.0508	84.8822	105.687	91.1947	99.5576	82.0944	0.9903	4.9965	8.9198	11.5192	5.6605	4.511	1.0997	10.8387	36.5609	30.719	32.6152	40.6917	39.6577	37.1459	68.2411	67.5757	70.8229	100.469	116.997	99.5957	38.5164	32.8945	33.0649	44.529
Solyc01g009010.3	4-diphosphocytidyl-2-C-methyl-D-erythritol kinase	4.3643	3.9071	5.5964	4.5886	3.5508	3.673	4.6367	3.7612	0.463	0.7247	1.4913	0.6337	0.3594	0.4203	0.3984	0.2691	12.1732	6.0052	5.2271	10.3627	4.9257	6.1934	5.351	10.2105	0.462	0.338	0.941	2.628	1.3061	0.2898	0.4566	3.1776	4.0022	3.8071	5.2835	3.5174	2.9456	4.1893	13.049	11.9901	11.4804	7.3787	2.9218	4.4766	3.349	5.3445	3.0277	3.3531
Solyc01g009015.1	(E)-beta-farnesene synthase (AHRD V3.3 --* FARS_ZEADI)	0	0	0	0	0	0	0	0	0	0	0	0	0	0	0	0	0	0	0	0	0	0	0	0	0	0	0	0	0	0	0	0	0	0	0	0	0	0	0	0	0	0	0	0	0	0	0	0
Solyc01g009020.3	Cysteine proteinase inhibitor (AHRD V3.3 *** K4AT98_SOLLC)	17.607	15.8495	17.8809	16.663	15.8442	19.3189	19.0474	17.9346	1.4766	2.6345	1.2129	1.0845	0.6269	0.2582	1.1386	0.8928	43.2044	57.441	57.0466	51.2337	59.445	60.8351	64.489	48.6853	2.5762	6.0996	4.5474	10.9114	5.7469	5.811	2.5179	6.7685	14.8209	19.8479	18.1522	17.0866	15.3699	15.0763	39.4227	48.1258	42.0646	47.9563	65.4854	64.8932	18.4488	18.5192	10.5806	19.8223
Solyc01g009030.3	Nuclear control of ATPase 2 (AHRD V3.3 *** A0A0B0N2X0_GOSAR)	1.0963	1.1176	1.1968	1.0088	1.1285	1.0624	1.2865	1.0666	0.0732	0.1097	0.2223	0.0399	0.0866	0.1109	0.1004	0.0749	3.8963	5.6096	6.1334	5.0085	6.8994	6.0868	6.7202	4.7747	0.1611	0.233	0.4603	0.6719	1.3017	0.4091	0.5477	0.9553	1.0027	1.0455	1.2406	1.231	0.9563	1.1982	3.5842	4.1217	3.9831	5.3819	9.4901	5.8262	1.0973	1.3169	0.9386	1.279
Solyc01g009040.3	cyclinB1_4	7.9224	6.453	8.7005	6.6228	6.5806	5.2429	7.4716	6.8058	0.934	0.7724	2.045	0.3828	0.7038	0.52	0.3932	1.4271	28.821	18.6804	27.4374	31.9756	24.1538	22.7363	26.6533	27.9637	2.9438	2.2325	3.4692	3.118	2.2839	1.6339	3.8736	3.2263	6.5629	7.4926	9.7117	6.124	5.6558	7.9621	26.7797	34.6242	25.0592	19.5861	26.4548	26.4204	6.0823	7.9371	5.3396	4.6336
Solyc01g009050.3	Molybdopterin biosynthesis protein CNX1 (AHRD V3.3 *** CNX1_ARATH)	1.5112	1.424	1.4493	1.4615	1.4808	1.4493	1.5556	1.454	0.1025	0.0957	0.221	0.0404	0.0812	0.0585	0.0439	0.0643	4.4889	5.2744	4.8568	5.1584	4.3467	5.0576	5.5085	4.4713	0.2228	0.1895	0.181	0.2394	0.4119	0.1476	0.2431	0.5363	1.3126	1.5665	1.6546	1.5105	1.3278	1.6043	4.4338	4.1335	4.8994	4.8588	3.5318	4.6495	1.4679	1.5633	1.2408	1.5162
Solyc01g009060.3	BTB-POZ and MATH domain protein (AHRD V3.3 *** B9VXZ7_CAPAN)	3.0779	3.0465	3.4536	2.7702	3.0138	2.895	3.3498	3.1569	0.1728	0.2903	0.4468	0.1524	0.2135	0.2342	0.2354	0.0386	9.0157	12.2413	12.3874	10.7428	11.1044	12.2661	13.2303	10.1743	0.7654	0.145	0.6187	1.3113	1.3	0.7875	0.217	1.5288	2.7528	3.1388	3.3421	3.4401	2.7773	2.8242	7.5873	10.2068	9.253	12.4871	8.5063	12.3199	3.1132	3.5127	2.5136	3.1625
Solyc01g009070.3	gamyb-like 1	1.5553	1.3253	1.6402	1.2728	1.5817	1.3112	1.5124	1.4505	0.0997	0.0451	0.1389	0.0331	0.1167	0.2502	0.0997	0.0567	3.3191	5.4497	4.3458	3.6469	6.8712	5.2099	5.4851	3.9425	0.1777	0.2144	0.0461	0.6394	1.5438	0.3978	0.5685	1.0272	1.4152	1.5025	1.7483	1.808	1.4187	1.5184	3.3756	2.9869	3.5948	5.8307	9.909	4.8739	1.3742	1.3665	1.2352	1.808
Solyc01g009080.3	Zeaxanthin epoxidase, chloroplastic (AHRD V3.3 *** A0A0B0MK82_GOSAR)	14.5393	11.3562	14.8983	14.3799	10.245	11.5212	14.0009	14.4425	0.7617	0.3982	0.3125	1.3197	0.4008	1.5763	0.4075	0.4982	6.4534	1.2606	0.6269	4.1534	1.2944	1.1722	0.4627	5.365	0.4425	0.5824	0.2257	2.0636	0.6813	0.468	0.2576	2.6721	13.0161	15.2814	15.3203	9.456	10.5165	10.7625	7.3303	6.1182	5.9117	1.3457	2.4481	0.0895	12.1446	11.0596	10.8645	9.3259
Solyc01g009090.3	Serrate RNA effector molecule-like protein (AHRD V3.3 *** A0A0B0MH79_GOSAR)	4.5787	4.2825	5.0495	4.4403	4.4957	4.5166	4.8278	4.8475	0.4355	0.4602	0.5709	0.1957	0.199	0.3214	0.1172	0.1703	15.237	21.6134	22.4684	18.6864	21.4174	22.9115	21.9858	16.1077	0.5409	1.4695	1.0373	2.1922	0.8637	1.1586	1.112	2.5024	4.0745	4.2157	5.4458	4.8188	4.133	4.5354	14.8164	14.5842	16.3104	23.0622	21.052	20.138	4.021	5.1775	3.6491	5.1592
Solyc01g009100.3	60S ribosomal protein L30 (AHRD V3.3 *** RL30_LUPLU)	24.8469	21.2267	26.7489	22.5602	19.2832	21.1557	23.7829	23.5655	3.2721	5.0215	6.8498	3.4429	2.4268	1.1366	1.5773	1.5671	130.28	126.075	143.625	139.105	123.344	134.631	120.089	112.709	5.8187	13.6532	10.0149	17.4445	4.7815	19.0449	7.1284	13.1838	18.4058	27.065	29.0699	18.2008	15.7269	23.9218	121.069	141.045	128.726	130.004	114.071	125.957	19.4109	30.6888	13.5805	22.8658
Solyc01g009120.3	Histone deacetylase, putative (AHRD V3.3 *** B9RRD2_RICCO)	0.5632	0.6369	0.586	0.5263	0.5624	0.6511	0.6087	0.5569	0.0107	0.0147	0.037	0.0474	0.0614	0.0487	0.0106	0.0483	0.7735	1.1043	1.0077	0.8842	0.917	1.1381	1.0227	0.8583	0.0456	0.0464	0.0313	0.0979	0.0495	0.1514	0.0588	0.0999	0.5694	0.5424	0.5778	0.542	0.4677	0.6776	0.8384	0.6855	0.7966	1.0043	0.833	0.9138	0.6659	0.6272	0.6177	0.6672
Solyc01g009140.1	LOW QUALITY:Endoribonuclease Dicer 2a (AHRD V3.3 *-* A0A159UTQ7_SOLLC)	0	0	0	0	0	0	0	0	0	0	0	0	0	0	0	0	0	0	0	0	0	0	0	0	0	0	0	0	0	0	0	0	0	0	0	0	0	0	0	0	0	0	0	0	0	0	0	0
Solyc01g009150.3	Fe(3+) dicitrate transport system permease (AHRD V3.3 *** AT5G21070.1)	1.5882	1.4978	1.8308	1.6264	1.7861	1.6869	1.9086	1.8012	0.2133	0.2493	0.2038	0.3001	0.1166	0.1014	0.1658	0.0414	3.9462	4.9107	5.6095	4.4616	5.0921	5.1111	4.9057	4.2273	0.3715	0.3489	0.6066	0.5921	0.861	0.1721	0.2641	0.7996	1.4044	2.0135	1.3466	1.8844	1.92	1.5538	3.3366	4.6188	3.883	4.612	3.9001	6.7643	1.7689	1.7246	0.9998	1.8822
Solyc01g009160.2	harpin-induced1-like	3.7812	3.5848	3.1391	4.2349	3.7156	4.2416	4.3649	3.7705	0.4865	0.5596	0.7476	0.5908	0.19	0.4177	0.8513	0.2333	19.9651	41.6337	35.0212	26.2281	47.2152	37.8914	46.1756	26.1571	1.2128	5.6783	4.003	4.8656	5.4049	8.9561	1.8372	9.2903	3.6453	3.0147	4.6835	4.0481	3.39	3.7088	17.6144	20.6223	21.6585	36.5333	53.9918	51.1204	4.6867	3.2042	2.8636	3.4411
Solyc01g009170.3	EIL-EIN3/EIL	23.344	26.6484	27.1024	28.2848	27.8116	31.3697	30.0251	29.1321	0.502	1.6984	0.4489	0.4414	1.3723	1.4188	0.9055	0.5142	99.6232	236.488	207.927	163.211	242.005	230.39	258.262	168.302	3.8707	37.5337	19.5342	55.2743	28.9244	37.5759	13.96	68.4937	23.1299	24.3004	22.6015	30.2475	27.6891	25.4984	99.1861	93.1482	106.535	196.786	295.86	233.369	29.883	24.1332	25.9288	30.8886
Solyc01g009180.3	5-methyltetrahydropteroyltriglutamate--homocysteine methyltransferase (AHRD V3.3 *** METE_CATRO)	5.1967	4.3989	5.5252	4.0494	4.7607	4.3039	5.1714	4.5064	0.6815	0.8714	1.2739	0.444	0.3971	0.5906	0.4705	0.1619	22.7986	24.4794	23.7403	24.9148	21.4357	24.7796	21.959	22.0132	0.277	1.9566	2.6179	3.4989	1.1843	3.0453	2.0351	2.2048	4.5875	4.4455	6.5572	4.7201	4.0941	5.468	22.4489	23.3455	22.6013	23.7853	20.521	20.0009	3.7936	6.117	3.2861	5.4147
Solyc01g009190.2	Double-stranded RNA-binding protein 1 (AHRD V3.3 *** W9RGH4_9ROSA)	0.0194	0.0303	0.0176	0	0	0	0.053	0.0306	0.0194	0.0303	0.0176	0	0	0	0.0337	0.0306	0.0289	0.091	0.1624	0	0.1302	0.1574	0.1328	0.0539	0.0289	0.0024	0.0853	0	0.0655	0.0831	0.0341	0.0539	0	0.0582	0	0	0	0	0	0	0.0867	0.1833	0	0.2073	0	0	0.0908	0
Solyc01g009200.3	Heat shock family protein (AHRD V3.3 *-* B9MYM7_POPTR)	0	0.0768	0.0641	0.0294	0.0462	0	0.0326	0.0997	0	0.0415	0.0321	0.0294	0.025	0	0.0326	0.0222	0.2209	0.2893	0.1579	0.1039	0.0479	0.0987	0.4175	0.139	0.1157	0.0903	0.0873	0.1039	0.0479	0.0494	0.11	0.0064	0	0	0	0	0.0524	0.086	0.3912	0	0.2716	0.1436	0	0	0.0882	0	0.1423	0
Solyc01g009210.2	extra-large G-protein 1 (AHRD V3.3 --* AT2G23460.1)	0	0	0	0	0	0	0	0	0	0	0	0	0	0	0	0	0	0	0	0	0	0	0	0	0	0	0	0	0	0	0	0	0	0	0	0	0	0	0	0	0	0	0	0	0	0	0	0
Solyc01g009215.1	Heat shock family protein (AHRD V3.3 *** B9HQH9_POPTR)	0	0	0	0	0	0	0	0.0572	0	0	0	0	0	0	0	0.0286	0.0534	0.0542	0.0679	0.2997	0.1207	0.2378	0	0.2667	0.0534	0.0542	0.0679	0.2237	0.0607	0.0626	0	0.1364	0	0	0	0	0	0	0	0.1601	0	0.1699	0	0.1921	0	0	0	0
Solyc01g009220.3	Heat shock family protein (AHRD V3.3 *-* U5GG61_POPTR)	1.6341	1.5599	1.1964	1.7976	1.5821	1.1299	1.3917	1.2095	0.1289	0.4636	0.18	0.173	0.2371	0.1022	0.2032	0.1571	0.6494	0.5954	0.7844	0.5126	0.6422	0.7319	0.4536	0.7661	0.0674	0.1083	0.1745	0.2729	0.3212	0.2251	0.0877	0.3381	1.6171	1.4199	1.8653	1.9933	1.5812	1.1719	0.7613	0.6586	0.5284	0.9783	0	0.9483	2.4871	1.0847	1.1079	1.165
Solyc01g009230.3	sitiens	18.1364	17.4483	16.6308	14.0717	16.2664	15.2206	18.0267	15.2133	0.6771	4.2832	4.5583	1.6456	2.2127	1.3067	1.1568	1.7678	43.9132	42.959	44.6562	50.1615	29.5671	45.4251	43.1366	47.5676	3.8317	3.9204	3.2128	2.177	5.6789	4.6551	2.5795	4.4182	17.6047	19.4809	17.3236	18.5825	11.8426	18.3741	47.6678	47.8215	36.2503	25.9575	22.0457	40.6981	14.1196	25.9483	12.2771	15.4089
Solyc01g009235.1	Aldehyde oxidase (AHRD V3.3 *** Q9FV23_SOLLC)	7.1757	6.6082	7.9837	6.5563	6.6389	5.9811	7.0892	6.8162	0.4333	1.0486	0.9616	0.3097	0.2383	0.2642	0.5026	0.3384	17.66	17.5125	20.3236	21.1693	14.5055	18.5526	17.8665	18.7107	1.2746	0.3905	2.8616	1.4188	0.9807	0.8833	0.3245	1.3141	6.3188	7.4924	7.7159	6.6069	6.2431	7.0668	16.5518	20.2022	16.2261	13.1029	14.0193	16.3942	5.5669	8.7055	5.5523	6.5074
Solyc01g009240.3	Beta-glucosidase (AHRD V3.3 *-* A0A0B4PJM3_SOYBN)	0.1518	0.1283	0.3079	0.2267	0.2135	0.1649	0.2134	0.2098	0.0431	0.0158	0.0153	0.0297	0.0611	0.0133	0.0379	0.0838	0.3751	0.2543	0.4157	0.272	0.0526	0.1744	0.2016	0.2384	0.0231	0.1378	0.2936	0.1846	0.0292	0.1216	0.1759	0.1303	0.0921	0.128	0.2354	0.1797	0.1288	0.332	0.4118	0.3325	0.3811	0.1008	0	0.057	0.1546	0.1304	0.0999	0.14
Solyc01g009245.1	Chlororespiratory reduction 42 (AHRD V3.3 *** A0A0F7J401_9ROSI)	8.0927	6.3877	7.6051	6.6711	5.9341	6.1675	7.4138	7.0259	0.4731	0.7783	0.5622	0.3003	0.4124	0.5815	0.6167	0.2467	6.1456	0.8595	0.8589	3.9169	0.5056	1.0271	0.3826	3.6421	0.7439	0.521	0.3537	2.0023	0.4102	0.6607	0.2433	1.8731	7.1707	8.3699	8.7376	5.9533	6.6386	5.2103	5.5841	7.6197	5.2331	1.318	0	0.1987	7.2258	7.1045	4.8327	5.3226
Solyc01g009250.3	LOW QUALITY:zinc finger (CCCH-type) family protein (AHRD V3.3 --* AT2G28450.2)	0.4116	1.7526	1.5752	0.9186	1.3029	1.2219	1.0103	0.7848	0.1166	0.411	0.2598	0.1598	0.1231	0.5157	0.2262	0.3556	1.6128	1.412	1.3947	1.402	1.0484	2.1453	1.9847	1.3797	0.2458	0.4121	0.6974	0.0895	0.5468	0.4321	0.3824	0.3097	0.3968	0.6206	0.2174	1.5489	1.189	1.1707	2.0703	1.2282	1.5398	1.3031	0	1.8421	1.5993	2.5286	1.1299	2.1724
Solyc01g009260.1	LOW QUALITY:ribosomal protein L5 (AHRD V3.3 *-* ATMG00210.1)	2.3938	1.6556	2.0245	1.9103	1.9785	1.4098	1.4084	1.4969	0.3406	0.1495	0.5474	0.1072	0.0791	0.1907	0.2731	0.2537	3.5941	1.6037	1.4771	2.2495	0.685	2.1475	1.0964	1.9464	0.2567	0.5111	0.984	0.9825	0.5074	0.3601	0.4661	0.6295	1.7352	2.8737	2.5727	1.9922	1.8352	2.1081	3.3476	4.1074	3.3273	1.676	0	0.3791	1.9543	1.5177	1.4948	1.5834
Solyc01g009270.1	FAF-like protein (DUF3049) (AHRD V3.3 *-* AT5G22090.2)	0.7797	1.1223	0.8409	1.1887	1.5078	0.8071	1.228	0.7913	0.0394	0.2266	0.0608	0.3615	0.3335	0.1361	0.0924	0.0562	0.4647	0.8155	0.4087	0.393	0.1742	0.4025	0.1836	0.4595	0.0842	0.3953	0.4087	0.1185	0.0966	0.2269	0.1056	0.2556	0.7115	0.8479	0.7797	0.9919	2.132	1.3995	0.6061	0.3146	0.4733	0.3338	0	0.1887	1.5363	0.7557	1.075	0.5565
Solyc01g009280.3	Serine/threonine-protein phosphatase (AHRD V3.3 *** G8Z292_SOLLC)	1.959	2.114	2.0676	1.8549	2.0693	1.9336	2.0866	1.9567	0.0803	0.0999	0.0555	0.071	0.0522	0.0162	0.0384	0.0897	4.5097	7.075	6.7018	6.2763	6.3761	6.726	7.4197	5.6269	0.2472	0.3639	0.2966	1.178	0.3717	0.362	0.3939	0.9977	1.8058	1.9937	2.0774	2.1529	1.9735	2.0813	4.0562	4.9068	4.5661	6.0644	5.9474	7.1164	2.2231	2.2043	1.9146	1.9013
Solyc01g009290.3	Protein CLP1 homolog (AHRD V3.3 *** K4ATC5_SOLLC)	1.4062	1.187	1.5155	1.3718	1.3205	1.2845	1.405	1.3947	0.0641	0.1674	0.191	0.2094	0.0574	0.0541	0.1092	0.07	4.6997	6.384	6.5267	5.7031	7.7259	6.6332	6.3965	5.4983	0.1714	0.2092	0.2672	0.5836	1.3502	0.087	0.1801	0.5028	1.2815	1.4942	1.4427	1.3189	1.2219	1.4208	4.6719	4.4177	5.0094	6.6956	10.4027	6.0794	1.1036	1.5096	0.9479	1.3927
Solyc01g009300.3	Kinase (AHRD V3.3 *** D7LMI5_ARALL)	9.8699	11.0332	10.0945	11.1062	11.0037	12.4158	11.1154	10.8958	0.7658	1.1378	0.6347	0.3737	0.8399	1.1043	0.3765	0.7412	21.9629	46.9467	46.6844	38.5521	52.0841	44.317	57.0996	34.5775	1.0246	8.0296	1.2159	13.8676	8.2389	7.1234	6.1078	12.2795	10.1896	8.413	11.0073	12.527	10.8552	9.629	20.7038	23.9925	21.1924	35.6063	60.3448	60.3011	13.2824	9.6092	10.2079	10.3239
Solyc01g009303.1	BTB/POZ domain-containing protein At5g48800 (AHRD V3.3 --* Y5880_ARATH)	0	0.0417	0	0	0	0	0	0	0	0.0417	0	0	0	0	0	0	0.0586	1.0388	0.4828	0	0	0.2667	0.2121	0	0.0586	0.5408	0.2503	0	0	0.1769	0.2121	0	0	0	0	0	0	0	0.1758	0	0	0	0	0	0	0.1252	0	0
Solyc01g009307.1	myb domain protein 3r-4 (AHRD V3.3 --* AT5G11510.4)	0	0	0	0	0.0117	0	0	0	0	0	0	0	0.0117	0	0	0	0.0093	0.3123	0.2958	0	0	0.1734	0.1189	0	0.0093	0.2095	0.1667	0	0	0.1441	0.1189	0	0	0	0	0.0352	0	0	0	0	0.028	0	0	0	0	0	0	0
Solyc01g009310.3	meloidogyne-induced giant cell protein DB217	4.4817	4.511	4.6743	4.7426	4.0656	4.4486	4.5872	4.4373	0.0932	0.4184	0.7063	0.188	0.4233	0.2037	0.059	0.1315	17.0491	28.6199	29.2915	24.9344	28.1699	28.1848	33.5699	21.0434	1.3443	1.9098	2.6099	6.4993	2.8698	3.3345	1.9698	5.3515	4.296	4.5607	4.5884	4.8911	3.8153	3.4903	15.0593	19.6098	16.4781	23.156	28.2578	33.0959	4.5643	5.2076	3.7612	4.3747
Solyc01g009320.2	U-box domain-containing family protein (AHRD V3.3 *** B9IIL0_POPTR)	0	0.0186	0.0404	0	0.011	0.0354	0	0.0173	0	0.0186	0.0203	0	0.011	0.0177	0	0.0173	1.4132	5.2925	4.2556	5.0321	1.6907	4.5242	5.4725	2.8206	0.3638	0.5863	1.1083	2.3732	0.9012	0.6562	0.9338	1.3916	0	0	0	0	0.0331	0	0.988	2.1371	1.1145	1.9952	0	3.0769	0.0557	0	0	0.0504
Solyc01g009330.1	U-box domain-containing family protein (AHRD V3.3 *** B9P691_POPTR)	0.6407	0.342	0.898	0.408	0.5769	0.4113	0.2301	0.3995	0.2392	0.1253	0.4446	0.102	0.1524	0.1132	0.0764	0.1305	4.3856	5.4886	6.7535	6.4103	4.677	5.8119	4.2612	4.4903	0.5917	0.7205	1.7831	1.1573	0.4944	0.7284	0.6868	0.9399	0.3385	0.4706	1.1129	0.8809	0.4057	0.4439	3.3642	5.4138	4.3788	4.0761	4.2975	5.6575	0.4548	0.4794	0.0918	0.6178
Solyc01g009335.1	LOW QUALITY:Ovate family protein, putative (AHRD V3.3 *-* A0A061EUC3_THECC)	0.2611	0.0628	0.1252	0.1343	0.1589	0.1685	0.2522	0.1544	0.1309	0.0628	0.0629	0.1343	0.1079	0.1105	0.0838	0.0886	0.3864	0	0	0.2922	0.1023	0.105	0	0.1011	0.2558	0	0	0.1687	0.1023	0.105	0	0.1011	0.3737	0	0.4095	0.3647	0.112	0	0	0.2892	0.8701	0.3068	0	0	0.1883	0	0	0
[truncated: 34,501 more rows]
[truncated: 32 more columns]

## Sheet: Table S5
TABLE S5 | Differentially expressed genes (DEGs) identified in tomato roots three days after incubation with humic acid. Fold change values of DEGs identified in tomato roots of mock-inoculated plants (mock) three days after incubation in half-strength Hoagland with 50 mg L-1 humic acid (HA condition) as compared to 0 mg L-1 humic acid (control). Tomato gene identifier (ITAG3.2 release, column A)…
[truncated: 4,229 more rows]

[truncated: 5 more sheets: Table S6, Table S7, Table S8, Table S9, Table S10]
